# Supplementary material for: Kinetochore component function in C. elegans oocytes revealed by 4D tracking of holocentric chromosomes
Source: Nat Commun. 2023 Jul 7;14:4032. doi: 10.1038/s41467-023-39702-z (PMC10329006; doi:10.1038/s41467-023-39702-z)
Supplement: Supplementary file 8 — Source data [file 41467_2023_39702_MOESM8_ESM.zip]

Archive with 26 entries (26 files):
- n_for_all_analyses.xlsx
- __MACOSX/._n_for_all_analyses.xlsx
- Source_Data_Fig1.xlsx
- __MACOSX/._Source_Data_Fig1.xlsx
- Source_Data_Fig2.xlsx
- __MACOSX/._Source_Data_Fig2.xlsx
- Source_Data_Fig3.xlsx
- __MACOSX/._Source_Data_Fig3.xlsx
- Source_Data_Fig4.xlsx
- __MACOSX/._Source_Data_Fig4.xlsx
- Source_Data_Fig5.xlsx
- __MACOSX/._Source_Data_Fig5.xlsx
- Source_Data_SupFig1.xlsx
- __MACOSX/._Source_Data_SupFig1.xlsx
- Source_Data_SupFig2.xlsx
- __MACOSX/._Source_Data_SupFig2.xlsx
- Source_Data_SupFig3.xlsx
- __MACOSX/._Source_Data_SupFig3.xlsx
- Source_Data_SupFig4.xlsx
- __MACOSX/._Source_Data_SupFig4.xlsx
- Source_Data_SupFig5.xlsx
- __MACOSX/._Source_Data_SupFig5.xlsx
- Source_Data_SupFig6.xlsx
- __MACOSX/._Source_Data_SupFig6.xlsx
- Source_Data_SupFig7.xlsx
- __MACOSX/._Source_Data_SupFig7.xlsx
