# Supplementary material for: Kinetochore component function in C. elegans oocytes revealed by 4D tracking of holocentric chromosomes
Source: Nat Commun. 2023 Jul 7;14:4032. doi: 10.1038/s41467-023-39702-z (PMC10329006; doi:10.1038/s41467-023-39702-z)
Supplement: Supplementary file 8 — Source data [file 41467_2023_39702_MOESM8_ESM.zip › n_for_all_analyses.xlsx]

## Sheet: Feuil1
	chr angles	chr alignment	chr axial compaction	angle vs misseg - normal	angle vs misseg - lagging	angle vs misseg - cosseg	angle vs aneuploiody - euploid	angle vs aneuploidy - aneuploid	n normal segregation	% normal segregation	n lagging chr	% lagging chr	n cosseg	% cosseg	n euploid	% euploid	n aneuploid	% aneuploid	homolog length -200 to 0	inter-homolog dist -200 to 0	bivalent length -200 to 0	HIM-10 localization	SKA-1 localization	bivalent length -200	bivalent length -100	nocodazole	bivalent length -150	bivalent length -10	CLS-2 intensity mid-bivalent	tubulin intensity mid bivalent	inter-homolog dist -10 to 30	oscillations	DHC-1 localization	CLS-2 intensity linescan -80s	CLS-2 intensity linescan -60s	CLS-2 intensity linescan -40s	CLS-2 intensity linescan -20s	CLS-2 intensity linescan AO	CLS-2 intensity linescan +20s	CLS-2 intensity linescan +40s	CLS-2 intensity linescan +60s	DHC-1 intensity linescan metaphase
JDU233 WT in utero	77>n>59	77>n>47	77>n>47						78	100	0	0	0	0	13	100	0	0														77>n>47
JDU233 knl-1(RNAi) in utero									4	11.1	13	36.1	19	52.8	0	0	6	100
JDU233 WT ex utero	126>n>60	126>n>54							126	100	0	0	0	0	21	100	0	0	142>n>66	71>n>33	71>n>34			34	70			68			70>n>66
JDU19 WT ex utero																											45	34
JDU233 knl-1(RNAi)	102>n>66	102>n>54		59>n>36	28>n>20	15>n>10	77>n>49	19>n>14	59	57.8	28	27.5	15	14.7	3	20	12	80
JDU659 HIM-10::AID Aux1mM him-10(RNAi)	108>n>60	102>n>54							95	88	13	12	0	0	17	94.4	1	5.6						29	41		40	52			60>n>52
JDU564	137>n>66	137>n>48							146	97.3	4	2.7	0	0	25	100	0	0									40	69
JDU677 ndc-80(RNAi)	78>n>48	78>n>48							78	100	0	0	0	0	13	100	0	0						31				48
JDU678 ndc-80(RNAi)	89>n>60	89>n>60							79	87.8	10	11.1	1	1.1	14	93.3	1	6.7										41
JDU233 zwl-1(RNAi)	114>n>78	114>n>72							107	99.1	1	0.9	0	0	18	100	0	0
JDU233 klp-19(RNAi)	96>n>60	96>n>48							95	99	1	1	0	0	14	100	0	0
JDU323 knl-1(RNAi)	102>n>60	102>n>54							101	99	1	1	0	0	17	100	0	0										56			66>n>56
JDU323 knl-1 him-10(RNAi)	72>n>54	72>n>54							62	60.8	24	23.5	16	15.7	5	35.7	9	64.3										41			51>n>41
JDU574	96>n>54	96>n>54							94	97.9	2	2.1	0	0	16	100	0	0
JDU574 zwl-1(RNAi)	78>n>54	78>n>42							77	98.7	1	1.3	0	0	13	100	0	0
JDU574 zwl-1 him-10(RNAi)	90>n>54	90>n>48							83	92.2	7	7.8	0	0	13	92.9	1	7.1
JDU574 zwl-1 klp-19(RNAi)																												47
JDU233 zwl-1 klp-19(RNAi)	108>n>60	108>n>54							103	95.4	4	3.7	1	0.9	17	94.4	1	5.6
JDU659 HIM-10::AID Aux1mM zwl-1 klp-19(RNAi)	66>n>60	66>n>48							79	77.4	22	21.6	1	1	12	70.6	5	29.4
JDU546																						12>n>10
JDU530																							13>n>9
JCC483 + noco																										14
JCC483 him-10(RNAi) + noco																										15
JDU574 zwl-1(RNAi) + noco																										12
JDU35																													26>n>16					19>n>17	17>n>15	24>n>19	26>n>23	22>n>15	22>n>18	24>n>22	16>n>10
JDU31																													23>n>15							21>n>17
JDU321																														12>n>7
JDU323 4Z																														12>n>7
all conditions acquired in 30Z (color code)				1336>n>799	97>n>72	28>n>23	1412>n>853	41>n>35
JDU667																																	29
JDU667 zwl-1(RNAi)																																	37
JDU667 nud-2(RNAi)																																	43
JDU233 him-10(RNAi)									74	94.9	4	5.1	0	0	13	100	0	0
JDU546 HIM-10::GFP GFP(RNAi)									60	90.9	6	9.1	0	0	11	100	0	0
JDU659 HIM-10::AID Aux1mM									65	90.3	7	9.7	0	0	12	100	0	0
JDU537 him-10(ts) 26°C ndc-80(RNAi)									40	95.2	2	4.8	0	0	7	100	0	0
JDU780 knl-1(RNAi)																																										32
JDU782 knl-1(RNAi)																																										41
