# Supplementary material for: Kinetochore component function in C. elegans oocytes revealed by 4D tracking of holocentric chromosomes
Source: Nat Commun. 2023 Jul 7;14:4032. doi: 10.1038/s41467-023-39702-z (PMC10329006; doi:10.1038/s41467-023-39702-z)
Supplement: Supplementary file 8 — Source data [file 41467_2023_39702_MOESM8_ESM.zip › Source_Data_Fig2.xlsx]

## Sheet: Fig2d
Control - chromosome orientation
Time relative to anaphase onset (s)	Oocyte 1						Oocyte 2						Oocyte 3						Oocyte 4						Oocyte 5						Oocyte 6						Oocyte 7						Oocyte 8						Oocyte 9
	chr 1	chr 2	chr 3	chr 4	chr 5	chr 6	chr 1	chr 2	chr 3	chr 4	chr 5	chr 6	chr 1	chr 2	chr 3	chr 4	chr 5	chr 6	chr 1	chr 2	chr 3	chr 4	chr 5	chr 6	chr 1	chr 2	chr 3	chr 4	chr 5	chr 6	chr 1	chr 2	chr 3	chr 4	chr 5	chr 6	chr 1	chr 2	chr 3	chr 4	chr 5	chr 6	chr 1	chr 2	chr 3	chr 4	chr 5	chr 6	chr 1
-750
-740
-730
-720
-710
-700
-690
-680
-670
-660
-650
-640
-630
-620
-610
-600
-590
-580
-570
-560
-550
-540
-530
-520
-510
-500
-490
-480
-470
-460
-450
-440
-430
-420
-410
-400
-390
-380
-370
-360
-350
-340
-330													19.642	6.75571	8.33002	10.6873	15.984	20.6349																															15.209
-320													37.2923	3.62717	2.95612	7.35601	23.3816	22.4627																															6.40664
-310													29.7373	5.45076	7.24668	20.3226	8.39699	28.7727																															4.78073
-300													13.0512	9.15536	0.848426	13.6516	6.48801	26.7172																															12.4411
-290													25.4659	12.8731	13.4445	29.0213	8.97657	29.7981																															7.35917
-280	9.7632	6.12072	2.27312	8.2921	8.67443	7.24521	13.4052	2.55487	11.1625	13.626	28.2825	8.70093		5.69904	22.4338	13.7256	9.89093	14.7604																									22.5861	35.147	24.7914	7.53108	17.2435	19.3542	21.2882
-270	7.30854	11.934	13.0681	5.47176	8.31919	21.579	13.8093	16.1605	14.3456	14.3987	4.72115	15.2139		15.9125	13.0677	5.01262	8.69792	16.2047																									11.7488	22.5608	13.7685	7.56733	14.2608	8.91631	8.55589
-260	5.21054	5.99985	8.64972	5.48358	7.78708	8.62373	22.6174	8.70012	30.8931	20.4322	21.6505	5.55336	98.691	14.3595	11.6255	5.25164	12.4042	9.71057							9.47594	14.2848	3.08552	11.9238	20.2351	17.8711													8.93156	33.4041	19.121	7.70828	21.6297	8.07772	16.0058
-250	5.83306	2.35468	8.38912	18.9807	9.65355	10.8019	23.2648	3.99452	15.3253	7.99332	14.483	28.9467	19.969	11.6889	11.466	15.4682	7.00212	10.2093							13.3924	8.5153	14.4909	11.5593	11.7856	2.60497	6.99142	11.4866	13.9009	8.47508	6.15901	10.0347	19.9564	3.48666	12.2102	17.7144	5.70731	14.5317	4.16119	12.2603	15.5126	12.3757	17.0329	5.01128	14.6135
-240	4.37024	13.3668	4.87756	11.5139	2.04586	4.43296	11.5699	14.8559	24.0751	7.48531	5.65309	11.7829	14.8662	8.06435	9.33638	10.5825	3.98942	13.2553							2.41276	5.44248	16.4686	2.27268	42.1284	7.86237	7.02831	4.08623	4.209	7.41091	5.81731	10.0177	7.96342	12.7547	16.6052	4.73864	6.35045	7.16705	9.88064	8.19969	8.04537	12.2022	8.48077	5.66752	4.00017
-230	3.60983	6.19432	0.457128	9.30211	8.06423	1.86375	19.9581	20.0517	27.9844	20.7164	12.5034	12.5816	18.2106	2.97909	4.13807	17.4214	7.95383	9.22038	7.6281	28.3	5.18371	7.24078	8.46703	38.9831	8.39348	3.7431	14.5472	11.0131	13.2053	11.9272	4.60973	12.1143	1.61806	2.17445	16.4103	24.8019	9.68374	18.5312	7.30233	7.56684	3.43108	1.67353	2.40443	21.2225	9.16084	4.92695	15.2647	14.2453	6.21553
-220	1.10272	6.42603	6.26854	12.624	5.63726	1.58228	25.0362	20.0728	10.5704	21.8925	9.51721	26.3033	24.5447	14.5066	7.10472	6.18398	11.0498	3.83085	14.522	27.0945	6.81883	17.3486	8.48142	27.142	17.1007	7.16519	22.9509	19.3631	9.55793	4.23263	10.4966	5.72692	12.4786	8.6472	4.39789	14.4988	7.41713	17.448	11.47	6.1225	5.6144	10.2002	7.91026	24.6275	15.2082	7.63894	7.26377	4.86829	9.11026
-210	10.4151	7.01652	8.91217	8.36054	14.5606	11.3718	38.362	14.4977	4.46582	12.9446	9.40786	14.0319	22.8203	10.0485	5.68668	9.86517	5.61777	3.22188	19.7865	26.3733	26.141	18.1885	3.3762	29.8136	16.7872	5.07223	12.0031	14.2456	12.6414	18.1113	13.4941	13.0511	2.75111	11.0363	1.85948	4.3642	10.5285	10.999	5.93271	5.48851	16.3269	11.2563	8.08058	22.1931	14.7441	17.9591	7.99712	5.08751	11.8093
-200	13.7906	12.3458	10.4082	8.47304	5.32096	6.20978	38.7634	28.7843	2.03486	16.0604	12.7762	10.3292	23.1018	4.85173	6.14317	9.23183	17.795	16.0366	4.90947	18.3776	0.920442	14.4513	20.6753	14.5328	11.0804	19.1963	5.66926	12.9873	14.3865	15.2791	11.3326	5.97137	5.74548	5.4187	2.37112	3.65489	6.02109	8.9462	4.20271	5.39655	2.34839	8.35016	4.23815	22.1943	9.6809	9.82491	2.18225	12.7032	10.9715
-190	6.00213	5.45935	9.4484	2.38229	10.9984	4.20261	24.0444	18.5409	13.5905	10.3984	15.3711	10.0577	26.3242	20.1773	17.9641	8.98351	7.08574	13.6337	12.3361	14.9981	8.86794	4.72043	6.91325	2.33347	5.0936	3.76048	18.4343	0.340978	22.4326	3.43234	8.6234	10.5841	6.2705	12.0883	3.97257	3.60296	4.79553	11.9825	4.33014	5.32205	6.32461	8.49612	8.57596	24.4324	5.10264	10.0375	8.76495	13.9727	21.4871
-180	7.28424	10.2009	10.5113	7.71066	15.895	10.6798	22.8513	8.18948	7.91702	5.8725	12.3923	12.1478	37.5893	11.3587	6.50546	10.1966	10.8017	6.6834	12.8614	31.2116	15.6958	5.21534	28.053	16.8904	3.73319	7.58311	12.8659	3.37264	8.71808	22.1706	2.49523	8.02727	14.6874	5.27823	4.59404	8.84432	2.17647	29.5046	11.8924	10.1953	2.73572	4.57914	16.3769	11.551	7.38931	5.97936	6.97369	4.80833	11.6571
-170	5.11389	3.88924	3.26151	9.60467	3.44459	4.24547	17.8506	16.0902	8.03945	19.8302	19.1914	4.15696	19.2968	10.1788	3.38886	8.61628	6.3672	2.15641	1.5684	20.2731	7.33825	7.66689	4.96746	16.9837	20.298	10.4764	7.98382	7.83152	11.3672	8.51688	0.975116	6.68875	10.3621	3.66346	5.24873	2.21264	4.68885	10.7982	9.77517	6.67258	5.76562	0.083481	14.9566	9.98367	14.6676	6.08628	11.877	7.19746	8.30104
-160	2.23015	8.19667	8.38909	12.8101	5.78821	6.99716	18.6591	4.23585	10.6639	14.2218	16.1374	14.9222	19.5003	9.6639	11.1196	5.60198	22.2226	8.63312	36.0624	30.736	13.1659	7.96315	28.1759	42.993	23.5579	4.7759	16.9541	5.69018	11.4722	12.9774	2.81015	4.6129	0.642309	3.72088	3.87015	11.2178	9.33637	5.21315	6.53024	10.7537	4.25417	3.85224	12.248	14.1032	4.20128	9.08198	12.3094	8.69187	2.16058
-150	4.23504	17.2383	8.77793	17.782	5.75861	6.3575	18.6961	1.5549	4.80842	13.8552	7.18517	11.9121	16.6556	16.9875	15.7995	21.4096	21.7517	6.42617	11.4041	27.6807	38.6485	10.0014	35.4578	31.4413	15.582	1.99031	7.34994	6.39592	2.16047	10.2451	4.22772	7.38752	9.34922	12.1066	5.02886	1.20991	10.5239	5.94866	9.48478	0.74908	3.27958	5.30834	9.41979	10.4625	13.3473	10.3356	5.72232	10.2626	10.4927
-140	8.93468	6.68956	14.0526	13.5502	12.0076	5.87547	20.8284	6.3405	20.3131	15.3947	6.24522	8.37833	5.75586	18.5897	14.6853	8.358	4.08003	18.104	10.7087	16.8631	14.0492	6.16128	13.0393	18.9194	4.62418	10.4339	15.6244	5.67067	19.0185	1.67704	7.27642	17.6424	4.11788	1.96424	3.19394	14.5834	6.50077	7.65421	2.79687	5.22589	3.68817	14.1248	2.46607	11.111	7.32496	8.29358	13.1225	12.4945	11.0572
-130	13.7314	4.67122	8.81819	13.5167	13.0063	6.4905	14.2468	4.37051	5.52805	22.4396	12.196	13.1959	15.3881	11.1336	11.5628	6.25371	13.064	13.6765	4.37344	19.8984	6.76436	6.2742	21.1537	11.1376	5.41563	1.43128	1.96332	6.88359	11.1582	13.6338	3.41675	4.73694	9.83941	5.82091	4.44927	12.7215	7.80758	8.22301	8.83177	5.17084	3.5677	1.60243	3.47768	13.576	4.39667	7.81317	4.87427	6.16216	5.95222
-120	4.20627	8.21578	5.98245	1.97713	7.24296	1.16112	20.2038	6.3068	9.12514	24.5641	3.71893	5.28648	5.50164	23.8996	8.07342	3.82133	5.64291	16.5838	12.8923	21.1012	16.1426	12.526	21.6028	8.85178	7.69812	2.80201	7.03816	11.7172	17.9703	11.0049	4.93279	9.6668	4.77497	8.73969	9.87318	6.66478	7.7891	9.67137	3.39166	4.00074	8.82583	1.7148	9.23735	9.2247	11.4834	22.4532	16.6719	12.2067	6.19993
-110	12.3588	19.0479	7.54052	14.7012	14.4169	9.60991	12.0075	12.3191	11.5805	6.79401	2.21	6.89427	8.63134	5.35706	2.2638	1.96609	4.23239	20.9591	4.68441	18.6378	15.9196	13.6207	12.5276	4.58002	7.73279	9.36787	19.1175	2.75968	13.3802	7.21765	2.15477	5.41478	14.0645	7.50399	2.16787	10.9876	6.04795	2.98245	8.19831	2.69315	2.97374	2.28859	5.29051	7.64191	9.27048	6.4308	10.5936	13.7377	3.64251
-100	7.45067	4.64225	13.5167	7.64456	12.1409	8.47607	12.9169	14.0146	4.46938	6.61992	9.62134	18.505	16.2194	9.00763	7.57266	5.36096	6.0545	9.42948	10.7963	17.8633	9.16199	20.9659	10.762	11.8943	15.5557	19.7827	16.447	3.98982	5.23744	14.0079	7.33892	5.6525	8.90424	5.94548	13.1322	5.13419	13.7949	12.2581	12.3188	4.74312	1.7602	6.05659	8.79166	18.2899	9.1762	8.20227	7.09324	22.822	3.05331
-90	31.948	19.5617	7.88831	12.4577	3.42723	4.55561	14.29	7.79475	3.64432	8.56233	5.75839	11.1452	0.920793	8.18021	8.39704	18.7343	3.98788	8.28414	11.3483	20.204	16.4064	7.02352	23.3044	22.7486	11.3976	14.3062	11.632	11.7166	5.1447	10.5581	6.45322	8.10567	14.9444	5.02063	5.42643	5.63794	1.86623	8.96623	12.9741	4.47862	3.92702	7.35624	12.0905	4.05652	17.9085	10.3009	13.7433	8.89881	1.50122
-80	12.8221	13.7791	7.10999	10.7587	7.46119	9.93905	13.3697	14.5362	6.05177	6.11095	5.16476	8.5497	12.5147	19.7952	14.8615	11.1989	4.52125	18.4027	4.69189	8.44282	12.0807	10.0292	18.2414	7.69054	3.95517	11.723	11.2949	11.485	11.442	14.4979	1.60708	4.18296	8.61181	5.32018	8.67051	7.59452	7.52909	5.75545	2.07723	5.2886	9.03688	7.69268	0.478349	17.6129	0.636801	17.2478	16.7085	12.0541	3.20591
-70	10.3095	7.30768	16.6187	9.81075	2.60595	4.81932	17.0035	7.7601	6.11251	6.25995	15.7745	6.57666	4.55817	17.4291	9.96748	27.8229	2.62215	6.61455	13.7511	21.5037	17.6393	29.0769	28.2017	14.2637	10.2709	5.84692	7.99753	22.5842	5.58933	13.6834	12.8988	1.86216	4.02133	2.19533	10.3584	2.10044	13.8528	4.88628	5.74436	6.97876	11.8046	8.04896	6.88206	10.2066	5.5997	13.8631	7.83547	8.66909	10.4737
-60	8.36561	7.75256	7.72346	14.1396	7.0454	6.75859	24.7859	13.6333	9.66978	8.40287	2.43705	2.05663	5.59448	13.0658	6.70729	18.3943	18.503	6.40923	18.0637	27.5952	22.171	12.8599	23.9349	7.84784	15.0957	21.5348	25.7796	4.97512	18.7119	9.93485	1.99791	10.8626	5.57186	3.76695	6.6041	8.72836	13.0585	7.26383	9.18508	4.46517	9.91145	8.23705	8.02301	11.7836	6.09026	1.59401	15.9509	12.6908	2.6933
-50	13.3133	5.60793	10.475	10.4523	5.20447	7.45171	11.182	17.5446	22.9104	16.4743	7.80319	17.6296	27.5105	18.0022	24.4376	15.7383	29.4983	26.2136	26.1344	17.4397	22.024	6.00012	22.1021	5.32647	14.9388	22.4238	22.9274	10.0448	22.2261	14.0049	5.98283	3.82157	7.26097	5.47091	12.5807	7.72707	2.61426	6.727	8.42681	4.88512	6.4558	8.0347	5.11303	14.9462	6.3013	2.2704	15.6684	7.53084	15.569
-40	1.33614	12.2232	2.47409	10.7034	1.5723	10.3884	5.90614	8.01444	3.31489	7.09674	7.77629	8.39713	9.70864	5.59414	12.3658	11.4605	11.0204	2.02419	12.428	18.6507	13.9199	29.5505	13.6588	23.7859	15.7127	15.2065	18.2245	16.553	4.06246	15.5297	1.7007	12.7601	6.17185	10.2109	1.14333	4.73617	5.31689	8.51711	6.73267	1.16307	12.0654	7.42285	9.72671	3.36207	9.95929	10.8999	24.878	2.33901	13.1067
-30	12.0105	9.19904	5.69014	3.95044	2.18496	6.74663	17.9849	17.067	2.24528	10.2881	14.8294	9.46046	11.6767	8.43334	9.84531	20.3072	9.95159	16.8384	3.68736	7.95529	7.3415	7.88899	13.0176	11.5279	17.5897	22.7015	16.8033	16.3708	12.9931	9.82225	6.88101	4.59156	6.95968	14.2352	6.91658	8.70336	16.8745	3.44695	6.59724	10.5683	8.20536	7.76194	7.69168	14.2485	12.1834	3.33332	8.58896	15.4907	10.8554
-20	5.8147	13.7665	11.2935	3.17204	9.25677	9.45241	16.8554	13.9695	16.8179	10.9509	11.5615	19.1424	2.18834	39.5342	28.1663	37.3351	17.1779	36.3281	11.4222	8.5327	8.50711	6.97076	7.78125	6.99788	8.91153	7.01473	6.5766	4.31809	2.79804	21.8329	5.45155	9.49739	6.23067	18.2422	6.36366	9.93981	7.46893	1.17226	13.0456	4.75825	8.29973	11.1416	8.03507	17.4285	4.14077	7.79091	16.0144	11.7487	5.15602
-10	13.1008	12.6848	13.5139	3.5881	1.34695	10.3912	11.6102	9.73183	19.67	21.1812	6.07177	9.12842	8.64079	13.7743	3.13178	16.7795	27.124	8.81039	20.3939	13.8754	17.5696	18.2982	20.1353	14.2809	26.1656	34.894	26.8282	12.7902	21.6156	11.0532	3.33858	1.5415	4.20554	11.2545	8.62926	13.1093	5.77382	8.87431	7.03793	3.79288	6.52871	9.43068	5.32952	9.58432	21.4939	19.636	21.9211	3.64794	5.12039
0	4.92943	5.60735	9.86458	3.04723	4.79114	6.22917	9.4392	8.66052	20.2878	18.4253	11.305	20.1756	16.5834	15.8543	13.726	5.79583	3.24377	11.4237	14.2733	10.6714	15.0299	11.003	8.46834	12.8734	12.0824	26.2125	20.3698	8.7763	11.1719	2.52173	2.30211	7.30646	8.07192	15.2634	4.84666	17.4326	7.58003	5.57312	7.10406	6.41004	9.9505	11.2862	8.44579	8.37112	6.63841	4.30316	5.42129	10.3513	4.53813
10	9.8303	15.2945	3.02972	18.7415	10.8653	16.0401	8.89725	11.4974	25.1721	34.4805	14.7632	11.9016	2.14805	19.7596	0.96332	8.79616	9.63809	22.9999	29.03	21.8507	34.8601	23.0128	31.1577	6.28319	24.0109	34.9252	29.1606	20.7794	19.9228	15.7726	6.61279	15.9214	4.28106	9.15564	10.9178	18.1402	3.74926	2.46758	10.0833	4.1551	9.46039	10.8751	3.22018	7.96422	12.1721	7.03135	15.9784	26.5209	2.0317
20	10.2394	33.9264	20.1802	28.5923	3.10762	19.5474	13.2413	6.64894	26.2529	29.7467	10.3841	32.178	4.11789	15.5663	12.5087	12.002	8.50343	4.68725	1.83314	27.5015	25.0158	7.06391	9.33775	8.40959	12.5876	17.4674	24.8365	15.0069	7.75148	2.93579	1.32202	7.69126	11.0291	2.45812	5.74054	8.9745	7.85653	2.4552	12.9226	8.35068	13.6542	5.52055	3.89591	12.1708	8.18578	14.0122	12.8914	3.03298	6.48326
30	13.5238	4.62983	17.8778	10.0802	5.37526	8.10096	4.41846	1.71708	11.9753	8.10905	3.472	6.07751	19.8786	28.261	16.162	9.01533	22.1849	19.0778	14.4776	35.2766	23.8332	38.0361	12.7126	1.26609	23.4698	12.9482	20.0928	10.2366	7.2789	13.4197							10.2658	7.53956	4.77176	9.08685	2.8576	7.13403	3.2565	8.16998	15.0787	9.23802	13.0553	11.5391	13.5755
40	6.2526	10.361	10.5567	11.0926	13.7999	20.123	8.59704	6.86854	23.0485	24.0138	3.56521	15.9756	23.0309	29.8502	29.8961	12.755	40.8411	31.1672	9.18589	26.8269	29.4987	7.98623	12.7476	14.9933	8.63508	9.31881	12.0179	15.3113	20.4385	18.9346							8.30065	5.95507	12.7993	5.79817	15.9151	16.0107	1.27655	9.58675	7.92387	6.72203	10.9838	3.77265
50	3.22421	16.3024	11.555	24.8139	12.3014	12.4177	4.62065	9.14259	1.78497	6.85667	16.2338	5.9317	20.6045	8.84164	13.6448	10.0633	22.4348	18.3926	2.60917	8.46021	8.3605	8.50098	11.2783	15.1571	10.594	7.95595	8.74103	11.9938	10.0366	14.4271							16.0323	10.3688	14.3224	13.9218	15.2947	5.38029	1.72006	6.93309	5.41239	6.92018	9.83785	4.63992
60	8.51496	4.93806	7.4373	11.2179	16.7649	17.1143	17.9345	20.0815	20.3739	10.7496	16.988	5.61434	50.1528	47.1471	44.2198	54.428	58.7254	52.4028	1.96791	10.8165	6.47964	3.64596	6.87885	15.1018	0.568685	4.47463	4.5668	11.6832	15.2026	12.125							8.56008	2.94618	24.211	6.67395	9.5892	24.2934
70	7.81979	11.8994	7.13108	14.1097	19.3776	18.8122	15.821	19.4276	22.039	18.7312	3.30487	11.0755	47.6325	33.2726	54.7745	47.664	59.0483	60.2023	15.1032	17.2096	16.1319	5.50665	14.5305	14.3537	12.7204	10.7995	3.96679	1.94398	2.18682	5.03128							8.6372	10.5167	7.82681	7.49322	11.1511	11.3884
80	8.70599	6.1504	15.7965	13.931	13.9517	10.4686	7.63159	4.78544	24.1095	11.9365	12.0093	22.7802	8.35571	7.38056	12.5	13.8236	27.2245	17.9323	7.00251	12.7272	11.1639	9.83598	5.16493	12.2303													12.1383	8.65481	13.2548	6.56714	9.08343	11.1378
90	10.7607	1.48129	18.9627	10.1815	10.153	19.129	11.532	7.64863	9.55871	7.0294	10.479	9.71028							5.05888	8.49011	5.08009	10.4112	2.49907	0.9405													4.81232	8.22793	9.78227	2.91517	11.8287	8.80701
100	10.9729	6.65529	12.5674	7.53392	26.8092	27.0393	4.7349	4.63473	8.26979	3.74876	7.01862	4.77677							7.35642	14.4454	16.0207	11.373	11.8381	1.68774													9.58489	10.5204	2.51119	4.10069	6.70554	7.96615
110	21.953	12.2122	20.6707	5.46759	7.71596	11.8881	8.16877	4.97584	6.71371	8.87402	5.13805	5.56422							5.88706	13.8272	12.6709	12.6832	7.70953	5.70806													5.63593	4.2911	10.6114	7.11679	4.59029	11.0629
120	13.6368	18.855	17.164	6.43389	16.0846	14.2263	2.22978	7.85574	5.17515	6.82936	6.03917	7.28478
130	14.6133	14.4682	12.904	11.0735	9.44783	6.99845	2.84489	6.00422	3.67827	2.6916	3.99868	3.25141
140	6.22866	8.02021	13.2178	1.11562	14.5375	19.4703	3.86661	7.07898	5.54262	3.73276	1.91656	2.71448
150	5.2215	4.51629	5.66522	8.46959	9.45989	9.05401	4.51853	6.59267	2.54312	3.47218	1.84225	1.0461
160	7.53915	11.8687	16.8523	6.55389	8.5372	11.1919	4.75192	2.30559	0.538163	3.10958	6.97638	5.52935
170	5.49263	6.66629	8.01523	5.67344	6.86498	9.26363	4.84573	6.14528	1.42498	3.27391	4.97806	7.82591
180	14.5883	9.81259	10.6425	15.9589	8.81803	7.65792
190	1.51013	3.30693	3.37399	12.7512	13.031	9.43537
200	9.83768	9.72866	8.06851	11.7203	10.3622	10.7214
[truncated: 180 more columns]

## Sheet: Fig2e
Control - chromosome alignment
Time relative to anaphase onset (s)	Oocyte 1						Oocyte 2						Oocyte 3						Oocyte 4						Oocyte 5						Oocyte 6						Oocyte 7						Oocyte 8						Oocyte 9
	chr 1	chr 2	chr 3	chr 4	chr 5	chr 6	chr 1	chr 2	chr 3	chr 4	chr 5	chr 6	chr 1	chr 2	chr 3	chr 4	chr 5	chr 6	chr 1	chr 2	chr 3	chr 4	chr 5	chr 6	chr 1	chr 2	chr 3	chr 4	chr 5	chr 6	chr 1	chr 2	chr 3	chr 4	chr 5	chr 6	chr 1	chr 2	chr 3	chr 4	chr 5	chr 6	chr 1	chr 2	chr 3	chr 4	chr 5	chr 6	chr 1
-750
-740
-730
-720
-710
-700
-690
-680
-670
-660
-650
-640
-630
-620
-610
-600
-590
-580
-570
-560
-550
-540
-530
-520
-510
-500
-490
-480
-470
-460
-450
-440
-430
-420
-410
-400
-390
-380
-370
-360
-350
-340
-330																																																	0.278284
-320																																																	0.17957
-310													-0.369621	0.300267	0.19755	-0.18017	0.00138207	-0.389603																															-0.19892
-300													-0.303136	-0.0852898	0.0439683	-0.380863	0.0809942	-0.551784																															-0.229818
-290													-0.250074	0.348418	0.335097	-0.263165	0.191694	-0.694496																															0.152758
-280	-0.266143	-0.241455	0.508664	0.098882	-0.182853	0.295773	-0.368713	-0.589347	0.058186	-0.910047	0.494737	0.137019																															0.228385	-0.608561	0.350979	-0.104596	0.258317	-0.104264	-0.0656152
-270	-0.0528862	-0.412158	0.536829	-0.00300339	0.0386515	0.375083	-0.115444	0.120771	-0.0426011	-0.456665	1.07616	0.493991																															0.0270454	-0.436947	0.38958	0.267898	-0.131895	-0.124457	-0.225024
-260	-0.109649	-0.231868	0.688239	0.143376	0.150805	0.561841	-0.279194	0.337506	-0.15924	-0.624756	0.679262	-0.133087													0.753411	-0.601323	0.803626	0.413384	-0.70013	-0.0360212													0.182989	-0.762324	0.0987639	0.674035	-0.0528407	0.441341	0.0113767
-250	-0.199067	-0.380202	0.851424	-0.404198	-0.132209	0.156998	-0.523319	-0.717528	-0.928866	-0.363373	0.311715	0.198727													0.899885	-0.704677	0.933195	0.475887	-0.148621	0.184476	-0.53622	0.482677	0.0270887	-0.786448	-0.507901	0.00139458	-1.27687	0.0271866	0.745484	0.268814	-0.0205751	-0.265787	0.324629	-0.442814	-0.0210617	0.898596	-0.141821	0.381721	0.238615
-240	-0.439346	-0.268974	0.676142	-0.654403	-0.153371	0.296293	-0.103363	0.209685	-0.800438	-0.544	-0.381583	-0.258403	0.290352	0.0889878	-0.145182	-0.116068	0.0607569	-0.241006							0.866349	-0.696993	1.09579	-0.0725522	-0.728866	-0.349935	-0.510358	-0.302867	0.497126	-1.19153	0.0681153	0.0247352	-1.1752	-0.52166	0.384605	-0.185988	-0.112954	-0.132496	0.40549	-0.0696019	0.109166	0.776667	-0.0111842	0.00313116	0.472794
-230	-0.390644	-0.077714	0.876106	-0.849094	-0.11382	0.624326	-0.334649	-0.0302007	-0.831265	-0.118071	-0.236361	0.20051	0.706511	0.185012	0.236426	-0.232916	0.329209	-0.186265	-0.158572	-0.920862	-0.469146	-0.612584	0.363813	-0.168751	0.738854	-0.524648	0.803507	0.0834335	-0.372842	-0.149703	-0.682306	0.442151	0.592411	-1.23359	-0.228842	0.245596	-0.468734	-0.677634	0.428727	-0.0471578	0.334178	-0.0116375	0.599391	-0.00256915	0.421366	0.942207	0.223009	-0.176045	0.662119
-220	-0.353228	0.330018	0.928797	-0.516836	-0.123848	0.460795	-0.490146	0.504371	-0.624736	0.046546	-0.0695311	-0.0287002	0.45314	0.205916	-0.0081118	-0.270681	0.292545	0.0134241	-0.438541	-1.43657	-0.452284	-1.57218	0.265693	-0.573786	0.450135	-0.462484	0.929876	0.237582	0.0589492	0.217209	-0.118635	0.0201517	-0.25179	-0.962306	-0.106002	0.422219	-0.401826	-0.750185	0.270224	-0.186265	0.115772	-0.361925	0.379393	-0.502901	0.237237	0.23922	0.112709	-0.411752	0.541854
-210	-0.757865	-0.110228	0.488196	-0.885175	-0.556879	0.194275	-1.01908	0.142733	-1.08202	-0.47903	-0.205684	-0.0254177	0.312913	0.20437	0.130513	-0.111952	0.141933	-0.0952387	0.108716	-0.115039	-0.147804	-0.984871	-0.300982	-0.772151	0.569173	-0.500647	0.312338	0.50312	-0.33599	0.303457	0.535555	0.502907	0.462993	-0.476583	0.113191	0.32304	-0.0859432	-0.366751	0.462867	0.0841309	0.470811	-0.252337	0.220646	-0.360213	0.173196	-0.168354	-0.0824234	-0.557792	0.726235
-200	-0.648549	-0.235314	0.62901	-1.23867	-0.672177	-0.0130412	-0.962408	0.375818	-0.659243	-0.629565	-0.199292	0.112808	0.125782	-0.166204	-0.0360712	-0.0958738	0.102723	-0.326091	0.317634	-0.75455	-0.314367	-0.427644	-0.0024995	-0.39451	1.19704	-0.347779	0.402729	0.978953	0.104815	1.00045	0.079676	0.564808	0.674775	-0.752512	-0.0435843	0.407385	0.0854756	-0.0450804	0.4843	0.0410144	0.151676	-0.406516	0.235681	-0.369281	0.360971	0.235463	0.260934	-0.558079	0.67553
-190	-0.139049	0.187952	0.849994	-0.629518	-0.242807	0.0701391	-0.709857	0.673318	-0.0258012	-0.467376	-0.701961	0.0694982	-0.0702157	-0.279558	-0.0819051	-0.374514	0.0325225	-0.392062	0.219075	-0.937622	-0.46019	-0.422812	0.309501	-0.141284	0.256142	-0.491854	0.85829	0.290598	-0.0276097	0.360186	-0.286165	0.129896	0.872857	-0.800803	0.273327	0.363581	-0.423017	-0.332924	0.48565	-0.0685053	0.292345	-0.359288	0.290306	-0.0748888	0.686095	0.268174	-0.152516	-0.497498	0.934303
-180	-0.881169	-0.345732	0.147424	-1.3129	-0.00126486	-0.50737	-0.896645	0.189688	-0.546233	-0.327877	-0.0720393	0.414428	0.207652	-0.158378	0.0778536	-0.274865	0.19104	-0.511151	0.207096	-0.799893	-0.461145	-0.362091	0.349719	-0.269809	0.405406	-0.609606	0.742609	0.412501	-0.0512924	0.61226	-0.424414	0.292428	0.458161	-0.310044	-0.0181146	0.211627	0.00295416	-0.481046	0.556836	0.223679	-0.0579195	-0.414685	0.399424	0.51697	0.293694	0.0224785	0.030102	-0.157566	0.722059
-170	-0.207238	0.0891531	0.870553	-0.544554	0.997172	0.328249	-1.2284	0.179902	-0.496725	-0.445894	-0.350925	0.228554	0.619594	-0.182712	0.11605	-0.265294	0.366824	-0.506256	0.360492	-0.292245	-0.445902	0.146534	-0.153359	-0.420796	1.01757	-0.258778	0.512009	0.487238	-0.341529	0.429986	-0.978637	0.0826132	0.65962	-0.796878	-0.55626	0.109794	0.00875643	-0.408895	0.574213	0.180174	0.119512	0.0953933	0.431852	0.259992	0.0429478	0.034406	-0.368492	-0.29707	0.609686
-160	-0.108566	-0.321001	0.732087	-0.868411	0.385963	0.149012	-1.11227	-0.295282	-0.297636	-0.419646	-0.34468	-0.145683	-0.0132598	-0.128602	0.0169311	-0.0424055	0.204788	-0.491204	-0.0229448	-0.98998	-0.672884	-0.526839	0.426894	0.0721143	1.10809	-0.129871	0.713352	0.288642	-0.334404	-0.0551851	-0.262628	0.258627	0.683859	-0.400989	-0.224552	0.775599	0.217999	0.102521	0.132896	0.343796	0.133409	-0.169395	0.543882	0.0679543	-0.178993	-0.00801808	-0.420488	-0.496473	0.113287
-150	-0.464971	-0.440835	0.361015	-1.16151	-0.191702	-0.520466	-0.880282	-0.607781	-0.907707	-0.337274	0.332709	0.125218	-0.38512	-0.137779	-0.133202	0.0303303	-0.277112	-0.502233	-0.130175	-0.560014	-0.354578	-0.346965	0.284829	-0.156142	0.770884	-0.0290567	0.476129	0.425766	0.136942	0.277427	-0.575209	0.424582	0.549632	-0.30633	-0.0920036	-0.0703415	-0.0967461	0.134403	0.212049	0.308538	0.490081	0.180967	0.635378	0.0224326	-0.448622	-0.0534052	0.0238828	-0.5364	0.239677
-140	-0.517107	-0.602505	-0.0852858	-0.745145	0.242143	-0.552551	-0.698926	-0.625279	-0.603955	-0.178013	0.515598	0.419358	0.420599	0.401922	0.214595	0.0501986	0.0114967	-0.459011	-0.289992	-0.562213	-0.533209	-0.290113	-0.142555	-0.305482	0.530904	-0.260804	-0.0798372	0.354812	0.116048	0.231402	-0.585215	1.00797	0.462887	-0.0427812	-0.183848	-0.00954354	-0.561732	0.410635	0.078842	0.390564	0.537003	0.15493	0.566851	0.233056	-0.267805	0.259099	0.0979747	-0.453557	-0.218811
-130	-0.374262	-0.346317	0.506674	-0.132615	0.640945	-0.237193	-0.576682	-0.113054	-0.470397	-0.418262	0.0603151	0.17283	0.142435	0.384454	-0.0983715	-0.00558396	-0.158814	-0.646537	-0.117357	-0.363485	0.018522	-0.174555	0.0377193	0.025885	0.986202	0.0799634	0.12836	0.664852	-0.0258888	0.262467	-0.227678	0.421211	0.0290425	-0.227954	-0.499648	-0.255625	-0.349696	-0.034432	-0.0570894	0.562467	0.263566	0.139251	0.489807	0.325276	-0.180091	0.294851	0.209492	-0.278009	-0.294423
-120	-0.267695	-0.605017	0.461447	-0.851243	0.372862	-0.275975	-0.141844	-0.265614	-0.731406	-0.363811	0.177886	-0.212532	0.444219	0.653651	0.305536	0.187347	0.234945	-0.484233	-0.277402	-0.490607	-0.328348	-0.148968	0.0948241	0.0742804	0.889327	0.18197	-0.109408	0.314293	-0.481009	-0.206715	-0.202679	0.142122	-0.0571365	-0.454693	-0.357493	-0.326562	-0.186044	-0.325285	0.333484	0.576489	0.117617	0.323751	0.775347	0.375074	-0.424906	0.1206	0.0282977	-0.270943	0.371841
-110	-0.350231	-0.42086	0.28166	-0.51715	0.39212	-0.517624	-0.16231	-0.28596	-0.589358	-0.0987097	0.392758	-0.252173	0.29633	0.487337	0.2536	0.176629	0.0414245	-0.481155	-0.315866	-0.285612	-0.286443	-0.306554	-0.235893	-0.152151	0.862534	0.327235	0.269251	0.353041	-0.389732	-0.218724	-0.171157	0.510317	0.212082	-0.662818	-0.346305	-0.393703	0.0277077	0.126196	0.06686	0.645189	0.45664	0.457951	0.743773	-0.0656629	-0.2634	0.153761	0.187906	0.00151042	0.130777
-100	-0.0669483	0.0688581	0.787475	-0.369197	0.844941	-0.105465	-0.247204	-0.349842	-0.159086	-0.0206377	0.166531	0.163672	0.30466	0.188614	0.05444	-0.116749	0.00700031	-0.406404	-0.234036	-0.127565	-0.11555	-0.535717	-0.0700962	-0.338955	0.59577	0.202993	0.114553	0.345062	-0.272494	-0.0697568	-0.164158	0.422889	0.0958334	-0.512797	-0.103825	-0.451377	0.227796	0.0622281	0.285608	0.756489	0.293745	0.310058	0.893045	-0.232433	-0.269699	0.438251	0.19144	0.0560748	0.0940522
-90	-0.723478	-0.153313	0.29674	-0.756509	0.387634	-0.375188	-0.256816	-0.068342	-0.118244	0.146167	0.00523199	-0.0800976	0.014512	0.232864	0.0381731	0.362736	0.0683993	0.00154332	-0.0188676	-0.393169	-0.257435	-0.399274	0.0277787	0.191161	0.697688	0.310759	0.422939	0.427637	-0.258808	-0.194997	-0.189377	0.508651	-0.0159327	-0.00084348	-0.293251	0.0181089	-0.213013	-0.220466	0.216109	0.308861	0.0592051	0.187543	0.730233	-0.00717	-0.166801	-0.00957302	0.0601101	-0.013702	0.0252981
-80	-0.282167	0.00508387	0.35809	-0.596839	0.282347	-0.257738	-0.313517	-0.639574	-0.686275	-0.0878523	0.105955	-0.200357	0.199394	0.466583	-0.0322528	0.123917	-0.10454	-0.576893	0.0325726	-0.214533	-0.03711	-0.343027	0.0773372	0.0130153	0.496461	0.221786	0.592571	0.180545	-0.400532	-0.479691	-0.0191226	0.501993	0.0952692	-0.224733	-0.552587	-0.011233	-0.108115	-0.0784707	0.262101	0.186507	0.0919487	0.217181	0.668468	0.063071	-0.113688	0.0956636	0.191596	-0.113763	-0.103162
-70	-1.11165	-1.23296	-0.330846	-1.42489	-0.504744	-0.651021	0.092241	-0.337647	-0.385517	-0.121556	0.415334	0.00780069	0.086619	0.151468	0.116997	0.24894	0.110683	-0.11955	0.0542431	0.286268	0.227487	-0.326818	-0.294951	-0.629464	0.885618	0.172929	0.440165	0.439664	-0.364644	-0.353114	0.0488667	0.406972	0.0868122	-0.187658	-0.0941417	-0.0267093	0.272291	0.0435617	0.433854	0.241648	0.00240955	0.373725	0.667137	0.310468	-0.00551545	0.0144301	0.0531543	-0.0671062	-0.0243955
-60	-0.753372	-0.614226	-0.253668	-0.898731	-0.18831	-0.279588	-0.278439	-0.534185	-0.706053	-0.417706	0.0331397	-0.113628	0.373893	0.279424	0.157961	0.105217	0.336436	-0.165265	-0.127221	0.0707918	0.101869	-0.347093	-0.34755	-0.495024	0.36209	0.0594971	0.354281	0.383335	0.253489	0.11755	-0.030245	0.552341	0.0708107	-0.257611	-0.18148	0.20853	0.0891216	-0.189419	0.343997	0.150478	-0.103975	0.363684	0.273826	0.0664418	-0.0681447	-0.0916575	0.0108889	-0.0791932	0.0230758
-50	-0.889526	-0.902553	-0.577357	-1.12945	-0.437857	-0.60689	0.0417662	0.101942	-0.226031	-0.138741	-0.231703	-0.280893	0.661195	0.201564	0.0893753	-0.400213	0.242501	-0.370012	-0.0815286	0.246185	-0.0097297	-0.127489	-0.455962	-0.480925	0.339768	0.0901846	0.484435	0.20285	0.232112	-0.132721	0.203737	0.499535	0.123838	-0.177892	0.128315	-0.0952942	-0.300132	-0.0564082	0.0606966	0.00580203	0.108244	0.186495	0.237241	-0.038624	-0.0284137	0.168231	0.2075	-0.0872337	0.209633
-40	-0.102088	-0.523058	0.00669812	-1.0113	-0.0932634	-0.206445	-0.107321	-0.213903	-0.365139	-0.21824	-0.230268	-0.235065	0.62659	0.387555	0.258477	0.0891056	0.147848	-0.0408021	-0.0392284	0.222916	-0.21054	-0.36072	-0.23611	-0.380962	0.182532	0.0765868	0.196165	0.226217	0.177318	0.000164348	-0.0291545	0.409693	0.105375	-0.0295448	-0.232451	0.122985	-0.153511	-0.0740404	-0.0672803	-0.00548318	-0.097938	-0.0537961	0.0649446	-0.14077	-0.294201	-0.0410008	0.126138	-0.165653	0.229205
-30	0.0523431	-0.202337	0.175936	-0.73838	0.104735	-0.194245	-0.0117785	-0.182807	-0.287609	-0.223849	-0.190078	-0.211058	0.395553	0.169181	0.171162	0.0226751	0.259387	0.0769889	0.0264854	-0.674998	-0.364927	-0.104147	0.0129326	0.579033	0.245876	0.20494	0.321025	0.353618	0.386506	0.289054	0.169395	0.214998	0.187044	-0.00499114	-0.0609703	-0.123959	-0.170764	-0.0229538	-0.180193	0.123367	-0.374566	-0.247689	-0.0231213	-0.15745	-0.0813772	0.196454	0.0759154	-0.0874391	0.266062
-20	-0.212841	-0.303843	0.31151	-0.647964	-0.0154165	-0.132672	0.0343064	0.0341304	-0.0882604	-0.158266	-0.0998835	-0.190057	-0.540588	-0.342943	-0.0645618	0.356623	-0.0853942	0.422674	0.271996	-0.520438	-0.342628	-0.193498	0.218054	0.250064	0.589801	0.332193	0.449844	0.220488	0.0749482	-0.187046	0.0344111	0.247227	0.326158	0.111884	0.0270016	-0.175779	0.0428183	0.159503	-0.180008	0.0607606	-0.15785	-0.0896964	0.0786213	0.16245	-0.142588	-0.0564274	-0.103193	0.0845888	0.11589
-10	-0.0415999	-0.241106	0.308182	-0.589631	-0.0260717	-0.0709399	-0.0324926	-0.329879	-0.378745	-0.210851	0.120535	-0.149004	0.485575	0.263006	0.115872	-0.137891	0.180565	-0.0862112	0.251856	-0.359673	-0.122326	-0.274545	0.276307	-0.109297	0.0837387	0.127335	0.136831	0.149175	0.10958	0.0476021	0.117667	0.122664	0.532866	-0.0546506	-0.0402549	-0.201495	-0.00590243	0.239617	-0.066005	0.0643221	0.0735397	0.0533077	0.133623	-0.138001	-0.249126	0.0544525	0.285227	0.0608582	0.142867
0	-0.0972373	-0.169222	0.128682	-0.478722	0.0377536	-0.0398971	-0.10991	-0.209794	-0.25756	-0.126152	-0.125834	-0.293582	0.898485	0.32396	0.369348	-0.0677007	0.451136	-0.0649476	0.202304	-0.48474	-0.0410463	-0.67779	0.41325	-0.114472	0.336634	0.233824	0.440193	0.217843	0.234807	0.0806215	0.330907	0.281097	0.412271	0.0335031	0.0473473	0.049487	-0.178429	0.17262	-0.289651	0.106064	-0.0298652	-0.120929	0.0408986	-0.0571488	0.0807232	0.118218	-0.0383668	0.0267537	0.221885
10	-0.0312588	0.00908857	-0.00553263	-0.404373	-0.173818	-0.29248	0.0466825	0.0593334	0.299829	0.0331572	-0.214368	-0.452107	0.647962	0.342801	0.266146	-0.166205	0.410333	-0.180622	0.148892	-0.222069	-0.235984	0.210531	0.170622	0.167515	0.24501	0.376131	0.417579	0.351065	0.508764	0.32971	0.412265	0.319926	0.507418	-0.0471344	0.172859	-0.13501	-0.0618903	0.116471	-0.0847308	0.146277	0.0530637	0.0187349	0.139737	-0.0250874	0.00298418	-0.175039	-0.211722	0.142576	0.282955
20	-0.0184345	0.577559	-0.255124	0.390015	0.0955784	-0.296269	0.21837	0.21233	0.530584	0.296706	-0.0825272	-0.15277	0.879015	0.514448	0.426938	-0.104173	0.612531	0.0529323	-0.0822	-0.2409	-0.0986435	-0.187443	0.1683	-0.0171782	0.288943	-0.167244	-0.154589	-0.192196	-0.633733	-0.545465	0.285144	0.572831	0.777449	0.214819	0.424291	0.255132	-0.149049	-0.13476	-0.162974	0.00720475	-0.0816676	-0.0615261	0.16475	-0.0684424	-0.0183272	0.091606	0.0251931	0.210717	0.0787867
30	0.1724	0.0167024	0.399319	-0.36355	0.0658001	0.130952	0.0260029	-0.0281017	-0.161348	-0.0295612	0.11346	-0.0847457	0.696016	0.497509	0.349856	-0.135802	0.394451	-0.0297532	0.108639	-0.233525	-0.0972741	-0.173032	0.224348	-0.171816	0.181611	-0.0256522	-0.0576761	-0.1763	-0.407651	-0.378903							-0.150925	-0.211586	-0.0953325	-0.0470967	-0.188774	0.0481026	0.0334985	-0.0989355	-0.134448	0.0805197	-0.0400788	0.248953	0.125915
40	0.242498	0.0592423	0.25726	-0.0787414	0.036501	0.0885038	0.180423	0.13274	0.128435	-0.0935241	-0.0148063	-0.260279	1.19801	1.06179	0.705718	0.276765	0.541102	-0.0831598	0.0552608	-0.116524	0.0176287	-0.184064	0.236861	-0.0115321	0.432857	0.0514789	0.378312	-0.327222	-0.284828	-0.593065							-0.0327199	0.106436	-0.216323	0.0984045	0.00251707	-0.0264359	-0.0162908	-0.265984	-0.232826	-0.140835	-0.115382	0.120947
50	0.264425	0.151669	0.274389	0.000490394	0.119035	0.158878	0.00040302	-0.0675048	0.112825	-0.00213934	-0.178893	-0.150634	0.142237	-0.0766959	0.0907675	-0.150119	0.203346	0.098761	-0.00717034	-0.00219446	0.234482	-0.428896	0.110773	-0.391878	0.476708	0.0314156	0.153519	-0.316011	-0.531259	-0.684464							-0.027113	0.0911783	-0.0904338	0.100019	-0.00815632	0.196078	-0.0510818	-0.122509	-0.280038	-0.211337	-0.0995503	0.141113
60	0.149763	0.249993	0.131091	0.120194	0.169801	0.047635	0.141381	-0.43096	-0.603401	-0.231912	0.219297	0.121782	-0.517921	-0.253937	0.0371206	0.678372	0.112484	0.665739	0.037102	-0.0557679	0.206738	-0.283292	0.169791	-0.219325	0.483899	0.0784181	0.515868	-0.525621	-0.249041	-0.823993							-0.250635	-0.0295562	-0.377447	-0.0629117	0.122359	0.0155069
70	0.0827294	-0.0204456	0.246152	-0.182099	0.0170983	0.0201587	0.256356	0.177191	-0.16661	-0.0681957	0.183855	-0.240574	-0.291506	0.269154	0.41536	0.975886	0.366796	0.849009	0.0778173	-0.0443423	-0.00377654	-0.0758204	0.0420229	-0.0280328	0.164564	-0.04572	0.444455	-0.584924	-0.0920087	-0.752089							0.0330849	-0.0687214	-0.0026835	0.0918117	-0.133527	-0.0267865
80	0.068221	0.062854	0.097842	-0.24829	-0.0778837	-0.0729604	0.0384275	-0.00946481	-0.181384	-0.194343	0.0422353	-0.402871	0.0689108	-0.254746	-0.146996	-0.438966	0.00946867	-0.159879	0.142978	0.230565	0.14169	0.24878	0.0291473	-0.0188914	-0.0248504	-0.188654	-0.0323513	-0.118776	-0.011931	0.0360211							-0.0936189	-0.0127177	0.054983	0.0201615	0.0634778	0.180457
90	-0.071587	0.243504	-0.222207	0.163382	0.0232248	-0.130087	-0.132997	-0.0736763	-0.0963958	-0.126593	-0.229587	-0.201813							-0.0870497	-0.067865	-0.0681821	-0.173907	0.160645	-0.0464269													-0.105921	0.0922462	-0.144057	0.0653981	0.0731718	0.00381394
100	-0.0152412	0.078619	-0.163569	0.030107	-0.0708543	-0.0471125	0.150529	-0.184315	-0.32684	-0.155129	0.332508	0.0503344							0.0127191	-0.309093	-0.0457334	-0.21364	0.538522	0.0840886													0.0539157	0.0558474	0.134359	0.07807	-0.0450848	-0.0060699
110	-0.0526631	-0.0668799	0.0542701	-0.202891	-0.00581626	0.163813	-0.0180542	0.0318525	-0.0299065	0.121147	0.139228	0.0885265							-0.0248504	-0.188654	-0.0323513	-0.118776	-0.011931	0.0360211													-0.164817	0.0863826	-0.0362393	0.123819	0.186534	0.177386
120	-0.0490031	-0.208414	0.0687431	-0.452122	-0.119748	0.1387	-0.0784122	-0.125349	-0.114733	-0.0514315	-0.0391984	-0.16753
130	0.0129282	-0.193711	0.220254	-0.29462	0.0956359	0.289243	-0.105491	-0.209858	-0.255917	-0.11212	0.122942	-0.129686
140	-0.0494229	-0.123384	0.0411906	-0.168324	-0.0619532	0.110102	-0.042816	-0.32412	-0.36746	-0.200535	0.142289	-0.161655
150	0.0545093	-0.282859	0.349997	-0.341151	-0.0292628	0.416009	-0.0297491	-0.312769	-0.405936	-0.215792	0.08517	-0.142537
160	0.13305	0.170431	0.0580592	0.0732856	0.141917	0.240846	-0.011531	-0.259903	-0.147154	0.00402863	0.0941619	0.100301
170	0.155773	0.100653	0.335754	-0.0109356	0.149569	0.290485	-0.16009	-0.406228	-0.300691	-0.10333	0.0232041	0.00997318
180	0.161257	0.000632364	0.412364	-0.114053	0.116451	0.310944
190	0.265625	0.348515	0.2954	0.0976404	0.0963038	0.134269
200	0.170836	0.279402	0.0705079	0.11745	-0.00973564	0.0233798
[truncated: 180 more columns]

## Sheet: Fig2f
Segregation defects
	n normal segregation	% normal segregation	n lagging chr	% lagging chr	n cosseg	% cosseg
Control	126	100	0	0	0	0
knl-1(RNAi)	59	57.8	28	27.5	15	14.7

## Sheet: Fig2g
Ploidy defects
	n euploid	% euploid	n aneuploid	% aneuploid
Control	21	100	0	0
knl-1(RNAi)	3	20	12	80

## Sheet: Fig2h
knl-1(RNAi) - angles of chromosomes that undergo normal segregation
Time relative to anaphase onset (s)	Oocyte 1				Oocyte 2		Oocyte 3		Oocyte 4				Oocyte 5			Oocyte 6		Oocyte 7					Oocyte 8			Oocyte 9				Oocyte 10				Oocyte 11		Oocyte 12					Oocyte 13				Oocyte 14				Oocyte 15
	chr-1	chr-3	chr-4	chr-5	chr-4	chr-6	chr-1	chr-5	chr-2	chr-4	chr-5	chr-6	chr-2	chr-5	chr-6	chr-3	chr-6	chr-1	chr-2	chr-3	chr-4	chr-5	chr-1	chr-2	chr-6	chr-1	chr-3	chr-4	chr-6	chr-1	chr-2	chr-4	chr-6	chr-1	chr-6	chr-1	chr-2	chr-3	chr-5	chr-6	chr-1	chr-3	chr-5	chr-6	chr-3	chr-4	chr-5	chr-6	chr-1
-750
-740
-730
-720
-710
-700
-690
-680
-670
-660
-650
-640
-630
-620
-610
-600
-590
-580
-570
-560
-550
-540
-530
-520
-510
-500
-490
-480
-470
-460
-450
-440
-430
-420							2.66384	44.0693
-410							7.66303	30.7675
-400							25.2785	7.80036															11.7827	16.418	52.1313
-390							12.7686	12.6762															11.5562	22.0424	30.6917
-380							6.90779	19.555															8.26288	15.9864	18.0979
-370							16.6049	12.3108															12.3917	9.89508	23.6906
-360							23.9683	33.0764															19.4974	20.2857	14.0934	9.79819	22.7977	11.0542	11.6209
-350							21.6618	10.6138															21.1544	8.45431	28.2771	5.30098	25.7952	21.2211	24.8731
-340							28.983	18.8214															18.6462	20.7856	35.2247	20.7313	21.4693	10.6093	8.02091
-330							20.6856	23.5417															7.68524	23.8565	43.4256	15.5155	11.779	6.79276	31.276
-320							11.8041	16.3227															7.10037	32.5637	33.3675	9.89965	34.2656	6.87328	9.01677
-310							15.1874	18.5042															11.6086	28.1588	29.5851	13.9	38.3462	10.317	18.362
-300	4.97554	12.4163	28.5239	9.62502			18.9786	17.4165					46.9242	31.0026	10.0128								8.1593	27.9937	26.0965	2.82732	20.7859	13.6819	25.0677
-290	8.39574	19.6286	47.8846	24.2069			44.3372	37.398					50.2222	23.1595	17.125								16.6691	50.1019	5.38218	2.08209	7.77932	11.3706	16.4565
-280	34.189	6.42817	9.46505	8.4278			33.9066	20.8698					44.1127	14.0465	8.86655								7.98627	74.1447	22.8408	7.65923	5.45034	11.5713	11.7566
-270	29.7326	14.9399	37.0163	10.4017			13.9518	7.14363					14.6959	10.9947	19.8344								0.960857	49.0347	3.91301	2.10436	25.1916	10.8304	27.5565
-260	37.5937	8.49228	17.5092	15.5729			14.807	22.1346					11.0416	18.3402	18.0472								11.9726	69.6836	3.23375	2.60283	11.8766	11.0871	4.129																				9.13166
-250	1.34319	22.5759	23.2816	9.63046			21.1807	21.058					11.8817	4.09929	12.4069								13.5811	49.4995	11.137	10.1792	14.8102	18.7665	17.4092																				7.59076
-240	34.5096	12.0396	12.3541	3.25762			30.9011	16.3444					10.4917	7.57441	13.0909								14.6839	29.0831	16.5908	4.19837	5.9273	4.74324	18.6957																				8.29402
-230	31.8761	7.12839	19.6915	15.5068	9.65812	6.08693	16.5187	14.7662					16.3064	20.7331	4.73149	4.85632	12.2089						15.1828	19.6176	13.1361	2.0712	10.1329	9.56047	11.7598																				1.76378
-220	8.15605	11.5295	6.53482	9.05438	8.1358	1.90273	16.4781	6.56497					17.7262	17.7488	11.0987	4.74869	5.95451						6.99978	37.568	10.642	7.71866	5.3462	6.08403	9.84494																				6.53653
-210	7.90424	6.92714	7.43716	8.25613	5.97768	5.99424	20.3416	16.8372					24.5008	21.2672	5.80669	14.3374	3.30118						3.26467	50.0374	16.9611	6.70222	5.51649	2.31847	2.12889																				18.082
-200	8.44394	2.18459	10.821	14.5521	1.96914	5.07355	14.9525	3.23293					22.0051	8.79539	7.18459	2.17168	7.2183	1.09197	2.08804	14.6219	27.3831	11.0644	20.4623	10.4331	9.81337	4.01525	14.1762	2.43122	2.85459																				7.17945
-190	4.16482	11.5719	14.8008	6.1501	11.4358	8.18804	13.3109	17.2262					10.9357	14.089	3.85483	15.0824	7.37807	5.67771	10.1732	0.115445	6.42081	12.2131	62.5236	15.8668	3.95648	7.18559	4.56421	2.89399	7.36935																				6.68008
-180	2.13335	2.50856	8.25757	6.38275	7.53924	3.06712	32.7916	2.49758	10.146	21.3981	20.4407	8.02188	9.94905	14.2384	5.9014	8.89253	6.61873	14.5449	13.9063	15.6283	2.19904	16.9329	32.7288	17.0642	27.5546	6.78672	0.690754	2.50615	26.4779																				14.4178
-170	8.01372	23.7775	12.3704	12.9397	0.425249	11.6087	56.3189	23.8887	6.3708	3.96367	17.0613	10.877	12.7194	16.3888	4.82126	14.7748	7.68089	14.9891	19.0584	12.4697	8.05648	25.0728	22.7885	4.17511	12.0717	4.58316	8.25262	6.71714	7.51024																30.6116	41.0639	8.3447	43.702	13.8983
-160	3.44026	3.07487	6.92505	11.8272	4.9088	4.3937	39.3741	4.5194	4.96457	5.30934	9.29397	16.7478	21.5644	6.63921	8.01556	10.1732	5.19162	0.942763	8.85379	2.07363	6.66004	22.8303	40.4605	17.3169	15.2807	4.95543	7.38791	4.24449	12.4775																2.70696	15.8065	10.1353	21.0702	15.1175
-150	18.5255	7.88756	16.6555	5.15667	5.20944	9.5426	18.0631	4.25639	6.66103	5.14	10.528	17.9215	10.5396	7.40142	14.7843	6.15255	8.94946	8.88161	0.864532	7.21542	7.89042	17.3729	11.0159	1.02045	12.1693	3.889	7.13973	7.40842	12.5226																	7.08353	2.00804	40.155	0.812269
-140	23.7907	18.4165	9.18412	7.03273	2.70444	5.66437	26.0734	39.6716	15.2678	34.5225	9.81794	13.4986	2.08569	20.1391	8.9268	3.44438	15.6514	1.61797	1.60316	3.82606	13.2734	12.0133	6.66981	32.0237	14.7816	8.86199	8.67709	4.71183	26.5601																	30.3148	6.54342	22.5127	18.2743
-130	13.5273	6.24441	2.85801	6.69997	2.5297	8.48309	22.7796	12.7327	3.69079	34.7286	17.4083	8.45539	2.05565	8.91368	4.88929	9.20727	7.66237	15.5412	4.82944	18.3846	3.81138	12.5824	14.9181	3.95496	17.6451	9.33759	3.56586	8.69894	13.4314																2.98797	16.3157	10.4171	29.7547	4.58036
-120	11.5974	5.62117	5.70366	9.62892	2.64201	2.46445	26.374	4.08973	16.3749	63.1359	19.2212	22.065	10.6895	14.8003	21.7435	8.77871	4.07049	3.65829	4.93523	11.5879	6.55035	6.46864	4.75205	23.7975	19.0231	3.32267	1.492	6.00954	28.8297							27.4144	14.7371	20.3912	8.77637	11.3409					8.22	9.90396	13.3396	31.5748	8.72911
-110	3.7651	5.84157	12.3105	10.5703	4.33021	10.3839	26.5072	36.5077	9.53525	59.3771	10.7248	13.2467	14.0623	7.92951	5.4161	15.0991	22.7291	7.45913	3.50039	6.75659	9.93133	14.5492	2.79094	23.6955	28.8004	4.09898	16.2864	2.96314	51.7753							44.6179	5.42975	13.8227	4.14712	15.9698					8.34211	18.1	24.8558	37.9633	9.66434
-100	8.27577	6.74568	9.61588	17.0336	7.72306	10.7706	14.0528	17.0998	3.94525	20.7283	0.577651	13.1649	1.92788	11.3957	14.0081	1.66693	10.8765	2.16583	13.593	6.33889	8.28357	3.21595	16.2318	39.7616	26.8578	2.40886	10.4322	6.17234	47.5714							26.8321	19.7469	11.8964	12.0655	9.94392					24.0816	17.8342	9.36709	23.2367	8.55262
-90	5.07595	3.47506	5.73454	12.1146	5.84666	32.9741	2.03392	11.6886	9.36461	44.5147	10.4207	9.13607	10.7575	5.77681	13.6497	11.1343	7.63271	5.51334	4.38165	11.6394	4.66621	11.5684	17.8379	16.6811	33.1856	7.77316	19.7022	13.3908	29.8018							17.6284	25.7814	6.78866	12.3291	9.60023					8.6023	37.3632	6.16274	32.5731	7.84593
-80	8.23694	1.73774	8.63675	4.80176	1.1019	49.2273	13.0336	23.3341	3.04969	19.8277	22.3195	12.4628	2.45287	4.4197	5.75777	3.03729	9.67644	10.2772	11.686	10.3209	4.18131	21.1821	15.3425	18.0473	20.6375	2.11293	13.4607	10.893	19.5003							57.0915	11.9836	22.1363	2.49779	16.4083					8.36236	40.6892	8.23843	46.7164	8.11675
-70	31.4444	5.57345	13.4751	15.0432	7.3597	46.4342	14.983	6.62059	9.89229	20.1308	20.655	14.5782	10.0062	21.9305	10.5203	7.45035	8.69169	12.8354	14.5312	11.0669	8.01646	4.30094	8.11667	25.1601	22.3761	3.04174	3.10294	3.61666	21.56							30.5213	27.3657	20.8348	11.532	18.7394					11.6278	31.7868	5.2163	44.1292	10.5368
-60	10.2615	15.8137	15.5524	1.2247	18.4355	14.3247	20.9088	17.3076	18.3619	25.844	16.6343	9.48	6.58955	5.88542	16.3311	3.40041	5.65354	15.1265	8.66922	13.6685	16.4619	15.3608	13.8539	7.89154	52.1767	12.4368	1.68503	8.60365	10.8192							24.027	15.149	18.1372	9.41636	3.3021					23.0046	25.8201	3.90708	48.4652	8.71345
-50	9.13475	16.1169	17.359	4.88796	4.48428	21.1093	6.08027	7.47285	1.40592	35.9235	16.6368	13.1163	8.17838	8.75284	0.651141	5.08238	8.20009	19.5918	9.82324	10.4521	12.302	15.7677	20.4404	13.0629	22.3688	15.1374	16.3141	2.36364	6.35528	13.2217	25.0641	34.912		14.4567	37.3226	18.0352	18.7981	13	10.0461	20.0868	12.9859	8.30265	14.0844	5.22255	25.1354	28.2779	5.88485	24.0654	8.89643
-40	9.27018	16.5133	8.03358	6.83826	10.2969	16.6929	4.77991	6.9752	16.6993	26.2544	18.0713	18.6778	18.9798	12.4983	9.51634	11.021	3.80555	14.1313	10.2027	18.5194	18.6755	3.73968	23.6907	12.5842	5.65518	5.02341	15.2496	3.12097	22.5284	18.1778	7.05475	36.1838		13.0373	39.9041	34.0645	3.18136	22.5853	0.262506	11.6018	17.8012	10.7037	11.8566	3.45059	24.0162	24.7346	19.0176	7.82452	7.61019
-30	15.1336	22.1507	12.7427	12.2634	7.65496	13.7312	2.4945	10.2963	3.26628	26.1933	21.2832	14.1548	14.5592	10.3504	15.3751	3.81136	4.69042	14.9147	10.994	8.28365	12.1072	7.85417	29.0342	32.9774	17.8227	1.24875	2.88239	15.8997	26.4793	10.7833	21.3984	21.7189		10.9202	45.7851	23.899	5.05489	16.5887	17.2698	18.5082	5.33773	7.8001	4.8271	7.08562	25.8132	18.0499	29.5149	12.0392	4.54768
-20	4.32188	9.33236	17.7771	12.1732	0.50023	15.6245	24.4633	20.7512	5.95923	43.4067	11.6192	6.71234	18.4698	6.22877	6.07842	8.25298	9.92687	14.5696	3.85475	5.78321	16.6156	19.5868	26.0558	13.0856	30.695	10.2619	8.12967	7.23785	15.832	23.7547	5.79689	31.3557		16.1006	51.1077	28.1583	4.55722	8.95764	15.8869	7.87347	12.8925	5.47835	8.38002	3.2347	37.2416	51.7874	27.7262	8.981	2.44948
-10	2.29725	12.831	14.4516	17.5891	7.66092	13.1285	14.2801	16.1484	14.5844	56.1823	15.2386	12.5113	15.5897	24.4834	9.65296	7.56698	8.00171	13.4101	2.56778	9.67924	12.628	10.1715	6.77096	15.6131	10.6735	5.3424	15.507	20.976	28.9154	37.6906	25.481	15.1504	12.8288	21.4971	26.2247	32.3927	7.98795	13.3203	18.8471	8.66028	25.4099	7.42676	16.2371	12.6885	29.5968	20.6791	25.1099	31.063	10.5652
0	8.61558	5.61898	9.52209	6.4244	12.1349	27.2625	8.57747	11.1151	10.2198	29.9592	13.26	13.6809	19.5469	22.0236	8.14314	10.8796	10.5182	13.4406	9.95533	8.12625	9.75076	13.4752	19.5533	22.5005	9.03867	7.2045	5.95809	7.76034	17.1332	7.92361	33.8457	6.55995	25.9689	5.02011	35.7475	25.0833	1.63527	7.02351	12.8673	23.0893	33.602	2.62883	16.129	7.84454	16.3852	10.4677	29.5461	22.4623	10.9405
10	27.9432	6.04963	0.88439	20.8338	11.1096	40.1919	14.6853	20.7319	18.2025	34.1849	11.6663	5.96335	15.2897	6.27287	2.92639	9.44518	10.3435	10.5283	13.5653	14.8802	6.70824	5.26166	18.0363	11.7603	32.5622	6.89144	16.6786	22.2661	24.1079	15.54	19.1577	13.5718	80.4798	12.7235	35.7111	16.8755	1.41656	16.041	16.3149	6.91858	11.3622	15.468	7.34021	11.847	20.8137	23.1423	12.8992	22.7154	6.85667
20	7.07832	7.53746	9.01741	17.1405	11.63	24.4925	15.8467	13.599	13.0878	29.7938	14.4915	7.76203	16.2691	2.87378	3.8297	7.61217	4.73624	10.4643	22.1509	14.3815	20.6182	14.539	19.0636	30.4391	1.16369	1.96794	6.19927	6.68458	14.5689	9.91005	16.4747	17.1053	19.7763	8.16888	29.0265	13.4035	10.8056	12.5978	17.6523	15.6105	20.6881	4.45653	8.99037	6.17446	8.6582	31.1209	14.3806	14.0338	7.39012
30	18.8833	14.6949	3.58086	24.9042	14.5666	8.43876	22.3479	27.7718	9.24942	23.4872	15.3716	11.1359	11.8562	6.76019	11.8758	10.4025	4.8731	8.6215	24.4277	10.4702	4.30927	14.5902	10.8418	18.7813	17.5573	7.72596	21.9443	9.36297	25.0248	12.0036	51.8682	18.1969	12.2263	8.9207	28.2057	8.17152	10.4236	12.7106	10.3287	7.62573	7.92432	10.4465	3.40838	10.3201	14.2635	12.0254	18.808	12.1011	1.44614
40					16.8072	16.2592	8.32417	18.0559	7.66865	9.76986	2.78541	17.674	19.8092	20.9302	15.4221	9.57113	6.95712	12.1116	13.8365	16.3273	9.70515	16.0028	7.63353	18.7787	4.15281	6.66091	14.411	9.5362	32.3788	19.6622	26.7768	20.8542	16.424	6.89823	25.6567	27.5776	6.48374	11.7683	12.0493	9.45957	9.33588	2.17082	7.82151	5.77619	9.77408	24.2459	16.1136	6.99648	11.0114
50					7.05693	15.3773	11.0058	21.0937	4.75597	6.32725	14.1277	17.7357	10.5641	19.9795	9.93024	10.3541	2.43446	11.1653	32.6203	23.7331	17.8315	22.4376	8.72303	15.4283	5.19738	5.10792	23.7201	0.662283	25.3917	9.40613	47.0739	10.9797	26.9792	14.4418	32.3254	15.8686	18.8308	18.7885	6.22223	9.10518	19.5246	5.93008	3.12058	13.9454	1.98372	29.7147	14.0634	5.92735	24.8221
60					10.8614	10.3049	24.7435	26.4497	3.50742	18.8442	4.13241	11.6852	18.4355	23.5342	17.3253	11.4115	12.4047	4.79567	6.25299	7.22416	10.8539	14.4618	8.70078	22.7202	3.97537	10.1783	5.36815	12.9456	22.6916	11.034	6.34233	13.9496	26.6987	7.89111	37.4266	13.0877	8.95463	15.7782	15.9837	5.15935	13.21	11.0883	10.5081	7.26463	4.41435	18.3629	3.57808	12.052	7.35437
70					9.60608	17.5432	18.5446	29.536	2.26647	30.9623	7.62198	10.9745	16.0405	5.55365	3.40091	8.82817	9.90333	14.8892	6.96934	4.76697	11.5033	24.1921	4.06355	20.7124	10.3466	2.16487	10.8791	8.23152	19.6139	9.93381	30.9065	12.9048	13.8871	4.48622	17.8466	13.1863	3.57302	11.3691	4.54921	4.89936	12.2605	7.13306	2.52006	4.53279	13.756	39.3092	7.53695	11.9015	6.50327
80					10.5975	12.8418	4.69457	5.79497	4.44571	27.1368	8.57624	4.4921	12.0808	5.92748	7.37864	4.23007	10.1973	9.70783	19.2422	20.0796	12.9913	2.79848	8.38371	9.79611	3.07862	6.73214	11.4618	2.80059	12.6393	7.57544	28.2543	16.3062	5.0926	12.4893	39.7948	10.0859	7.02737	5.84837	4.31156	6.72969	10.049	9.53439	8.64917	5.49368	21.2684	29.4993	3.32318	16.1891	8.24466
90					16.5591	7.3553	6.74718	10.0113	8.38074	28.7483	13.0544	6.54874	15.5592	8.47407	7.44257			10.3325	11.801	8.75538	4.86321	9.91749	3.59758	11.3691	1.3397	4.50265	15.9844	4.56973	7.96782	7.58255	21.3871	15.9073	4.8352	7.0057	16.5953	14.3464	2.36508	11.2725	11.0128	17.3345	12.033	14.0904	8.13272	11.0624	14.7758	16.0592	14.4044	3.87012	1.42392
100					12.448	12.0409	7.46209	10.8628	4.28711	4.56692	5.91517	21.4605	10.5331	4.15299	5.52077			11.3084	6.20537	2.77741	11.4837	10.8411	6.03165	3.72098	2.51314	4.97647	7.72108	5.84681	6.167	3.43408	6.32946	6.24473	22.7321	10.7884	22.5222	7.14039	4.27455	6.69616	8.733	7.39531	12.4924	6.54112	7.83623	7.69474	9.39895	21.3403	4.24476	7.04862	4.83282
110					9.06287	5.51497	11.7178	16.4954	10.0583	17.8834	2.01893	3.79716	9.96814	11.9561	2.43932			7.70967	13.5348	22.2709	3.59273	11.9388	5.96526	6.31353	5.19462	5.18976	3.00414	5.70976	13.8445	12.3354	11.1956	11.6541	27.0285	11.8547	34.8111	9.88487	4.0313	4.87799	6.08695	5.3453	6.75492	7.65205	4.59235	3.11455	15.1859	10.9807	13.3865	1.60675	5.66728
120					14.1248	0.841754	7.81845	17.9084	2.7659	15.525	7.6496	10.5132	15.3654	12.3987	1.19408			5.00878	14.0897	8.04788	3.75124	5.80576				4.72772	8.44218	3.99221	7.27557	6.109	4.31565	7.83576	6.25894	11.0099	17.9078	13.6965	3.70887	7.48821	8.82407	8.00518	3.66999	12.4452	11.6163	8.16368	9.82941	18.7755	0.383114	9.85824
130					0.981312	4.24417	11.4054	22.9521	5.8211	16.7122	1.3214	11.069	9.89678	10.1527	3.78983			11.7153	11.2085	5.18225	11.0184	4.35911				1.78243	5.66399	13.1593	18.5503	2.49432	7.00944	0.867665	14.79	9.25671	17.8305	13.4645	4.87886	10.0829	14.9204	5.93583	3.96853	8.34988	5.93368	6.88665	4.75969	15.6131	6.85194	7.61959
140					10.0481	1.16781	12.1804	25.1603	1.61976	20.4592	12.7403	13.7464						1.77542	7.62362	5.24871	5.84062	2.54177				0.322713	9.52055	10.2041	16.0672	1.66072	24.6928	7.08831	4.20171	1.44551	34.7313	10.9856	5.96657	8.61232	11.3542	4.56365	7.66989	12.3631	8.22871	2.49995	1.61622	17.5672	14.0563	12.3179
150					8.24285	6.94939	16.9137	27.9712	6.02722	16.8402	4.37385	3.37958						12.2187	9.37513	7.164	6.62471	1.27131				9.1945	14.6888	6.94976	7.75733	3.50754	8.35061	8.55828	4.70723	3.00285	31.3958	7.55628	4.97305	5.38485	9.98662	3.65222	6.36389	8.92327	3.54634	3.65476	4.79028	18.3289	8.78521	14.6809
160					8.03963	0.843712			6.86034	16.5363	2.20518	8.56355						2.22735	4.30393	11.8604	3.64878	8.65201								2.66082	6.69877	8.08995	8.37675	3.62058	42.6316	2.64466	4.05718	5.07033	13.5051	8.05814	6.21663	9.22328	5.78257	8.61689
170					5.03282	4.34936			7.76932	31.7299	19.4399	8.06799						3.59436	2.16154	4.65339	6.94424	6.02451								10.9018	2.36506	4.61154	6.01731	8.17664	19.3117	10.459	12.0461	13.3059	7.66944	7.89189	5.90122	7.14319	4.34709	3.16353
180					3.32303	6.75739			7.42344	16.5798	4.2759	3.66988						3.64184	7.0016	4.96188	9.05113	2.88268								2.09559	8.522	7.6307	2.97566	4.50341	13.2142						4.64643	2.79823	6.30212	9.165
190					0.41847	8.08124			4.12462	18.6482	4.29347	2.41614						7.71574	4.19146	5.13533	6.43915	5.40277								4.83262	10.8295	6.87642	3.37339	7.89261	11.6359						10.0393	1.42438	5.7114	3.63454
200					5.86902	6.73536			12.7134	17.1378	6.39709	5.7045																		3.60547	9.7109	11.3337	4.6728	4.95391	18.4089
210					2.10891	5.23623			1.68288	19.1815	6.12388	4.96043																		6.7653	1.67392	11.829	8.02353	6.99612	15.592
220					9.23794	11.8406			6.07065	5.4489	2.75362	5.10963																		4.22472	1.76938	5.28805	1.60155	5.47539	12.0812
230									4.7533	15.5755	8.10476	4.26997																		6.49733	13.1686	13.5529	4.62998	9.23649	6.12365
240									7.62456	14.4374	3.8928	7.07651																		5.36835	3.53566	4.97666	4.84729	7.29758	10.132
250																														8.83338	4.13443	11.2692	6.24436	8.81721	10.415
260																														7.44345	0.984355	7.26499	2.4976	5.82936	18.8475
270																														5.25631	7.39853	5.17439	7.01706
280																														6.53304	0.243166	9.34508	5.80252
290																														6.05266	0.527074	6.09339	6.85329
300																														4.76858	1.38109	3.12683	2.26612
310																														3.44271	5.32753	5.91047	2.6684
320																														4.43408	1.23183	3.01383	5.35118
330																														2.15647	4.95993	4.42153	1.22958
340																														5.06464	9.2739	5.55228	4.41744
[truncated: 55 more columns]

## Sheet: Fig2i
knl-1(RNAi) - angles of correctly segregated chromosomes
Time relative to anaphase onset (s)	Oocyte 1					Oocyte 2			Oocyte 3			Oocyte 4				Oocyte 5				Oocyte 6					Oocyte 7						Oocyte 8				Oocyte 9						Oocyte 10				Oocyte 11
	chr-1	chr-3	chr-4	chr-5	chr-6	chr-3	chr-4	chr-6	chr-1	chr-3	chr-5	chr-2	chr-4	chr-5	chr-6	chr-2	chr-3	chr-5	chr-6	chr-1	chr-2	chr-3	chr-4	chr-6	chr-1	chr-2	chr-3	chr-4	chr-5	chr-6	chr-1	chr-2	chr-5	chr-6	chr-1	chr-2	chr-3	chr-4	chr-5	chr-6	chr-1	chr-2	chr-4	chr-6	chr-1	chr-2	chr-3	chr-4	chr-6
-750
-740
-730
-720
-710
-700
-690
-680
-670
-660
-650
-640
-630
-620
-610
-600
-590
-580
-570
-560
-550
-540
-530
-520
-510
-500
-490
-480
-470
-460
-450
-440
-430
-420									2.66384	20.7251	44.0693
-410									7.66303	52.2761	30.7675
-400									25.2785	15.7693	7.80036																				11.7827	16.418	44.8439	52.1313
-390									12.7686	11.1659	12.6762																				11.5562	22.0424	52.8189	30.6917
-380									6.90779	22.8461	19.555																				8.26288	15.9864	40.4363	18.0979
-370									16.6049	28.0741	12.3108																				12.3917	9.89508	48.9577	23.6906
-360									23.9683	25.4319	33.0764																				19.4974	20.2857	25.671	14.0934	9.79819	13.5828	22.7977	11.0542	39.5608	11.6209
-350									21.6618	5.2242	10.6138																				21.1544	8.45431	21.6074	28.2771	5.30098	15.253	25.7952	21.2211	42.7095	24.8731
-340									28.983	29.1802	18.8214																				18.6462	20.7856	16.6313	35.2247	20.7313	19.3704	21.4693	10.6093	16.955	8.02091
-330									20.6856	23.271	23.5417																				7.68524	23.8565	14.2102	43.4256	15.5155	22.4886	11.779	6.79276	19.8676	31.276
-320									11.8041	21.749	16.3227																				7.10037	32.5637	4.84512	33.3675	9.89965	6.78539	34.2656	6.87328	4.7791	9.01677
-310									15.1874	14.9919	18.5042																				11.6086	28.1588	7.46716	29.5851	13.9	2.58223	38.3462	10.317	11.321	18.362
-300	4.97554	12.4163	28.5239	9.62502	46.3041				18.9786	22.7394	17.4165					46.9242	54.7602	31.0026	10.0128												8.1593	27.9937	23.4697	26.0965	2.82732	19.7854	20.7859	13.6819	5.27436	25.0677
-290	8.39574	19.6286	47.8846	24.2069	75.124				44.3372	14.4761	37.398					50.2222	44.6282	23.1595	17.125												16.6691	50.1019	20.9525	5.38218	2.08209	20.7879	7.77932	11.3706	7.76394	16.4565
-280	34.189	6.42817	9.46505	8.4278	50.3221				33.9066	32.2685	20.8698					44.1127	47.4861	14.0465	8.86655												7.98627	74.1447	12.6964	22.8408	7.65923	12.7864	5.45034	11.5713	12.0093	11.7566
-270	29.7326	14.9399	37.0163	10.4017	36.7735				13.9518	26.6536	7.14363					14.6959	64.3273	10.9947	19.8344												0.960857	49.0347	10.6752	3.91301	2.10436	4.62036	25.1916	10.8304	2.09656	27.5565
-260	37.5937	8.49228	17.5092	15.5729	62.9233				14.807	19.1314	22.1346					11.0416	28.047	18.3402	18.0472												11.9726	69.6836	11.658	3.23375	2.60283	3.67894	11.8766	11.0871	4.72185	4.129
-250	1.34319	22.5759	23.2816	9.63046	57.5956				21.1807	4.69846	21.058					11.8817	19.9758	4.09929	12.4069												13.5811	49.4995	73.1823	11.137	10.1792	4.26803	14.8102	18.7665	7.4723	17.4092
-240	34.5096	12.0396	12.3541	3.25762	46.9822				30.9011	6.90289	16.3444					10.4917	18.0946	7.57441	13.0909												14.6839	29.0831	12.3508	16.5908	4.19837	6.20878	5.9273	4.74324	6.99597	18.6957
-230	31.8761	7.12839	19.6915	15.5068	32.3666	6.97406	9.65812	6.08693	16.5187	3.07307	14.7662					16.3064	4.71755	20.7331	4.73149	3.43403	12.7013	4.85632	17.3417	12.2089							15.1828	19.6176	3.34034	13.1361	2.0712	4.8092	10.1329	9.56047	9.18895	11.7598
-220	8.15605	11.5295	6.53482	9.05438	49.797	19.7086	8.1358	1.90273	16.4781	5.91646	6.56497					17.7262	5.88432	17.7488	11.0987	3.81864	10.0239	4.74869	7.48884	5.95451							6.99978	37.568	25.8763	10.642	7.71866	14.5524	5.3462	6.08403	3.30156	9.84494
-210	7.90424	6.92714	7.43716	8.25613	36.6842	9.00898	5.97768	5.99424	20.3416	7.80009	16.8372					24.5008	16.4863	21.2672	5.80669	4.51777	4.85107	14.3374	9.85884	3.30118							3.26467	50.0374	16.1286	16.9611	6.70222	11.4937	5.51649	2.31847	6.07555	2.12889
-200	8.44394	2.18459	10.821	14.5521	20.233	5.39387	1.96914	5.07355	14.9525	17.5754	3.23293					22.0051	27.5619	8.79539	7.18459	14.3348	16.5705	2.17168	3.47505	7.2183	1.09197	2.08804	14.6219	27.3831	11.0644	29.4525	20.4623	10.4331	9.20784	9.81337	4.01525	17.4206	14.1762	2.43122	2.43035	2.85459
-190	4.16482	11.5719	14.8008	6.1501	22.1306	9.35521	11.4358	8.18804	13.3109	15.6011	17.2262					10.9357	15.9742	14.089	3.85483	11.6604	5.83266	15.0824	10.202	7.37807	5.67771	10.1732	0.115445	6.42081	12.2131	11.838	62.5236	15.8668	23.0763	3.95648	7.18559	7.99155	4.56421	2.89399	12.0193	7.36935
-180	2.13335	2.50856	8.25757	6.38275	28.7586	1.98591	7.53924	3.06712	32.7916	14.0845	2.49758	10.146	21.3981	20.4407	8.02188	9.94905	13.5698	14.2384	5.9014	3.07573	7.86687	8.89253	15.041	6.61873	14.5449	13.9063	15.6283	2.19904	16.9329	20.6493	32.7288	17.0642	23.5527	27.5546	6.78672	3.30938	0.690754	2.50615	3.62124	26.4779
-170	8.01372	23.7775	12.3704	12.9397	7.50606	6.34263	0.425249	11.6087	56.3189	15.0556	23.8887	6.3708	3.96367	17.0613	10.877	12.7194	4.96731	16.3888	4.82126	0.936995	6.50977	14.7748	5.78381	7.68089	14.9891	19.0584	12.4697	8.05648	25.0728	13.8503	22.7885	4.17511	16.6662	12.0717	4.58316	18.6482	8.25262	6.71714	6.62124	7.51024
-160	3.44026	3.07487	6.92505	11.8272	40.9497	9.02232	4.9088	4.3937	39.3741	27.03	4.5194	4.96457	5.30934	9.29397	16.7478	21.5644	3.04494	6.63921	8.01556	11.4646	10.3046	10.1732	5.01747	5.19162	0.942763	8.85379	2.07363	6.66004	22.8303	24.1183	40.4605	17.3169	7.57343	15.2807	4.95543	3.51138	7.38791	4.24449	9.15675	12.4775
-150	18.5255	7.88756	16.6555	5.15667	19.7384	11.8163	5.20944	9.5426	18.0631	20.7946	4.25639	6.66103	5.14	10.528	17.9215	10.5396	11.7748	7.40142	14.7843	10.1183	8.90965	6.15255	1.49363	8.94946	8.88161	0.864532	7.21542	7.89042	17.3729	23.0071	11.0159	1.02045	48.0571	12.1693	3.889	6.98065	7.13973	7.40842	3.79018	12.5226
-140	23.7907	18.4165	9.18412	7.03273	4.247	15.3254	2.70444	5.66437	26.0734	5.16645	39.6716	15.2678	34.5225	9.81794	13.4986	2.08569	31.6437	20.1391	8.9268	9.49125	3.8072	3.44438	4.71054	15.6514	1.61797	1.60316	3.82606	13.2734	12.0133	23.3586	6.66981	32.0237	26.968	14.7816	8.86199	8.32671	8.67709	4.71183	8.72536	26.5601
-130	13.5273	6.24441	2.85801	6.69997	13.5004	11.9125	2.5297	8.48309	22.7796	4.40674	12.7327	3.69079	34.7286	17.4083	8.45539	2.05565	9.08518	8.91368	4.88929	3.55126	6.18991	9.20727	5.82888	7.66237	15.5412	4.82944	18.3846	3.81138	12.5824	45.582	14.9181	3.95496	13.472	17.6451	9.33759	6.88489	3.56586	8.69894	10.6121	13.4314
-120	11.5974	5.62117	5.70366	9.62892	26.0506	23.5065	2.64201	2.46445	26.374	5.00087	4.08973	16.3749	63.1359	19.2212	22.065	10.6895	20.9006	14.8003	21.7435	7.25728	2.49643	8.77871	4.31564	4.07049	3.65829	4.93523	11.5879	6.55035	6.46864	21.1637	4.75205	23.7975	11.6775	19.0231	3.32267	17.0625	1.492	6.00954	9.24077	28.8297
-110	3.7651	5.84157	12.3105	10.5703	16.1072	11.1153	4.33021	10.3839	26.5072	14.4781	36.5077	9.53525	59.3771	10.7248	13.2467	14.0623	26.9967	7.92951	5.4161	8.48918	6.27946	15.0991	8.2485	22.7291	7.45913	3.50039	6.75659	9.93133	14.5492	29.6362	2.79094	23.6955	25.5276	28.8004	4.09898	5.14419	16.2864	2.96314	14.2413	51.7753
-100	8.27577	6.74568	9.61588	17.0336	13.6806	8.03046	7.72306	10.7706	14.0528	7.40662	17.0998	3.94525	20.7283	0.577651	13.1649	1.92788	23.5215	11.3957	14.0081	5.52742	8.18131	1.66693	4.86239	10.8765	2.16583	13.593	6.33889	8.28357	3.21595	9.0846	16.2318	39.7616	8.55954	26.8578	2.40886	10.8165	10.4322	6.17234	6.76434	47.5714
-90	5.07595	3.47506	5.73454	12.1146	24.9649	4.69928	5.84666	32.9741	2.03392	11.3007	11.6886	9.36461	44.5147	10.4207	9.13607	10.7575	5.17057	5.77681	13.6497	4.54605	9.68354	11.1343	13.2856	7.63271	5.51334	4.38165	11.6394	4.66621	11.5684	9.97552	17.8379	16.6811	16.7042	33.1856	7.77316	11.8026	19.7022	13.3908	11.8836	29.8018
-80	8.23694	1.73774	8.63675	4.80176	28.7293	13.3468	1.1019	49.2273	13.0336	31.9825	23.3341	3.04969	19.8277	22.3195	12.4628	2.45287	18.0933	4.4197	5.75777	4.395	7.64165	3.03729	2.79336	9.67644	10.2772	11.686	10.3209	4.18131	21.1821	8.18851	15.3425	18.0473	21.8315	20.6375	2.11293	11.0751	13.4607	10.893	13.4337	19.5003
-70	31.4444	5.57345	13.4751	15.0432	14.2443	4.09236	7.3597	46.4342	14.983	31.9813	6.62059	9.89229	20.1308	20.655	14.5782	10.0062	5.96808	21.9305	10.5203	2.95318	8.10947	7.45035	3.32932	8.69169	12.8354	14.5312	11.0669	8.01646	4.30094	17.0424	8.11667	25.1601	11.0837	22.3761	3.04174	11.817	3.10294	3.61666	14.9489	21.56
-60	10.2615	15.8137	15.5524	1.2247	30.1182	6.38137	18.4355	14.3247	20.9088	14.8379	17.3076	18.3619	25.844	16.6343	9.48	6.58955	9.71048	5.88542	16.3311	8.2361	17.0131	3.40041	6.63003	5.65354	15.1265	8.66922	13.6685	16.4619	15.3608	7.7634	13.8539	7.89154	27.4055	52.1767	12.4368	10.0179	1.68503	8.60365	14.8985	10.8192
-50	9.13475	16.1169	17.359	4.88796	6.27161	4.51853	4.48428	21.1093	6.08027	31.0397	7.47285	1.40592	35.9235	16.6368	13.1163	8.17838	14.2745	8.75284	0.651141	10.8005	7.03576	5.08238	10.7556	8.20009	19.5918	9.82324	10.4521	12.302	15.7677	11.7092	20.4404	13.0629	16.9943	22.3688	15.1374	3.43165	16.3141	2.36364	19.5582	6.35528	13.2217	25.0641	34.912		14.4567	27.9124	23.0467	13.2751	37.3226
-40	9.27018	16.5133	8.03358	6.83826	19.373	9.5955	10.2969	16.6929	4.77991	22.6865	6.9752	16.6993	26.2544	18.0713	18.6778	18.9798	6.67869	12.4983	9.51634	6.87	11.2525	11.021	1.82405	3.80555	14.1313	10.2027	18.5194	18.6755	3.73968	19.7063	23.6907	12.5842	26.5644	5.65518	5.02341	27.9417	15.2496	3.12097	8.09096	22.5284	18.1778	7.05475	36.1838		13.0373	14.451	34.7863	18.2953	39.9041
-30	15.1336	22.1507	12.7427	12.2634	25.7085	7.89344	7.65496	13.7312	2.4945	35.1384	10.2963	3.26628	26.1933	21.2832	14.1548	14.5592	8.7386	10.3504	15.3751	4.993	9.15311	3.81136	5.9976	4.69042	14.9147	10.994	8.28365	12.1072	7.85417	13.5826	29.0342	32.9774	19.0392	17.8227	1.24875	33.7882	2.88239	15.8997	3.363	26.4793	10.7833	21.3984	21.7189		10.9202	36.1895	30.9212	18.4846	45.7851
-20	4.32188	9.33236	17.7771	12.1732	7.49456	19.3562	0.50023	15.6245	24.4633	21.9159	20.7512	5.95923	43.4067	11.6192	6.71234	18.4698	17.2991	6.22877	6.07842	4.33499	2.66132	8.25298	6.31628	9.92687	14.5696	3.85475	5.78321	16.6156	19.5868	18.8543	26.0558	13.0856	11.5152	30.695	10.2619	41.6121	8.12967	7.23785	17.0039	15.832	23.7547	5.79689	31.3557		16.1006	41.3715	31.0466	4.95712	51.1077
-10	2.29725	12.831	14.4516	17.5891	8.98126	16.3319	7.66092	13.1285	14.2801	33.1969	16.1484	14.5844	56.1823	15.2386	12.5113	15.5897	17.1876	24.4834	9.65296	2.45452	16.7565	7.56698	5.35518	8.00171	13.4101	2.56778	9.67924	12.628	10.1715	22.8431	6.77096	15.6131	33.5029	10.6735	5.3424	63.9559	15.507	20.976	9.38961	28.9154	37.6906	25.481	15.1504	12.8288	21.4971	64.1443	25.7092	15.3109	26.2247
0	8.61558	5.61898	9.52209	6.4244	0.915311	15.7501	12.1349	27.2625	8.57747	25.116	11.1151	10.2198	29.9592	13.26	13.6809	19.5469	7.91611	22.0236	8.14314	0.963453	5.88221	10.8796	12.1251	10.5182	13.4406	9.95533	8.12625	9.75076	13.4752	23.6543	19.5533	22.5005	14.0783	9.03867	7.2045	79.0211	5.95809	7.76034	30.5905	17.1332	7.92361	33.8457	6.55995	25.9689	5.02011	58.3431	25.0634	8.94379	35.7475
10	27.9432	6.04963	0.88439	20.8338	8.2948	17.4517	11.1096	40.1919	14.6853	37.4006	20.7319	18.2025	34.1849	11.6663	5.96335	15.2897	18.2563	6.27287	2.92639	0.505387	17.8773	9.44518	13.0278	10.3435	10.5283	13.5653	14.8802	6.70824	5.26166	30.9705	18.0363	11.7603	15.9378	32.5622	6.89144	88.445	16.6786	22.2661	22.0225	24.1079	15.54	19.1577	13.5718	80.4798	12.7235	74.2722	24.3933	18.1523	35.7111
20	7.07832	7.53746	9.01741	17.1405	4.34266	23.6126	11.63	24.4925	15.8467	40.5499	13.599	13.0878	29.7938	14.4915	7.76203	16.2691	5.92974	2.87378	3.8297	6.83942	13.827	7.61217	21.7291	4.73624	10.4643	22.1509	14.3815	20.6182	14.539	16.6601	19.0636	30.4391	14.5917	1.16369	1.96794	64.4798	6.19927	6.68458	17.6522	14.5689	9.91005	16.4747	17.1053	19.7763	8.16888	77.5933	26.2673	11.4393	29.0265
30	18.8833	14.6949	3.58086	24.9042	16.2015	19.5129	14.5666	8.43876	22.3479	45.0059	27.7718	9.24942	23.4872	15.3716	11.1359	11.8562	15.297	6.76019	11.8758	8.47818	14.9914	10.4025	12.8358	4.8731	8.6215	24.4277	10.4702	4.30927	14.5902	24.2797	10.8418	18.7813	11.8038	17.5573	7.72596	67.0866	21.9443	9.36297	18.7518	25.0248	12.0036	51.8682	18.1969	12.2263	8.9207	60.8515	9.53935	12.0589	28.2057
40						18.4537	16.8072	16.2592	8.32417	37.791	18.0559	7.66865	9.76986	2.78541	17.674	19.8092	3.58498	20.9302	15.4221	3.25271	12.4007	9.57113	11.4672	6.95712	12.1116	13.8365	16.3273	9.70515	16.0028	26.4776	7.63353	18.7787	15.1835	4.15281	6.66091	44.3082	14.411	9.5362	14.675	32.3788	19.6622	26.7768	20.8542	16.424	6.89823	63.9496	21.9449	11.8359	25.6567
50						21.1989	7.05693	15.3773	11.0058	29.687	21.0937	4.75597	6.32725	14.1277	17.7357	10.5641	6.3333	19.9795	9.93024	11.4926	16.2399	10.3541	6.55311	2.43446	11.1653	32.6203	23.7331	17.8315	22.4376	26.2992	8.72303	15.4283	16.3821	5.19738	5.10792	44.5727	23.7201	0.662283	16.9985	25.3917	9.40613	47.0739	10.9797	26.9792	14.4418	43.0554	17.9411	13.4011	32.3254
60						10.239	10.8614	10.3049	24.7435	36.9922	26.4497	3.50742	18.8442	4.13241	11.6852	18.4355	17.2267	23.5342	17.3253	4.57531	15.4345	11.4115	10.6749	12.4047	4.79567	6.25299	7.22416	10.8539	14.4618	23.0264	8.70078	22.7202	14.7423	3.97537	10.1783	39.7709	5.36815	12.9456	13.4622	22.6916	11.034	6.34233	13.9496	26.6987	7.89111	16.3048	19.1123	18.8276	37.4266
70						15.1233	9.60608	17.5432	18.5446	26.984	29.536	2.26647	30.9623	7.62198	10.9745	16.0405	15.4728	5.55365	3.40091	11.4782	4.19418	8.82817	4.02426	9.90333	14.8892	6.96934	4.76697	11.5033	24.1921	26.8067	4.06355	20.7124	17.8891	10.3466	2.16487	36.9499	10.8791	8.23152	16.7544	19.6139	9.93381	30.9065	12.9048	13.8871	4.48622	35.6279	9.41296	9.19775	17.8466
80						18.7277	10.5975	12.8418	4.69457	20.9199	5.79497	4.44571	27.1368	8.57624	4.4921	12.0808	7.07211	5.92748	7.37864	6.7986	5.35551	4.23007	5.45511	10.1973	9.70783	19.2422	20.0796	12.9913	2.79848	20.5934	8.38371	9.79611	9.26667	3.07862	6.73214	24.8996	11.4618	2.80059	11.9	12.6393	7.57544	28.2543	16.3062	5.0926	12.4893	19.7408	16.8127	5.96518	39.7948
90						12.8067	16.5591	7.3553	6.74718	24.7308	10.0113	8.38074	28.7483	13.0544	6.54874	15.5592	9.3134	8.47407	7.44257						10.3325	11.801	8.75538	4.86321	9.91749	16.7093	3.59758	11.3691	32.9812	1.3397	4.50265	33.2728	15.9844	4.56973	17.0028	7.96782	7.58255	21.3871	15.9073	4.8352	7.0057	29.8563	5.71049	8.21379	16.5953
100						9.25317	12.448	12.0409	7.46209	20.5088	10.8628	4.28711	4.56692	5.91517	21.4605	10.5331	18.1399	4.15299	5.52077						11.3084	6.20537	2.77741	11.4837	10.8411	16.9647	6.03165	3.72098	30.3092	2.51314	4.97647	36.0231	7.72108	5.84681	21.1437	6.167	3.43408	6.32946	6.24473	22.7321	10.7884	21.3063	13.2711	1.19774	22.5222
110						12.053	9.06287	5.51497	11.7178	31.5437	16.4954	10.0583	17.8834	2.01893	3.79716	9.96814	10.4299	11.9561	2.43932						7.70967	13.5348	22.2709	3.59273	11.9388	19.3641	5.96526	6.31353	40.0635	5.19462	5.18976	20.822	3.00414	5.70976	20.7345	13.8445	12.3354	11.1956	11.6541	27.0285	11.8547	19.5546	20.3229	3.82407	34.8111
120						8.7928	14.1248	0.841754	7.81845	23.6572	17.9084	2.7659	15.525	7.6496	10.5132	15.3654	14.3731	12.3987	1.19408						5.00878	14.0897	8.04788	3.75124	5.80576	5.36739					4.72772	16.3255	8.44218	3.99221	15.8596	7.27557	6.109	4.31565	7.83576	6.25894	11.0099	33.6494	7.36694	17.109	17.9078
130						5.98631	0.981312	4.24417	11.4054	20.9711	22.9521	5.8211	16.7122	1.3214	11.069	9.89678	4.56243	10.1527	3.78983						11.7153	11.2085	5.18225	11.0184	4.35911	5.25773					1.78243	17.9769	5.66399	13.1593	9.53769	18.5503	2.49432	7.00944	0.867665	14.79	9.25671	33.9576	11.0274	13.8786	17.8305
140						0.770517	10.0481	1.16781	12.1804	31.2261	25.1603	1.61976	20.4592	12.7403	13.7464										1.77542	7.62362	5.24871	5.84062	2.54177	5.18209					0.322713	19.9828	9.52055	10.2041	7.88201	16.0672	1.66072	24.6928	7.08831	4.20171	1.44551	20.6614	10.1313	15.556	34.7313
150						4.96955	8.24285	6.94939	16.9137	28.8128	27.9712	6.02722	16.8402	4.37385	3.37958										12.2187	9.37513	7.164	6.62471	1.27131	6.52103					9.1945	25.3072	14.6888	6.94976	9.28529	7.75733	3.50754	8.35061	8.55828	4.70723	3.00285	21.2444	6.65327	15.171	31.3958
160						5.74559	8.03963	0.843712				6.86034	16.5363	2.20518	8.56355										2.22735	4.30393	11.8604	3.64878	8.65201	18.1688											2.66082	6.69877	8.08995	8.37675	3.62058	5.11908	4.63982	6.21047	42.6316
170						12.2321	5.03282	4.34936				7.76932	31.7299	19.4399	8.06799										3.59436	2.16154	4.65339	6.94424	6.02451	14.6261											10.9018	2.36506	4.61154	6.01731	8.17664	12.2727	7.45109	1.6674	19.3117
180						8.98402	3.32303	6.75739				7.42344	16.5798	4.2759	3.66988										3.64184	7.0016	4.96188	9.05113	2.88268	11.4182											2.09559	8.522	7.6307	2.97566	4.50341	14.4828	7.86083	10.4086	13.2142
190						6.44312	0.41847	8.08124				4.12462	18.6482	4.29347	2.41614										7.71574	4.19146	5.13533	6.43915	5.40277	14.7258											4.83262	10.8295	6.87642	3.37339	7.89261	16.9735	11.1667	7.67922	11.6359
200						9.69217	5.86902	6.73536				12.7134	17.1378	6.39709	5.7045																										3.60547	9.7109	11.3337	4.6728	4.95391	9.70962	1.43737	6.41449	18.4089
210						3.90523	2.10891	5.23623				1.68288	19.1815	6.12388	4.96043																										6.7653	1.67392	11.829	8.02353	6.99612	8.27655	1.29983	9.01108	15.592
220						12.1147	9.23794	11.8406				6.07065	5.4489	2.75362	5.10963																										4.22472	1.76938	5.28805	1.60155	5.47539	6.45802	2.70765	8.26048	12.0812
230												4.7533	15.5755	8.10476	4.26997																										6.49733	13.1686	13.5529	4.62998	9.23649	8.54806	0.744372	8.24398	6.12365
240												7.62456	14.4374	3.8928	7.07651																										5.36835	3.53566	4.97666	4.84729	7.29758	7.88984	1.67975	9.98	10.132
250																																									8.83338	4.13443	11.2692	6.24436	8.81721	8.54033	14.937	16.3957	10.415
260																																									7.44345	0.984355	7.26499	2.4976	5.82936	3.79384	8.59941	13.7817	18.8475
270																																									5.25631	7.39853	5.17439	7.01706
280																																									6.53304	0.243166	9.34508	5.80252
290																																									6.05266	0.527074	6.09339	6.85329
300																																									4.76858	1.38109	3.12683	2.26612
310																																									3.44271	5.32753	5.91047	2.6684
320																																									4.43408	1.23183	3.01383	5.35118
330																																									2.15647	4.95993	4.42153	1.22958
																																									5.06464	9.2739	5.55228	4.41744
[truncated: 48 more columns]
