# Supplementary material for: Kinetochore component function in C. elegans oocytes revealed by 4D tracking of holocentric chromosomes
Source: Nat Commun. 2023 Jul 7;14:4032. doi: 10.1038/s41467-023-39702-z (PMC10329006; doi:10.1038/s41467-023-39702-z)
Supplement: Supplementary file 8 — Source data [file 41467_2023_39702_MOESM8_ESM.zip › Source_Data_Fig4.xlsx]

## Sheet: Fig4a
Time relative to anaphase onset (s)	Control - homolog length (µm)
-200	0.64	0.68	0.77	0.77	0.71	0.85	0.74	0.58	0.8	0.63	0.69	0.72	0.7	0.69	0.53	0.6	0.68	0.66	0.9	0.85	0.61	0.53	0.84	0.75	0.79	0.98	0.69	0.65	0.86	0.98	0.72	0.66	0.84	0.79	0.7	0.64	0.66	0.63	0.68	0.65	0.67	0.64	0.71	0.81	0.66	0.65	0.71	0.73	0.79
-190	0.83	0.81	0.79	0.7	0.7	0.67	0.79	0.82	0.77	0.77	0.77	0.68	0.7	0.81	0.44	0.49	0.61	0.7	0.67	0.79	0.64	0.54	0.62	0.8	0.85	0.71	0.78	0.71	0.73	0.79	0.73	0.73	0.69	0.73	0.65	0.56	0.75	0.78	0.76	0.6	0.63	0.64	0.8	0.61	0.77	0.68	0.89	0.79	0.81
-180	1.05	0.88	0.82	0.62	0.8	0.76	0.58	0.75	0.64	0.64	0.77	0.83	0.8	0.87	0.75	0.86	0.96	0.99	0.86	0.75	0.78	0.89	0.86	0.7	1.07	0.97	0.75	0.74	0.66	0.73	0.85	0.76	0.83	0.54	0.59	0.62	0.69	0.71	0.84	0.73	0.76	0.79	0.91	0.7	0.68	0.69	0.76	0.57	0.67
-170	0.74	0.8	0.67	0.6	0.6	0.58	0.87	0.9	0.86	0.89	0.68	0.81	0.66	0.75	0.94	1.05	0.98	0.86	0.94	0.87	0.71	0.69	0.79	0.78	0.73	0.71	0.77	0.72	0.64	0.61	0.85	0.78	0.71	0.62	0.84	0.7	0.7	0.74	0.86	0.71	0.66	0.72	0.71	0.8	0.84	0.68	0.65	0.65	0.71
-160	0.87	0.69	0.7	0.71	0.64	0.65	0.65	0.56	1.06	0.86	0.81	0.63	0.81	0.8	0.87	0.73	0.58	0.7	0.81	0.71	0.69	0.76	0.95	0.97	0.77	0.83	0.69	0.6	0.61	0.76	0.86	0.65	0.81	0.81	0.62	0.58	0.64	0.57	0.87	0.89	0.66	0.64	0.61	0.56	0.74	0.77	0.83	0.75	0.81
-150	0.65	0.63	0.65	0.61	0.72	0.76	0.73	0.74	0.94	0.77	0.9	0.98	0.82	0.89	0.88	0.88	0.87	1.04	0.89	0.75	0.67	0.63	0.93	0.66	0.87	0.74	0.62	0.72	0.59	0.53	0.78	0.83	0.69	0.74	0.84	0.71	0.83	0.83	0.81	0.84	0.75	0.64	0.91	0.85	0.68	0.59	0.8	0.81	0.6
-140	0.75	0.61	0.69	0.73	0.65	0.63	0.78	0.74	0.71	0.87	0.89	1.16	0.94	0.79	0.97	0.88	0.82	0.8	0.81	0.65	0.73	0.67	0.77	0.66	0.9	0.81	0.79	0.74	0.91	0.86	0.76	0.78	0.74	0.76	0.94	0.85	0.82	0.57	0.82	0.83	0.63	0.48	0.67	0.58	0.66	0.7	0.64	0.54	0.7
-130	0.75	0.69	0.73	0.61	0.77	0.74	0.62	0.69	0.92	0.99	0.88	0.67	0.89	0.84	0.78	0.82	0.89	0.83	0.7	0.76	0.89	0.86	0.86	0.73	0.84	0.83	0.86	0.7	0.86	0.84	0.76	0.74	0.9	0.85	0.84	0.66	0.56	0.56	0.89	0.74	0.77	0.61	0.74	0.64	0.62	0.62	0.69	0.62	0.69
-120	0.65	0.58	0.65	0.6	0.63	0.62	0.75	0.93	0.79	0.69	1.11	0.97	0.84	0.79	0.81	0.93	0.93	0.89	0.85	0.93	0.96	0.9	0.73	0.91	0.63	0.61	0.82	0.75	0.71	0.73	0.76	0.73	0.89	0.79	0.88	0.81	1.09	0.98	0.86	0.75	0.64	0.5	0.78	0.9	0.66	0.6	0.78	0.65	0.78
-110	0.81	0.8	0.74	0.62	0.73	0.62	0.78	0.53	0.6	0.55	0.65	0.6	0.64	0.7	0.69	0.81	1.03	1.04	1	0.93	0.81	0.71	0.83	0.75	0.86	0.78	0.92	0.85	0.95	0.96	0.71	0.86	0.7	0.7	0.87	0.81	0.83	0.65	0.9	0.77	0.84	0.77	0.68	0.66	0.8	0.68	0.8	0.86	0.73
-100	0.79	0.8	0.93	0.88	0.85	0.77	0.75	0.79	0.91	0.81	0.64	0.71	0.94	0.71	0.75	0.78	0.66	0.7	0.79	0.78	0.96	0.85	0.72	0.67	1.03	0.93	0.62	0.55	0.84	0.8	0.81	0.68	0.78	0.72	0.86	0.9	0.72	0.76	0.84	0.72	0.81	0.88	0.71	0.6	0.69	0.67	0.78	0.71	0.78
-90	0.85	0.68	0.59	0.66	0.62	0.65	0.8	0.62	0.81	0.66	0.8	0.66	0.81	0.66	0.79	0.73	1.05	0.87	0.99	0.99	0.84	1.08	0.86	0.83	0.85	0.86	0.65	0.76	0.9	0.77	0.73	0.67	0.84	0.71	0.88	0.86	0.84	0.7	0.95	0.86	0.89	0.77	0.85	0.78	0.67	0.62	1.05	0.98	0.78
-80	0.68	0.67	0.63	0.73	0.85	0.69	0.9	0.8	0.71	0.78	0.78	0.95	0.83	0.84	0.79	0.76	0.83	0.75	0.78	0.9	0.71	0.8	0.78	0.81	0.7	0.86	0.71	0.73	0.85	0.73	0.62	0.75	0.76	0.58	0.81	0.79	0.75	0.87	0.84	0.82	0.95	0.96	0.89	0.89	0.7	0.66	1.18	1.16	1.13
-70	0.75	0.57	0.75	0.67	0.91	0.78	0.9	0.84	0.82	0.64	0.75	0.78	0.7	0.63	0.88	0.87	0.69	0.69	0.69	0.72	0.76	0.75	0.76	0.76	0.84	0.71	0.78	0.84	0.92	0.7	0.86	0.8	0.93	0.91	0.74	0.71	0.78	0.72	0.91	0.97	0.96	0.96	0.88	0.71	0.77	0.83	0.7	0.69	0.95
-60	0.77	0.79	0.73	0.56	0.93	0.75	0.84	0.87	0.85	0.82	0.76	0.69	0.88	0.73	0.84	0.67	0.92	0.91	0.68	0.9	0.83	0.87	0.82	0.72	0.84	0.74	0.68	0.62	0.91	1	0.88	0.85	0.86	0.94	0.84	0.71	0.85	0.74	0.86	0.99	0.79	0.75	0.82	0.76	0.96	1.01	0.68	0.73	0.73
-50	0.69	0.72	0.75	0.83	0.85	0.86	0.9	0.75	0.7	0.64	0.73	0.79	0.82	0.63	0.61	0.59	0.65	0.79	0.93	0.73	0.75	0.73	0.68	0.68	0.75	0.83	0.73	0.85	0.9	0.87	0.77	0.79	1.04	0.98	0.84	0.88	0.72	0.71	0.73	0.74	0.99	0.92	0.89	0.53	0.92	0.63	1.16	1.11	1.13
-40	0.76	0.68	0.74	0.69	0.64	0.68	0.76	0.65	0.65	0.56	0.76	0.65	0.71	0.71	0.66	0.61	0.83	0.78	0.97	0.87	0.75	0.73	0.65	0.63	0.7	0.82	0.69	0.83	0.83	0.74	0.91	0.86	0.75	0.73	0.85	0.77	0.71	0.68	0.8	0.69	0.76	0.66	0.73	0.81	0.7	0.75	0.96	0.91	0.88
-30	0.72	0.89	0.75	0.81	0.73	0.81	0.65	0.56	0.78	0.81	0.68	0.55	0.86	0.73	0.73	0.64	0.74	0.68	0.84	0.65	0.6	0.6	0.92	0.9	0.84	0.78	0.67	0.71	0.66	0.74	0.68	0.67	0.91	0.76	0.9	0.86	0.71	0.74	0.66	0.74	0.72	0.77	0.85	0.6	0.7	0.72	0.86	0.85	0.83
-20	0.74	0.83	0.72	0.81	0.75	0.65	0.7	0.76	0.73	0.77	0.66	0.64	0.75	0.89	0.77	0.81	0.63	0.69	0.8	0.76	0.81	0.78	0.77	0.66	0.74	0.83	0.8	0.78	0.78	0.72	0.69	0.7	0.86	0.84	0.71	0.77	0.88	0.83	0.65	0.63	0.68	0.71	0.63	0.68	0.67	0.61	0.89	0.99	0.87
-10	0.83	0.87	0.77	0.66	0.8	0.74	0.66	0.81	0.71	0.77	0.73	0.65	0.77	0.67	0.71	0.79	0.67	0.67	0.7	0.86	0.76	0.65	0.72	0.87	0.89	0.8	0.86	0.87	0.74	0.68	0.8	0.73	0.76	0.95	0.75	0.82	0.78	0.73	0.7	0.68	0.58	0.59	0.62	0.57	0.7	0.74	0.77	0.83	0.92
0	0.77	0.84	0.86	0.82	0.85	0.82	0.75	0.73	0.73	0.72	0.74	0.7	0.66	0.72	0.86	0.84	0.67	0.78	0.77	0.73	0.78	0.7	0.72	0.76	0.74	0.71	0.73	0.73	0.75	0.64	0.79	0.81	0.8	0.61	0.66	0.67	0.75	0.74	0.69	0.74	0.82	0.78	0.76	0.85	0.78	0.67	0.7	0.67	0.96
10	0.69	0.78	0.72	0.77	0.89	0.84	0.79	0.68	0.88	0.82	0.84	0.65	0.7	0.79	0.89	0.79	0.78	0.85	0.85	1	0.82	0.71	0.68	0.76	0.77	0.73	0.68	0.74	0.67	0.73	0.8	0.71	0.62	0.74	0.68	0.76	0.9	0.96	0.76	0.75	0.74	0.75	0.77	0.81	0.75	0.67	0.8	0.86	0.9
20	0.61	0.73	0.81	0.76	0.7	0.64	0.8	0.85	0.56	0.65	0.85	0.71	0.82	0.72	0.72	0.75	0.92	0.67	0.9	0.78	0.83	0.69	0.66	0.61	0.84	0.95	0.71	0.7	0.67	0.52	0.9	0.7	0.7	0.83	0.81	0.74	0.87	0.83	0.78	0.79	0.83	0.79	0.71	0.73	0.81	0.78	0.93	0.92	0.94
30	0.72	0.74	0.76	0.73	0.9	0.74	0.72	0.63	0.82	0.79	0.79	0.79	0.65	0.73	0.82	0.59	0.81	0.71	0.56	0.67	0.71	0.61	0.78	0.73	0.69	0.7	0.89	0.74	0.95	0.88	0.75	0.76	0.73	0.79	0.77	0.63	0.79	0.8	0.76	0.73	0.73	0.7	0.78	0.77	0.65	0.73	0.74	0.71	0.78
[truncated: 93 more columns]

## Sheet: Fig4b
Time relative to anaphase onset (s)	Control - inter-homolog distance (µm)
-200	0.55	0.3	0.45	0.42	0.55	0.32	0.45	0.35	0.51	0.49	0.6	0.32	0.31	0.89	0.44	0.44	0.35	0.23	0.49	0.46	0.35	0.38	0.49	0.26	0.47	0.46	0.59	0.49	0.41	0.64	0.63	0.36	0.41
-190	0.47	0.36	0.63	0.68	0.57	0.43	0.31	0.53	0.46	0.51	0.28	0.7	0.75	0.3	0.36	0.45	0.56	0.35	0.43	0.29	0.54	0.39	0.45	0.5	0.29	0.3	0.54	0.51	0.59	0.52	0.36	0.43	0.31
-180	0.31	0.32	0.63	0.57	0.49	0.56	0.31	0.49	0.48	0.41	0.43	0.48	0.31	0.29	0.26	0.49	0.54	0.58	0.54	0.42	0.63	0.54	0.36	0.37	0.63	0.3	0.41	0.42	0.39	0.54	0.43	0.61	0.44	0.34	0.3	0.49	0.49	0.3	0.38	0.3	0.32	0.55	0.52	0.44	0.66	0.42	0.54
-170	0.65	0.46	0.28	0.31	0.64	0.43	0.61	0.21	0.56	0.37	0.47	0.47	0.28	0.3	0.29	0.81	0.41	0.52	0.43	0.36	0.51	0.36	0.33	0.45	0.61	0.69	0.69	0.51	0.41	0.21	0.58	0.36	0.46	0.56	0.49	0.47	0.37	0.58	0.6	0.43	0.25	0.7	0.37	0.39	0.45	0.43	0.83	0.31	0.62
-160	0.69	0.37	0.25	0.54	0.63	0.39	0.36	0.49	0.49	0.5	0.51	0.33	0.46	0.54	0.45	0.33	0.72	0.2	0.37	0.32	0.4	0.47	0.43	0.36	0.45	0.42	0.64	0.78	0.56	0.45	0.37	0.45	0.27	0.5	0.6	0.37	0.41	0.44	0.28	0.32	0.39	0.47	0.45	0.25	0.32	0.44	0.33	0.28	0.38
-150	0.26	0.56	0.35	0.52	0.38	0.41	0.32	0.53	0.12	0.31	0.46	0.59	0.61	0.59	0.74	0.57	0.48	0.56	0.65	0.24	0.24	0.18	0.29	0.52	0.44	0.42	0.27	0.6	0.45	0.55	0.67	0.87	0.52	0.33	0.36	0.34	0.33	0.63	0.48	0.32	0.3	0.4	0.51	0.54	0.47	0.45	0.25	0.32	0.44
-140	0.54	0.65	0.31	0.4	0.33	0.4	0.47	0.32	0.49	0.4	0.66	0.74	0.43	0.21	0.54	0.52	0.33	0.34	0.56	0.29	0.57	0.4	0.49	0.53	0.51	0.54	0.47	0.36	0.62	0.74	0.57	0.59	0.43	0.22	0.29	0.45	0.49	0.59	0.4	0.51	0.59	0.32	0.26	0.46	0.27	0.43	0.61	0.64	0.68
-130	0.32	0.18	0.22	0.38	0.35	0.58	0.22	0.83	0.64	0.45	0.38	0.57	0.61	0.37	0.29	0.59	0.28	0.33	0.53	0.36	0.39	0.42	0.39	0.37	1.1	0.41	0.87	0.45	0.56	0.58	0.39	0.26	0.31	0.23	0.46	0.38	0.47	0.55	0.36	0.2	0.61	0.3	0.71	0.51	0.5	0.56	0.56	0.66	0.36
-120	0.42	0.51	0.5	0.57	0.38	0.39	0.3	0.32	0.2	0.85	0.53	0.52	0.73	0.46	0.41	0.35	0.28	0.59	0.35	0.3	0.23	0.65	0.16	0.71	0.48	0.37	0.15	0.28	0.56	0.63	0.54	0.34	0.44	0.83	0.53	0.55	0.83	0.87	0.43	0.45	0.52	0.48	0.45	0.35	0.41	0.59	0.68	0.45	0.44
-110	0.34	0.63	0.37	0.61	0.48	0.47	0.37	0.33	0.53	0.39	0.41	0.58	0.48	0.33	0.63	0.54	0.9	0.51	0.44	0.41	0.55	0.49	0.25	0.71	0.68	0.3	0.7	0.47	0.49	0.39	0.61	0.45	0.77	0.29	0.95	0.96	0.6	0.4	0.56	0.79	0.42	0.34	0.65	0.3	0.18	0.44	0.69	0.63	0.32
-100	0.47	0.43	0.26	0.74	0.26	0.47	0.48	0.42	0.52	0.46	0.45	0.34	0.57	0.66	0.4	0.41	0.78	0.48	0.49	0.46	0.54	0.57	0.43	0.45	0.4	0.65	0.43	0.62	0.36	0.49	0.58	0.46	0.65	0.64	0.86	0.84	1.05	0.47	0.52	0.53	0.51	0.52	0.57	0.32	0.68	0.3	0.65	0.47	0.5
-90	0.5	0.28	0.43	0.62	0.45	0.68	0.44	0.77	0.31	0.26	0.51	0.6	0.42	0.74	0.36	0.42	0.44	0.44	0.55	0.45	0.7	0.34	0.37	0.92	0.52	0.2	0.76	0.19	0.64	0.4	0.54	0.47	0.65	0.5	0.61	0.37	0.89	0.76	0.71	0.75	0.51	0.48	0.51	0.51	0.56	0.85	0.5	0.61	0.55
-80	0.21	0.55	0.43	0.53	0.31	0.62	0.53	0.48	0.33	0.66	0.06	0.52	0.45	0.5	0.52	0.5	0.46	0.38	0.49	0.49	0.65	0.35	0.42	0.77	0.96	0.54	0.67	0.72	0.84	0.5	0.75	0.49	0.55	0.66	0.6	0.51	0.45	0.71	0.92	0.53	0.66	0.4	0.52	0.48	0.37	0.53	0.51	0.66	0.62
-70	0.29	0.51	0.53	0.55	0.68	0.49	0.69	0.49	0.41	0.67	0.74	0.54	0.54	0.44	0.55	0.45	0.23	0.53	0.55	0.41	0.44	0.48	0.55	0.32	0.92	1.12	0.67	0.13	1.1	0.34	0.55	0.38	0.53	0.54	0.56	0.44	0.6	0.77	0.63	0.61	0.5	0.69	0.5	0.51	0.47	0.42	0.57	0.7	0.43
-60	0.83	0.62	0.29	0.37	0.34	0.35	0.47	0.45	0.5	0.83	0.55	0.38	0.46	0.65	0.33	0.5	0.62	0.71	0.47	0.57	0.31	0.29	1.39	0.14	1.34	0.52	0.76	0.48	0.55	0.3	0.46	0.79	0.46	0.51	0.67	0.62	0.75	0.45	0.63	0.36	0.72	0.63	0.44	0.39	0.21	0.39	0.72	0.82	0.51
-50	0.59	0.52	0.5	0.48	0.73	0.51	0.6	0.45	0.67	0.33	0.58	0.48	0.44	0.67	0.55	0.5	0.49	0.66	0.51	0.5	1.12	0.45	1.19	0.48	0.44	0.65	0.66	0.67	0.3	0.51	0.41	0.62	0.79	0.71	0.53	0.66	0.43	0.73	0.51	0.48	0.5	0.46	0.41	0.66	0.8	0.62	0.58	0.63	0.7
-40	0.42	0.67	0.57	0.64	0.55	0.5	0.6	0.55	0.36	0.44	0.61	0.57	0.65	0.37	0.75	0.55	0.5	0.74	0.52	0.62	0.46	0.5	0.76	1.16	0.79	0.39	0.82	0.3	1	0.6	0.77	0.34	0.56	0.74	0.79	0.61	0.57	0.72	0.34	0.58	0.57	0.38	0.33	0.36	0.36	0.35	0.5	0.5	0.47
-30	0.4	0.7	0.52	0.5	0.51	0.54	0.66	0.46	0.45	0.68	0.74	0.52	0.87	0.68	0.66	0.5	0.53	0.64	0.75	0.56	0.49	0.68	0.51	0.42	1	1.12	0.31	0.88	0.74	0.4	0.7	0.47	0.67	0.48	0.69	0.64	0.61	0.68	0.4	0.67	0.65	0.55	0.44	0.42	0.36	0.47	0.53	0.48	0.39
-20	0.64	0.81	0.38	0.66	0.41	0.55	0.49	0.38	0.56	0.63	0.52	0.76	0.73	0.5	0.64	0.56	0.35	0.53	0.67	0.86	0.55	0.6	0.55	0.77	0.95	0.43	0.85	0.58	0.4	0.69	0.48	0.51	0.67	0.59	0.76	0.63	0.53	0.59	0.63	0.44	0.55	0.39	0.49	0.66	0.43	0.41	0.61	0.48	0.51
-10	0.64	0.42	0.68	0.81	0.45	0.73	0.55	0.83	0.81	0.54	0.9	0.5	0.87	0.74	0.57	0.66	0.57	0.66	0.59	0.67	0.59	0.66	0.62	0.73	0.91	0.64	1.02	0.48	0.62	0.74	0.69	0.39	0.66	0.47	0.76	0.55	0.78	0.74	0.72	0.5	0.6	0.53	0.34	0.55	0.35	0.54	0.59	0.58	0.49
0	0.52	0.64	0.88	0.74	0.71	0.74	0.71	0.41	0.79	0.8	0.63	0.79	0.73	0.85	0.91	0.56	0.65	0.71	0.85	0.47	0.6	0.59	0.61	0.74	1.01	0.61	1.05	0.64	1.06	0.78	0.6	0.69	0.56	0.58	0.66	0.76	0.68	0.79	0.75	0.58	0.53	0.72	0.76	0.7	0.77	0.68	0.65	0.64	0.62
10	0.86	0.65	0.86	0.83	0.49	0.8	0.81	0.91	0.7	0.6	0.7	0.63	0.63	1.15	0.67	0.7	0.79	0.64	0.49	0.8	0.71	0.98	0.55	1.15	0.35	0.78	0.77	0.97	0.62	0.56	0.49	0.95	0.71	0.64	0.74	0.59	0.77	0.86	0.59	0.65	0.59	0.79	0.62	0.75	0.69	0.75	0.65	0.78	0.75
20	0.88	1.08	0.74	0.83	0.9	0.74	0.97	0.86	0.85	0.83	0.82	0.84	0.67	0.97	0.93	0.63	0.67	0.66	0.64	0.74	0.84	0.78	0.71	1	1.14	0.72	0.98	0.48	0.78	0.75	0.81	0.73	0.73	0.71	0.82	0.77	0.85	0.84	0.89	0.54	0.69	0.83	0.77	0.88	0.75	0.9	0.73	0.75	0.72
30	0.94	1.33	0.82	1.05	0.96	1	0.98	0.95	1.12	1.09	1.12	1.01	0.66	0.73	0.76	0.83	0.65	0.83	0.73	0.75	1.04	0.84	1	0.99	1.24	1.23	0.99	1.07	0.92	1.02	0.85	0.74	0.86	0.92	0.88	0.89	0.75	0.87	0.94	0.93	0.86	1.07	1	1.21	0.91	0.91	1.05	1.04	0.87
[truncated: 22 more columns]

## Sheet: Fig4c
Time relative to anaphase onset (s)	Control - bivalent length (µm)
-200	1.87	1.84	2	1.74	1.98	1.73	1.84	1.48	1.85	2.24	1.74	1.91	2.08	2.23	2.28	1.82	1.98	1.57	1.78	1.79	1.66	1.91	1.8	1.7	2.02	1.89	1.89	1.53	2	2.07	2.03	2.3	1.95	1.69
-190	2.11	1.85	2	2.29	2.1	1.88	1.82	1.46	1.76	1.96	1.46	2.12	2.31	1.79	1.88	1.91	1.99	1.56	1.97	1.65	1.82	1.81	1.9	2.17	1.82	1.8	1.58	1.77	2.26	2.2	2	2.12	2.19	1.66
-180	2.24	1.76	2.2	1.9	1.77	2.16	1.98	2.1	2.42	2.01	2.11	2.04	2.36	1.78	1.65	2.1	1.9	1.78	1.94	1.98	2.18	2.15	1.74	1.7	1.96	1.5	1.74	1.69	1.67	1.84	1.77	1.88	1.99	1.7	1.57	1.99	2.25	2.2	1.74	1.9	1.52	1.55	2.11	1.96	1.84	2.31	2.08	1.8
-170	2.19	1.73	1.45	2.08	2.39	1.83	1.92	2.02	2.2	2.4	2.19	1.87	2.04	1.72	1.79	1.55	2.45	1.75	2.06	1.87	1.94	1.9	1.87	1.85	1.75	2.15	2.25	1.83	1.77	1.68	1.49	1.68	1.44	1.74	2.1	1.87	1.69	1.55	1.96	2.04	1.9	1.62	2.16	1.78	1.9	1.6	2.03	2.2	1.72
-160	2.25	1.78	1.54	1.75	2.55	1.83	1.98	1.49	2.09	1.76	2.01	1.95	2.25	2.06	1.83	1.81	1.84	2.35	1.39	1.58	2.07	1.71	1.65	1.94	1.94	1.91	1.76	1.85	2.22	2.35	1.97	1.64	1.84	1.55	1.64	1.81	1.87	2.08	2.14	1.59	1.67	2.14	2.19	1.76	1.74	1.68	1.87	1.75	1.84
-150	1.54	1.82	1.83	1.99	2.09	2.28	2.04	2.29	2.02	1.95	1.75	2.18	2.21	1.93	1.86	2.17	1.91	2.1	2.3	1.89	1.63	1.95	1.56	2.14	1.72	1.8	1.82	1.83	1.89	1.78	2.35	2.35	1.81	1.52	1.73	1.59	1.45	1.79	1.99	1.52	1.68	1.94	1.89	2.09	2.19	1.76	1.74	1.68	1.87
-140	1.9	2.08	1.59	1.92	1.91	2.45	2.2	2.18	2.1	1.85	2.05	2.17	2.13	1.75	2.31	2.06	1.83	2.13	1.95	1.94	1.68	1.65	1.84	1.72	1.82	1.92	1.75	1.83	2.1	2.32	1.86	1.79	1.74	1.9	1.49	1.75	1.62	2.14	1.68	2.07	2.05	1.79	1.5	1.98	1.65	1.78	1.87	2.13	1.89
-130	1.76	1.53	1.73	1.7	2.26	2.13	1.95	2.43	2.35	1.92	2.14	2.16	2.28	1.93	1.99	2.09	2.02	1.83	1.65	1.99	1.78	1.8	1.62	1.68	2.42	1.83	2.45	1.68	1.98	1.96	1.55	1.84	1.4	1.6	1.68	2.07	2.17	2.14	1.75	1.58	1.91	1.58	1.97	1.69	1.99	1.78	2.13	2.63	1.83
-120	1.65	1.76	1.75	2.26	1.86	2.47	1.92	2.06	2.02	2.62	2.39	2.15	1.97	2.04	1.85	1.85	1.96	2.28	2.42	1.91	1.36	2.33	1.43	2.14	2.03	1.8	1.46	1.94	2.27	2.22	1.82	1.61	1.93	2.15	2.01	1.65	2.28	2.36	2.06	1.84	1.88	1.66	1.79	1.82	2.06	2.08	2.09	1.68	1.71
-110	1.95	1.99	1.72	1.91	1.63	1.72	1.71	1.82	2.6	2.32	1.93	2.15	2.12	2.1	2.54	2.11	2.29	2.18	1.92	2.09	2.15	1.83	1.73	2.37	2.14	1.55	2.28	2	1.87	1.8	2.19	2.16	1.96	2.01	2.44	2.53	1.97	1.96	2.14	2.06	1.6	1.74	1.85	1.76	1.31	2.4	2.28	2.26	1.78
-100	2.05	2.24	1.89	2.29	1.98	1.82	2.12	1.96	1.88	2.03	2.26	1.73	2.52	1.83	2.05	1.9	2.27	2.23	1.98	2.03	2.24	1.89	1.79	1.93	2	1.91	2.09	2.29	1.71	1.89	2.08	1.87	2.11	2.06	2.29	2.14	2.66	2.11	2.03	1.93	2.1	1.75	2.12	1.91	1.98	1.56	2.36	2.54	2.54
-90	2.03	1.53	1.7	2.03	1.92	2.15	1.92	2.29	2.23	2.23	2.42	2.29	2.13	2.15	2.03	1.81	1.99	2.19	2.1	2.26	2.36	1.98	1.66	2.95	2.22	2.16	2.6	2.02	2.01	2	2.2	1.98	2.08	2.2	2.21	2.1	2.41	2.12	2.14	2.17	2.08	1.95	2	1.73	1.69	2.46	2.43	2.27	1.9
-80	1.56	1.9	1.98	2.22	1.8	2.35	2.19	2.02	1.91	2.34	1.57	2.11	2.02	1.93	2.09	1.87	1.8	1.99	2.11	2.14	2.56	2.13	1.78	3.1	3.02	2.42	2.2	2.39	2.64	2.05	2.04	1.9	1.66	1.98	2.1	1.88	2.02	2.47	2.44	2.04	2.12	1.85	1.75	1.74	1.69	1.79	2.13	2.11	2.35
-70	1.61	1.93	2.22	2.28	2.14	2.03	2.02	2.24	1.79	2.08	2.25	2.06	2.1	2.06	2.17	2.11	2.08	1.98	2.05	2.3	2.36	2.07	2.15	1.71	2.84	3.6	2.69	1.65	2.67	2.2	2.13	2.16	2.2	2.07	1.97	2.06	2.27	2.54	1.97	2.02	1.97	2.19	1.86	1.79	1.64	1.79	1.8	2.27	2.1
-60	2.39	1.9	1.97	2.08	2	1.8	2.08	1.97	2.32	2.41	2.24	1.92	2.04	1.94	2.24	2.23	2.42	2.26	2.06	2.43	1.85	1.87	3.36	1.54	2.69	2.1	2.66	2.4	2.21	1.88	1.96	2.02	1.69	1.95	2.07	2.29	2.54	2.23	2.13	1.94	2.26	1.96	1.92	1.76	1.73	1.71	2.36	2.38	2.09
-50	2	2.11	2.21	2.13	2.08	2.02	2.05	1.65	2.11	2	2.06	1.85	2.02	2.25	2.32	2.05	2.52	2.38	1.94	1.98	3.03	1.86	2.74	2.75	2.57	2.67	2.16	1.95	1.87	2.11	2.11	2.01	2.44	2.42	1.94	2.07	2.06	2.24	2.03	2	1.92	1.81	1.52	2.16	1.93	2.02	1.88	2.25	2.01
-40	1.87	2.11	1.9	2.05	1.76	1.91	2.02	1.82	1.97	2.28	2.1	1.85	2.17	1.89	2.32	2.32	1.98	2.36	1.92	2.11	1.88	2.03	2.21	3.03	2.75	1.93	2.13	1.98	2.9	2.06	2.53	2.02	2.23	2.34	2.34	2.04	2.43	2.05	1.81	2.14	2.21	2.02	2.09	1.81	1.71	1.73	2.41	2.1	2.05
-30	2.02	2.26	2.06	1.71	2.1	1.78	2.24	1.83	1.87	2.17	1.94	2.35	2.49	2.07	2.06	1.84	2.2	2.4	2.2	1.97	1.97	2.13	1.94	2.12	2.67	3.11	1.78	2.85	2.28	2.01	2.15	2.08	2.15	2.02	2.41	2.36	2.23	2.15	1.91	2.05	2.29	2.03	2.2	1.9	1.71	1.91	2.42	2.27	1.93
-20	2.22	2.34	1.78	2.12	1.9	1.85	2.13	1.96	1.89	2.19	2.11	2.18	2.3	2.08	2.14	1.95	2.05	2.01	2.37	2.14	1.94	1.91	1.83	2.66	2.58	1.97	2.7	2	2.06	2.36	1.97	2.2	2.29	2.01	2.52	2.39	2.22	2.2	2.33	2.14	1.84	2.06	2.08	1.98	2.02	2.35	2.05	2.03	2.06
-10	2.35	1.84	2.22	2.28	1.93	2.11	2	2.33	2.15	2.1	2.32	2.09	2.56	2.46	1.99	2.19	2.29	2.22	2.11	2.06	1.76	1.85	2.06	2.32	2.6	2.17	2.54	1.92	1.96	1.99	1.95	1.83	2.16	2.15	2.17	1.94	2.3	2.27	2.57	1.97	2.24	2.21	1.92	2.02	1.83	1.86	2.33	2.34	2.16
0	2.13	2.32	2.55	2.23	2.16	2.18	2.09	2.11	2.24	2.31	2.1	2.27	2.18	2.31	2.31	2.17	2.06	2.04	2.34	1.89	2.2	2.2	2.06	2.11	2.79	2.15	2.79	2.12	2.33	2.07	2.22	2.18	1.88	2.11	2.01	2.32	2.05	2.16	2.32	2.13	2.11	1.99	2.15	2.05	2.25	1.98	2.11	2.22	2.49
10	2.34	2.13	2.59	2.3	2.2	2.29	2.29	2.59	2.33	2.45	2.23	2.07	2.13	2.57	2.08	2.21	2.15	2.09	2.35	2.31	2.21	2.57	1.97	2.81	2.12	2.71	1.94	2.31	1.96	1.85	1.95	2.26	2.04	2.17	2.14	2.17	2.39	2.28	2.21	2.22	2.04	2.34	2.18	2.33	2.23	2.28	2.13	2.64	2.27
20	2.21	2.65	2.08	2.47	2.11	2.3	2.5	2.32	2.43	2.51	2.34	2.11	2.46	2.37	2.12	2.22	2.2	2.21	2.34	2.31	2.46	2.22	2.3	2.84	3.06	2.56	2.57	2.02	2.19	2.02	2.42	2.32	2.07	1.92	2.14	2.41	2.5	2.37	2.32	2.19	2.25	2.38	2.21	2.3	2.36	2.48	2.27	2.67	2.53
30	2.39	2.82	2.45	2.4	2.56	2.58	2.36	2.36	2.64	2.31	2.43	2.52	2.05	2.36	2.58	2.34	2.16	2.23	2.32	2.24	2.47	2.39	2.37	2.44	2.77	2.92	2.51	2.62	2.48	2.33	2.47	2.12	2.42	2.27	2.17	2.33	2.17	2.27	2.41	2.28	2.32	2.43	2.45	2.41	2.4		2.7	2.67	2.92
[truncated: 22 more columns]

## Sheet: Fig4d
Bivalent length (µm)
200s before anaphase onset		100s before anaphase onset
Control	HIM-10::AID + auxin + him-10(RNAi)	Control	HIM-10::AID + auxin + him-10(RNAi)
1.87	1.58	2.05	1.5
1.84	1.42	2.12	1.52
1.91	1.59	1.73	1.6
1.98	1.51	2.23	1.64
1.8	1.75	1.93	1.9
2	2.02	1.89	1.52
1.84	2.52	2.29	1.98
1.48	1.82	2.1	2.37
2.08	2.07	2.36	1.62
1.57	1.51	2.23	2
1.7	2.18	2.39	1.71
2.07	1.63	1.71	1.84
2	1.76	2.24	1.24
1.85	2.17	1.96	1.55
2.23	1.88	2.52	1.79
1.78	1.92	1.98	1.59
2.02	1.71	2	1.86
2.03	2.12	2.08	1.59
1.74	1.25	2.14	1.93
2.24	1.49	1.75	1.82
2.28	1.37	2.54	1.61
1.79	1.95	2.06	1.75
1.89	2.57	1.95	1.49
2.3	1.74	2.06	1.67
1.98	2.09	1.89	1.58
1.74	2.13	1.88	1.67
1.82	2.25	1.83	1.82
1.66	1.46	2.03	1.49
1.89	1.54	1.91	1.42
1.95		1.87	1.24
1.73		2.66	1.88
1.91		2.12	1.34
1.53		2.54	1.47
1.69		1.76	1.74
		1.94	1.46
		1.55	1.28
		2.29	1.89
		2.03	1.59
		2.05	1.73
		2.24	1.45
		2.09	1.27
		2.11
		2.11
		1.91
		2.26
		2.11
		2.36
		2.16
		1.98
		2.26
		1.9
		1.89
		2.29
		2.06
		2.03
		1.98
		1.77
		2.45
		1.79
		2.37
		1.82
		2.27
		1.79
		1.71
		1.93
		1.56
		2
		1.97
		1.73
		2.14

## Sheet: Fig4f
GFP::tub intensity in the indicated conditions treated with 10ng/µl nocodazole
Control	him-10(RNAi)	∆nud-2 zwl-1(RNAi)
0.195649	0.0236975	0.152217
0.13347	0.0262633	0.135642
0.195765	0.137191	0.350258
0.156589	0.033245	0.144281
0.123708	0.0402069	0.190429
0.174489	0.103678	0.278858
0.207954	0.0385631	0.0966605
0.179219	0.118115	0.227643
0.196809	0.152579	0.401947
0.307117	0.253008	0.325066
0.120623	0.112008	0.374205
0.232477	0.189038	0.203629
0.252353	0.106883
0.218019	0.0886486
	0.131692

## Sheet: Fig4h
Bivalent length (µm) 10s before anaphase onset
Control	HIM-10::AID + auxin + him-10(RNAi)	∆ska-1	NDC-80 ∆tail ndc-80(RNAi)	NDC-80 CH* ndc-80(RNAi)	∆nud-2 klp-19+zwl-1(RNAi)
2.26	1.53	2.23	2.11	1.56	2.63
2.02	1.7	1.74	2.33	2.09	2.29
1.98	1.76	1.66	2.57	1.57	1.82
1.83	1.48	1.73	2.07	1.61	2.18
2.37	1.43	1.98	2.06	1.86	1.72
1.78	2.11	1.76	2.68	1.85	2.46
2.35	1.8	2.16	2.41	1.9	2.17
2.19	1.65	1.78	2.17	1.86	2.26
2.17	1.87	1.62	2.17	1.81	2.09
1.78	1.71	1.79	2.3	2.25	1.56
2.18	1.95	2.14	2.16	1.79	2.11
1.78	1.75	1.56	1.96	2.32	2.73
2.16	1.38	1.6	2.52	1.54	2.05
2.22	1.67	1.92	2.09	1.87	2.34
2.22	2.06	2.02	2.07	1.68	2.19
2.08	2.07	1.82	2.32	1.88	1.7
2.09	1.79	2.07	2.39	1.66	2.3
2.11	1.57	2.05	2.09	1.53	2.31
1.86	1.74	1.92	2.27	1.51	2.04
2.26	1.87	1.71	2.17	2.08	1.74
2.32	1.89	2.14	2.03	2.11	1.91
1.9	2.33	1.81	2.25	1.91	2.98
2.26	1.39	2.15	2	1.55	2.7
2.03	1.79	1.96	2	1.98	2.81
1.49	1.79	1.85	1.97	1.82	1.97
2.58	1.69	2.37	2.11	1.96	2.36
1.95	1.76	1.63	2.58	2.04	2.71
2.31	1.69	2.32	2.36	1.69	2.32
2.05	1.69	2	2.12	1.94	2.32
2.29	1.54	2	1.95	1.78	2.06
1.88	1.98	1.68	2.36	2.31	2.35
1.7	1.61	2.17	2.13	2.03	2.19
2.3	1.58	1.64	1.86	1.63	1.96
2.4	2.05	1.29	1.95	1.56	2.32
	1.79	1.9	1.75	2.05	1.88
	1.7	1.86	2.03	2.04	2.63
	2.36	1.8	2.15	1.9	2.44
	1.62	2.05	2.01	1.88	2.07
	2.06	1.7	2.2	2.14	2.2
	2.08	1.84	2.14	2.18	2.38
	1.89	1.95	2.05	1.66	2.07
	1.83	2.03	2.1		2.4
	1.51	2.36	1.85		2.09
	1.89	2.08	2.08		2.18
	2.3	1.77	2.24		1.83
	1.73	1.59	1.87		2.54
	1.89	1.76	1.79		2.3
	1.48	1.39	1.88
	1.9	2.03
	2.2	1.68
	1.68	2.15
	1.87	2.1
		2.05
		2.36
		1.98
		1.79
		1.67
		1.92
		2.02
		1.66
		1.33
		1.81
		2.35
		1.77
		1.76
		2.23
		2.52
		2
		2.27

## Sheet: Fig4k
Time relative to anaphase onset (s)	HIM-10::GFP fluorescence intensity normalized with background													Time relative to anaphase onset (s)	SKA-1::GFP fluorescence intensity normalized with background
-450							0.822643							-450
-440							0.787856							-440
-430							0.748838							-430
-420							0.719595							-420
-410							0.743192							-410
-400							0.72986							-400
-390							0.704326							-390
-380						0.965481	0.717716	0.778694						-380
-370						0.951716	0.696157	0.814906		0.966076				-370
-360						0.899948	0.732872	0.853077		1				-360
-350						0.947926	0.694908	0.81473		0.922565				-350
-340						0.967256	0.72127	0.826623		0.980879				-340
-330		0.7				1	0.717202	0.942395		0.889375				-330
-320		0.72				0.977939	0.702059	0.945226		0.855008	0.944241			-320
-310		0.7				0.906688	0.714168	0.952025		0.88177	1			-310
-300		0.7				0.963479	0.701068	0.882122		0.813874	0.953987			-300
-290		0.65	0.97			0.886397	0.734294	0.881609		0.816834	0.966622			-290
-280		0.65	0.97	0.805176		0.819848	0.785426	0.895558	0.967388	0.807987	0.919204	0.873364		-280
-270		0.65	0.91	0.750791		0.861912	0.733355	0.993105	0.998396	0.798974	0.999217	0.86717		-270
-260		0.61	0.93	0.781204		0.899288	0.750271	0.988015	1	0.870617	0.932143	0.807119		-260
-250		0.63	0.83	0.725918		0.844075	0.730143	0.945538	0.946109	0.777215	0.891657	0.799417		-250
-240		0.6	0.83	0.687544		0.778023	0.743027	0.971302	0.978081	0.881483	0.865678	0.824223		-240
-230		0.5	0.82	0.68969		0.828969	0.715932	1	0.900213	0.785982	0.879186	0.824333		-230
-220		0.58	0.77	0.671168		0.858367	0.736766	0.864822	0.906535	0.802706	0.860877	0.805544		-220
-210		0.61	0.73	0.694168	0.878621	0.806587	0.769071	0.919829	0.902877	0.827479	0.865056	0.843421		-210
-200	0.88	0.65	0.78	0.751803	0.972602	0.832298	0.751898	0.892104	0.85562	0.868623	0.826854	0.855813		-200	-0.146267	-0.153216	0.0612265	-1.47125	-0.181157		-0.539331			-0.0331427	-0.293308		-0.502703
-190	0.9	0.61	0.73	0.709245	0.955654	0.851075	0.780904	0.896622	0.869303	0.83274	0.851906	0.860169		-190	-0.151253	-0.108442	0.0257364	-1.52241	-0.271881		-0.365382			-0.00898025	-0.252179		-0.332867
-180	0.88	0.64	0.77	0.741999	0.927871	0.841686	0.765778	0.878664	0.90552	0.835589	0.921591	0.80864		-180	-0.275961	-0.153588	0.0463035	-1.25386	-0.271484		0.0721308			-0.119528	-0.285847	0.0195228	-0.414684
-170	0.88	0.68	0.81	0.73049	0.88666	0.827032	0.780735	0.809964	0.881463	0.874083	0.889919	0.83682		-170	-0.189052	-0.244487	0.0484275	-1.67878	-0.221581		-0.287739			-0.0796152	-0.327073	-0.188302	-0.305173
-160	0.92	0.7	0.76	0.710265	0.928467	0.897193	0.755886	0.754341	0.915317	0.822775	0.949617	0.913318		-160	-0.205083	-0.289491	0.089551	-1.63838	-0.235014		-0.397243			0.0139009	-0.0944157	-0.0780266	-0.344996
-150	0.97	0.67	0.85	0.722692	0.893166	0.84304	0.763118	0.78374	0.879186	0.737109	0.87418	0.924314		-150	-0.134703	-0.0255997	0.0442323	-1.60747	-0.150045		-0.0377419			0.214477	-0.001752	-0.061867	-0.34788
-140	0.93	0.7	0.8	0.720491	0.904565	0.920407	0.791718	0.736367	0.864694	0.83929	0.880434	0.992891		-140	-0.0761388	0.166208	0.0375516	-1.78145	-0.118834		-0.219207			-0.106695	0.0327058	-0.0487998	-0.423672
-130	0.94	0.76	0.89	0.743234	0.949993	0.854607	0.786625	0.766948	0.843202	0.846479	0.927004	1		-130	-0.0101177	0.0901696	0.201545	-1.7028	0.226473		-0.02595			-0.102556	-0.0411163	-0.0364298	-0.322249
-120	0.94	0.78	0.86	0.791993	1	0.907411	0.841567	0.666412	0.813744	0.780138	0.953874	0.930734		-120	0.248365	-0.0479303	0.00584623	-0.97662	0.28158		0.0566191			-0.0405125	-0.000823709	0.0221251	-0.360445
-110	0.97	0.86	0.91	0.809918	0.904783	0.863773	0.841144	0.636665	0.837999	0.74593	0.904989	0.979627		-110	0.103223	0.0555323	0.155496	-1.92721	0.470009		0.415039			0.0266559	0.16763	0.111668	-0.256152
-100	0.94	0.81	0.94	0.798526	0.934947	0.864199	0.873104	0.580913	0.860382	0.702784	0.874146	0.893132		-100	0.426981	0.000153861	0.095565	-1.38603	0.402931		0.216714			0.0719146	0.12019	0.137059	-0.0697642
-90	0.93	0.93	0.89	0.889907	0.943234	0.756672	0.853943	0.563153	0.772069	0.759597	0.942764	0.913373		-90	0.622775	0.106847	0.0992082	-1.10665	0.402986		0.375827			0.413181	-0.0238691	0.196339	-0.0608177
-80	0.97	1	0.96	0.938752	0.913551	0.685442	0.919682	0.518427	0.781843	0.73974	0.934493	0.860793		-80	0.680865	0.391274	0.239176	-1.02499	0.58552	0.775867	0.163233		0.590648	0.540759	0.0658321	0.173398	0.014735
-70	1	0.93	1	0.956951	0.944077	0.794414	0.927375	0.510112	0.841666	0.798889	0.902702	0.805668		-70	0.710382	0.405897	0.29693	-0.428365	0.760875	0.702449	0.984654		0.638551	0.110367	0.258286	0.439749	0.19538
-60	0.94	1	0.98	1	0.966781	0.698568	0.889151	0.437793	0.847501	0.74974	0.92355	0.892278		-60	0.927143	0.728805	0.597917	-0.481336	0.830825	0.786257	0.578468		0.564202	0.393568	0.344417	0.478451	0.318587
-50	0.97	0.94	0.95	0.876416	0.916377	0.742	0.926377	0.421679	0.872931	0.792221	0.958033	0.942082		-50	0.793033	0.781306	0.590903	0.00377971	0.811511	0.735985	0.857315		0.829336	0.482842	0.357254	0.708626	0.446094
-40	0.93	0.86	0.85	0.918828	0.888734	0.664252	0.962344	0.374194	0.74636	0.68112	0.914709	0.956083		-40	0.935369	0.837972	0.687861	-0.0147691	0.81853	0.969768	1		0.690661	0.773715	0.512448	0.883541	0.647268
-30	0.92	0.8	0.72	0.967286	0.895199	0.635878	0.963085	0.364491	0.71844	0.675274	0.844847	0.96646		-30	0.871085	0.997183	0.757948	0.591902	0.965656	1	0.76845		0.9684	0.857152	0.677948	0.763702	0.783306
-20	0.89	0.82	0.75	0.941234	0.881469	0.616659	0.957413	0.33411	0.703915	0.631871	0.804716	0.939075		-20	0.68664	0.879616	0.961471	0.791859	0.832385	0.828092	0.535197	0.715064	0.853384	0.747597	0.896112	0.63096	0.919741
-10	0.86	0.76	0.78	0.86578	0.81196	0.544817	1	0.292332	0.68881	0.658728	0.767833	0.846751		-10	0.81683	0.940677	0.898214	0.0364454	1	0.77014	0.686805	0.762042	1	0.927563	0.674864	0.668494	0.829716
0	0.8	0.79	0.69	0.875753	0.759077	0.51305	0.918641	0.281885	0.642861	0.592135	0.732718	0.797699		0	1	1	0.884991	0.927733	0.811091	0.620187	0.7233	1	0.842275	0.790146	0.726949	0.95735	0.891714
10	0.78	0.81	0.67	0.851215	0.641781	0.454498	0.905967	0.260837	0.623802	0.556807	0.674565	0.747877		10	0.754149	0.902995	0.870119	0.71074	0.800022	0.186044	0.592825	0.824898	0.680741	0.915321	0.845627	0.866895	0.949082
20	0.69	0.8	0.61	0.759701	0.658053	0.416399	0.835658	0.223012	0.539209	0.523611	0.660738	0.735001		20	0.702212	0.674507	0.749397	0.748549	0.604486	0.101334	0.655299	0.799118	0.418183	0.963069	1	1	1
30	0.64	0.74	0.6	0.726094	0.585484	0.347391	0.810146	0.207114	0.487287	0.469946	0.535833	0.709481		30	0.619404	0.969434	0.919786	1	0.336862	0.0192213	0.001965	0.64838	0.206051	0.936243	0.901696	0.9664	0.594937
40	0.6	0.75	0.51	0.616333	0.533299	0.282458	0.773461	0.206027	0.414513	0.433276	0.447762	0.579712		40	0.375918	0.753006	1	0.241905	0.283549	-0.146005	-0.00411833	0.799493	-0.0873738	1	0.790072	0.766992	0.291757
50	0.49	0.65	0.49	0.623623	0.486191	0.276178	0.674659	0.202023	0.359722	0.346048	0.372582	0.581058		50	0.250017	0.68726	0.662787	-0.022064	0.028183	-0.204257	-0.0608075	0.368276	-0.321384	0.908028	0.424807	0.276885	0.0912773
60	0.43	0.71	0.44	0.500796	0.398637	0.231062	0.648703	0.214026	0.291383	0.273136	0.3736	0.475443		60	0.268573	0.237981	0.511659	0.0331187	0.0656914	-0.247341	-0.347265	0.324341	-0.248048	0.675981	0.151881	-0.05731	-0.110686
70	0.33	0.68	0.43	0.442047	0.325882	0.192106	0.566708	0.189753	0.23694	0.259223	0.306801	0.445634		70	0.113804	-0.174526	0.353939	-0.767566	-0.10513	-0.278234	-0.798238	0.11235	-0.661433	0.790568	-0.0345593	-0.296226	-0.0912647
80	0.27	0.72	0.37	0.38243	0.328039	0.20586	0.555031	0.177702	0.195586	0.194846	0.271438	0.40392		80	-0.0157262	-0.167297	0.139179	-1.38233	-0.375575	-0.434529	-0.855772	-0.13795	-0.890046	0.59878	-0.366275	-0.427341	-0.35121
90	0.22	0.67	0.36	0.323287	0.268765	0.175083	0.470172	0.173106	0.173041	0.184116	0.225898	0.304754		90	-0.0440087	0.0310628	0.0333296	-1.83633	-0.425819	-0.833189	-1.20073	-0.389351	-0.982226	0.325412	-0.426964	-0.537236	-0.843316
100	0.13	0.61	0.31	0.293	0.235589	0.139465	0.425633	0.166444	0.149104	0.154069	0.212443	0.318334		100	-0.0952634	-0.228605	0.0823439	-2.27269	-0.433287	-0.623595	-1.4857	-0.698167	-0.653909	0.177126	-0.343863	-0.892175	-0.621753
110	0.11	0.65	0.28	0.290196	0.229509	0.120087	0.376742	0.142766	0.104881	0.110978	0.157606	0.298171		110	-0.121091	-0.276328	-0.0492233	-1.26723	-0.388897	-0.788988	-1.34563	-0.609656	-1.19831	-0.24499	-0.488392	-0.866937	-1.05883
120	0.06	0.66	0.29	0.202228	0.174074	0.107011	0.375115	0.124737	0.0776301	0.0860484	0.130841	0.227072		120	-0.178828	-0.601071	-0.0624107	-2.5295	-0.326043	-1.04801	-1.50282	-1.36629	-1.15767	-0.19341	-0.551185	-0.955426	-1.15447
130	0.02	0.58	0.27	0.197437	0.169608	0.0909753	0.349683	0.0965408	0.0507033	0.092326	0.122592	0.210672		130	-0.257878	-0.6845	-0.197204	-2.5335	-0.617457	-1.07344	-1.69045		-1.232	-0.237379	-0.787604	-1.29446	-1.29671
140	-0.01	0.52	0.24	0.178741	0.108978	0.0742652	0.27791	0.0890347	0.0508433	0.0882653	0.083465	0.205631
150	-0.06	0.53	0.23	0.149478	0.0838822		0.28598	0.0819631	0.0456245	0.0722532	0.0770519	0.176194
160	-0.09	0.5	0.25	0.140994	0.0804553		0.226674	0.0742158	0.0256438	0.0740222	0.0557845	0.160173
170	-0.07	0.49	0.21	0.13531	0.0848734		0.213137	0.0638509	0.0263763	0.0282773	0.0209766	0.161085
180	-0.09	0.5	0.2	0.138326	0.0680102		0.225414		-0.0179374	0.0188404	-0.0131237	0.137526
190	-0.09	0.41	0.16	0.121519	0.0755577		0.192021		-0.0328758	-0.00661936	-0.000504805	0.143401
200	-0.09	0.42	0.16	0.101257	0.097828		0.164276		-0.0421099	-0.00710858	-0.0253387	0.0757408
210	-0.08	0.41	0.13	0.100557	0.0930291		0.116916		-0.0323371	-0.0240345	-0.0380537	0.0504961
220	-0.06	0.36	0.16		0.0729565		0.107751		-0.0553257	-0.0322497	-0.0178031	0.0410893
230	-0.1	0.37	0.13		0.0999055		0.0956126		-0.0420964	-0.0436704	0.00419499	0.0238067
240		0.39	0.11				0.110394		-0.0540797		0.00442308
250		0.4	0.13				0.0868616		-0.0198639		-0.00546668
260		0.34	0.11				0.0721826		-0.0197694
270		0.32	0.1				0.0553227		-0.0522314
280		0.29	0.14						-0.0237136
290		0.28	0.13						-0.0211783
300		0.28	0.12						-0.0423566
310		0.21	0.1						-0.0449659
320		0.27	0.07
330		0.29	0.05
340		0.35	0.03
350		0.34	0.01
360		0.32	0
370		0.34	-0.06
380		0.29	-0.05
390		0.3	-0.05
400		0.33
410		0.31
420		0.27
430		0.3
