# Supplementary material for: Kinetochore component function in C. elegans oocytes revealed by 4D tracking of holocentric chromosomes
Source: Nat Commun. 2023 Jul 7;14:4032. doi: 10.1038/s41467-023-39702-z (PMC10329006; doi:10.1038/s41467-023-39702-z)
Supplement: Supplementary file 8 — Source data [file 41467_2023_39702_MOESM8_ESM.zip › Source_Data_Fig5.xlsx]

## Sheet: Fig5a
Time relative to anaphase onset (s)	CLS-2 fluorescence intensity at mid-bivalent normalized with background in KNL-1 full length transgene strain + knl-1(RNAi)																										CLS-2 fluorescence intensity at mid-bivalent normalized with background in KNL-1 ∆85-505 transgene strain + knl-1(RNAi)
-80	0.138458	0.347845	0.36617	0.300745	0.50039	0.416709	0.552965	0.426325	0.391545	0.339401	0.465797	0.137229	0.405749	0.259136	0.254639	0.359733	0.275452	0.276734	0.19774								0.176041	0.285151	0.328467	0.116629	0.12878	0.109816	0.149271	0.155489	0.188724	0.142021	0.295626	0.198524	0.215986	0.260714	0.220948	0.192461	0.216878	0.2647
-60	0.158684	0.463996	0.498482	0.36	0.454994	0.598135	0.46165	0.435077	0.446217	0.137136	0.146962	0.259133	0.380699	0.348076	0.47447	0.229598	0.34095										0.281241	0.298977	0.191929	0.153531	0.100888	0.103	0.112401	0.204824	0.154856	0.222466	0.235415	0.279902	0.156998	0.324187	0.300089	0.188066	0.236176	0.316241	0.210534
-40	0.118876	0.235014	0.43886	0.28821	0.438017	0.377613	0.38897	0.384414	0.578887	0.33641	0.422021	0.132278	0.630301	0.49079	0.375222	0.381175	0.523988	0.125828	0.442386	0.257548	0.384344	0.442606	0.271391	0.264386			0.176547	0.281523	0.407495	0.12551	0.145108	0.216683	0.133823	0.188008	0.146633	0.148142	0.124776	0.25748	0.17937	0.17994	0.236664	0.239992	0.155199	0.305406	0.217834	0.174077	0.375068
-20	0.153938	0.261114	0.24482	0.277838	0.440117	0.49959	0.461958	0.511351	0.477493	0.599485	0.501661	0.136137	0.593414	0.450105	0.724019	0.569494	0.490244	0.52398	0.599434	0.127083	0.487124	0.284553	0.473903	0.420865	0.482774	0.211406	0.303212	0.240293	0.123794	0.152682	0.200208	0.18314	0.17615	0.134369	0.150238	0.174486	0.190013	0.275155	0.397707	0.233848	0.195195	0.0936652	0.369394	0.369782	0.177357
0	0.155955	0.306928	0.592049	0.499879	0.596866	0.590392	0.683177	0.751616	0.552256	0.480579	0.703771	0.136164	0.66712	0.543534	0.536395	0.470771	0.58206	0.469448	0.417774	0.552413	0.34427	0.733581					0.333346	0.142647	0.115792	0.134525	0.274958	0.231459	0.281671	0.244054	0.317092	0.189302	0.144711	0.308178	0.22676	0.161158	0.179922
20	0.167588	0.879548	0.666838	0.807389	0.542276	0.957105	0.820298	0.819409	0.89827	1	0.956195	0.174085	0.601796	0.558052	0.580186	0.159825	0.507066	0.648556	0.418461	0.479444	0.70434	0.502857					0.486666	0.165059	0.194228	0.213495	0.2084	0.220626	0.204906	0.144214	0.187593	0.261076	0.244484	0.277035	0.227074	0.323073	0.301193	0.268347	0.335244	0.289286	0.367568	0.335347	0.143259	0.238729
40	0.194393	0.343161	0.572337	0.860089	0.515157	0.571336	0.741977	0.603825	0.764223	0.801734	0.971031	0.201543	0.97756	0.869498	0.632399	0.800111	0.692953	0.150126	0.49612	0.638091	0.509261	0.846457	0.711383	0.326324			0.30339	0.249744	0.325672	0.28404	0.196601	0.187616	0.174604	0.239715	0.286651	0.257585	0.213969	0.467478	0.275079	0.286797	0.270196	0.31357	0.34558	0.376605	0.401339	0.270304	0.185192
60	0.122545	0.486924	0.623977	0.498419	0.658292	0.611342	0.634392	0.668127	0.294224	0.62974	0.619867	0.701715	0.788962	0.612079	0.842995	0.702584											0.209679	0.232394	0.222412	0.292634	0.286785	0.204575	0.275789	0.222875	0.232489	0.222622	0.289516	0.484998	0.321599	0.387006	0.309631	0.339824	0.358571	0.342694	0.0682697	0.53874	0.0956387
80	0.203762	0.267832	0.315056	0.743289	0.3632	0.547828	0.680539	0.489913	0.382347	0.356706	0.543341	0.172459	0.519365	0.515993	0.763813	0.467179	0.43745	0.726607	0.512337	0.6009	0.705299	0.251533	0.336154				0.288655	0.230457	0.277203	0.428914	0.278493	0.299541	0.293479	0.347121	0.289989	0.249995	0.303986	0.509077	0.324216	0.227574	0.429813	0.385964	0.347766	0.326076	0.446461	0.381213	0.387591	0.145917	0.137802
100	0.238727	0.415363	0.514775	0.329387	0.508112	0.598476	0.410017	0.448336	0.422709	0.537202	0.45052	0.17811	0.483029	0.629394	0.52711	0.467597	0.746874	0.483855	0.550219	0.619849	0.381463	0.539139					0.281916	0.177524	0.279931	0.408241	0.190613	0.283376	0.342152	0.353972	0.265552	0.293995	0.323654	0.567471	0.329964	0.457443	0.478898	0.295381	0.351378	0.406968	0.443044	0.429862	0.408367	0.16302

## Sheet: Fig5c
Time relative to anaphase onset (s)	TBB-2 fluorescence intensity at mid-bivalent normalized with background in KNL-1 full length transgene strain + knl-1(RNAi)												TBB-2 fluorescence intensity at mid-bivalent normalized with background in KNL-1 ∆85-505 transgene strain + knl-1(RNAi)
-40	0.662126	0.654448	0.568324	0.761686	0.519158	0.086961	0.341187						0.307195	0.285826	0.314041	0.249218	0.522944	0.344641	0.363289
-20	0.725554	0.722877	0.503195	0.8054	0.810556	0.407215	0.453935	0.537617	0.873685	0.423664			0.39484	0.310786	0.427742	0.483628	0.538926	0.388565	0.373879
0	0.618402	0.795709	0.326649	0.883715	0.739949	0.675678	0.415457	0.491718	0.440954	0.912864	0.461927		0.42602	0.325234	0.46115	0.271427	0.626413	0.579608	0.354154	0.376664
20	0.630939	0.779021	0.343289	0.871839	0.655172	0.403215	0.886878	0.536636	0.515059	0.5383	0.898946	0.514619	0.415294	0.224848	0.336657	0.434049	0.331627	0.657538	0.564489	0.407199	0.359769
40	0.689114	0.74441	0.2825	0.841111	0.666035	0.38251	0.668194	0.567779	0.580083	0.607843	0.908598	0.524852	0.429216	0.242078	0.332839	0.46234	0.376184	0.224954	0.507465	0.624708	0.581957	0.43046	0.392927
60	0.645061	0.709167	0.320344	0.820802	0.681093	0.334719	0.714079	0.564018	0.630436	0.608508	1	0.556013	0.419262	0.292199	0.216196	0.366749	0.448886	0.393345	0.295591	0.444311	0.621243	0.591239	0.386352	0.403602
80	0.592278	0.723693	0.298091	0.683137	0.55267	0.324474	0.577748	0.611753	0.639219	0.629832	0.851571	0.531505	0.421552	0.188208	0.191989	0.349369	0.483412	0.40572	0.322128	0.487985	0.636711	0.580797	0.406313	0.396038
100	0.460711	0.562776	0.355007	0.619021	0.628522	0.267463	0.463898	0.577863	0.472461	0.591383	0.797355	0.486047	0.361751	0.173201	0.337465	0.420437	0.419871	0.294187	0.54307	0.647787	0.548579	0.446838	0.413339

## Sheet: Fig5e
Bivalent length (µm) 10s before anaphase onset
Control	KNL-1 ∆85-505 knl-1(RNAi)	HIM-10::AID + auxin + him-10(RNAi)	KNL-1 ∆85-505 knl-1+him-10(RNAi)
2.35	2.16	1.53	2.33
2.11	2.53	1.7	2.15
2.09	2.43	1.76	2.13
2.22	2.58	1.48	2.36
2.32	2.29	1.43	2.01
1.99	2.24	2.11	2.32
2.17	2.91	1.8	2.21
2.24	2.42	1.65	1.87
2.33	2.1	1.87	1.46
2.33	2.3	1.71	2.55
2.19	2.36	1.95	2.15
2.3	2.54	1.75	1.79
1.84	2.52	1.38	1.61
2	2.03	1.67	1.2
2.56	2.68	2.06	2.18
2.11	2.44	2.07	2.45
2.6	2.08	1.79	1.53
1.95	2.39	1.57	1.93
1.94	1.93	1.74	2.03
2.21	2.35	1.87	1.64
2.34	2.36	1.89	1.85
2	2.45	2.33	1.8
2.37	1.9	1.39	1.51
2.54	2.35	1.79	2.21
2.22	2.61	1.79	2.5
2.33	2.75	1.69	1.59
2.46	2.35	1.76	1.55
2.06	2.44	1.69	2.4
2.17	2.14	1.69	1.57
1.83	2	1.54	1.54
2.3	2.03	1.98	1.61
1.92	2.33	1.61	1.73
2.16	2.44	1.58	1.76
2.22	2.18	2.05	1.74
1.86	2.54	1.79	1.64
1.87	2.46	1.7	1.64
2.28	2.92	2.36	1.7
2.15	2.26	1.62	1.28
1.99	2.67	2.06	2.55
1.76	2.06	2.08	1.69
2.54	1.79	1.89	1.43
2.16	2.2	1.83
2.27	2.66	1.51
2.02	1.99	1.89
2.11	2.27	2.3
2.39	2.41	1.73
2.31	2.46	1.89
1.99	2.28	1.48
1.93	2.15	1.9
2.1	1.88	2.2
2.19	2.2	1.68
1.85	2.14	1.87
1.92	2.33
2.15	2.35
2.57	2.04
1.83	1.99
2.11
1.99
2.48
2.32
2.29
2.06
1.96
1.97
1.86
2.36
2.09
2.19

## Sheet: Fig5f
Inter-homolog distance (µm)
Control					KNL-1 ∆85-505 knl-1(RNAi)					HIM-10::AID + auxin + him-10(RNAi)					KNL-1 ∆85-505 knl-1+him-10(RNAi)
10s before anaphase onset	anaphase onset	10s after anaphase onset	20s after anaphase onset	30s after anaphase onset	10s before anaphase onset	anaphase onset	10s after anaphase onset	20s after anaphase onset	30s after anaphase onset	10s before anaphase onset	anaphase onset	10s after anaphase onset	20s after anaphase onset	30s after anaphase onset	10s before anaphase onset	anaphase onset	10s after anaphase onset	20s after anaphase onset	30s after anaphase onset
0.64	0.52	0.86	0.88	0.94	0.67	1.03	0.95	1.08	1.15	0.2	0.34	0.46	0.11	0.64	0.94	0.63	0.89	0.86	1.11
0.73	0.71	0.8	0.74	0.98	0.43	0.91	0.69	1.02	1.02	0.27	0.77	0.62	0.94	1.16	0.63	0.69	0.76	0.7	0.84
0.5	0.73	0.63	0.84	0.66	0.47	1.07	1.26	0.7	0.79	0.23	0.57	0.51	1.01	0.69	0.62	0.43	0.45	0.39	0.36
0.66	0.85	0.64	0.66	0.73	0.7	0.75	0.99	1.17	0.93	0.25	0.34	0.41	0.99	0.66	1.15	0.31	0.89	0.34	0.35
0.73	1.01	1.15	1	1.24	0.64	0.92	0.75	0.9	0.9	0.31	0.99	0.45	0.55	0.6	0.67	0.72	0.8	0.89	0.87
0.74	0.6	0.56	0.75	0.92	0.85	0.72	0.98	1.07	1.18	0.36	0.39	0.56	0.73	0.98	0.84	0.85	1.12	1.04	1.06
0.76	0.68	0.59	0.77	0.88	0.94	0.89	0.53	0.87	0.86	0.42	0.73	0.78	0.88	0.19	0.59	0.61	1.01	0.74	1.35
0.6	0.76	0.79	0.83	0.86	0.93	0.65	0.82	0.87	0.83	0.21	0.24	0.35	0.33	0.42	0.27	1.56	0.63	0.97	1.08
0.59	0.62	0.78	0.75	0.91	0.45	0.79	0.98	0.69	0.73	0.1	0.27	0.59	0.74	0.49	0.17	0.28	0.94	1.08	1.16
0.58	0.98	1.18	1	1.02	0.48	0.93	0.72	0.65	1.32	0.44	0.6	0.54	0.63	0.74	0.8	1	0.45	1.23	0.72
0.5	0.81	0.66	0.98	0.92	0.76	0.98	0.91	1.12	1.25	0.31	0.33	0.41	0.44	1.16	0.55	0.46	0.25	0.77	0.53
0.62	0.57	0.72	0.84	0.82	1.07	1.25	1.53	1.53	0.78	0.23	0.73	0.82	0.87	0.76	0.48	0.58	1.32	0.44	0.67
0.42	0.64	0.65	1.08	1.33	0.67	0.28	0.96	0.89	1.49	0.14	0.89	0.5	0.32	0.86	0.28	0.25	1.03	0.39	0.37
0.55	0.41	0.81	0.97	0.95	0.36	1.4	1.16	1.19	1.17	0.23	0.43	0.94	0.52	0.64	0.1	0.85	0.74	1.23	1.22
0.87	0.85	0.63	0.67	0.73	0.68	0.96	1.38	1.06	1.1	0.36	0.28	0.65	0.76	1.42	0.57	0.75	1.65	0.96	0.97
0.59	0.47	0.49	0.64	0.75	0.65	0.72	1.11	1.11	1.21	0.62	0.25	0.73	0.91	0.4	0.51	0.71	0.26	0.52	1.02
0.91	0.61	0.35	1.14	1.23	0.86	0.86	1.08	0.99	0.99	0.48	0.63	0.33	0.7	0.95	0.11	0.87	0.69	1.59	1.31
0.69	0.69	0.49	0.81	1.02	0.72	0.88	0.77	1.04	0.88	0.3	0.41	0.74	0.74	0.77	0.58	0.59	0.45	0.87	1.05
0.55	0.79	0.77	0.85	0.89	0.71	0.56	1.02	0.91	0.92	0.33	0.65	0.42	0.5	0.51	0.78	0.84	0.34	0.92	0.99
0.53	0.7	0.62	0.77	1.07	0.86	0.55	0.82	0.8	1.1	0.4	0.8	1.01	1.01	1.37	0.41	0.76	0.9	0.48	0.7
0.58	0.75	0.75	0.72	1.05	0.45	0.85	1.09	0.99	1.11	0.41	0.46	0.64	0.24	0.3	0.52	0.31	1.1	0.72	0.74
0.55	0.94	0.9	1.06	1.19	0.68	1.01	0.79	0.95	1.05	0.37	0.39	0.56	1.25	0.5	0.44	0.33	0.75	1.31	1.5
0.69	1.17	1.02	1.15	1.13	0.67	1.06	1.08	1.29	1.2	0.22	0.34	1.1	0.52	1.18	0.31	0.98	0.74	1.36	1.03
0.84	0.76	0.95	1.08	0.91	0.43	1.31	0.59	1.03	1.41	0.37	0.24	1.04	0.57	0.62	0.65	1.17	1.12	1.1	1.23
0.68	0.88	0.86	0.74	0.82	0.75	1.42	1.33	1.3	1.05	0.32	0.62	0.97	0.7	0.72	0.86	0.75	1.02	0.89	0.96
0.83	0.79	0.91	0.86	1.12	1.16	0.82	1.11	0.95	0.93	0.28	0.54	0.53	0.88	0.75	0.39	0.41	0.43	0.83	0.53
0.74	0.91	1.15	0.97	0.76	0.67	0.92	0.99	1.13	0.82	0.35	0.43	0.73	0.5	0.58	0.34	0.51	0.35	1.05	0.57
0.67	0.6	0.8	0.74	1.04	0.76	0.59	0.79	0.87	1.22	0.41	0.6	0.52	0.9	0.56	1.01	0.96	1.18	0.59	0.75
0.64	1.05	0.78	0.72	0.99	0.42	1.04	0.53	0.8	0.84	0.2	0.49	0.47	0.78	0.74	0.22	0.44	0.72	0.28	0.85
0.39	0.56	0.95	0.73	0.85	0.66	0.79	0.81	1.01	0.95	0.48	0.71	0.54	0.77	0.26	0.45	0.5	0.51	0.63	0.82
0.78	0.75	0.86	0.84	0.75	0.5	0.83	0.72	0.89	1.51	0.51	0.63	0.56	0.31	0.73	0.35	0.2	0.56	0.38	0.81
0.34	0.77	0.75	0.88	1	0.69	0.96	0.89	1.19	1.22	0.22	0.94	0.88	0.84	0.82	0.38	0.2	0.8	0.4	0.4
0.49	0.75	0.89	1.19	1.04	0.61	0.95	1.13	1.02	1.07	0.2	0.37	0.29	0.67	1.1	0.17	1.16	0.37	1.06	1.2
0.7	0.79	1.13	1.05	1.25	0.75	0.94	1.3	1.16	1.06	0.6	0.84	0.3	1.54	0.34	0.48	0.95	1.11	1.01	0.44
0.39	0.62	0.75	0.82	0.93	0.53	0.89	0.38	0.7	0.91	0.46	0.46	0.42	0.37	0.73	0.46	0.25	0.9	0.27	0.36
0.54	1.07	0.8	1	1.12	0.59	1.02	0.66	1.01	0.88	0.22	0.75	0.62	0.69	0.86	0.13	0.76	0.44	0.18	1.17
0.81	0.74	0.83	0.83	1.05	0.24	0.95	0.94	0.92	0.78	0.44	0.65	0.26	0.46	0.61	0.23	0.55	0.23	1.47	1.18
0.81	0.8	0.7	0.85	1.09	0.88	0.9	0.69	0.82	0.91	0.17	0.26	0.71	0.92	1.08	0.08	0.5	0.59	0.71	0.53
0.57	0.56	0.67	0.93	0.83	0.87	0.93	0.86	0.8	0.95	0.19	0.54	0.59	0.78	1.01	0.57	0.24	0.55	0.58	0.27
0.59	0.59	0.71	0.84	0.84	0.63	0.97	0.81	0.89	0.85	0.86	0.92	0.93	0.77	1.62	0.09	1.35	0.98	0.35	0.3
1.02	0.64	0.77	0.98	1.07	0.37	0.73	0.8	0.73	1.41	0.4	0.68	0.71	0.45	1.02	0.32	1.04	1.05	1.21	1.13
0.66	0.58	0.71	0.73	0.74	0.55	1.03	0.47	0.48	0.93	0.41	0.39	0.47	0.74	1.32		0.4	0.23	0.86	0.57
0.74	0.58	0.59	0.89	0.87	0.78	1.11	1.24	0.98	1.34	0.13	0.24	0.28	0.31	0.43		0.27		0.34	0.22
0.55	0.68	0.69	0.75	1.21	0.61	0.81	1.07	1.04	0.93	0.56	0.78	0.57	0.51	0.96		0.2		0.4	0.17
0.43	0.65	0.76	0.79	0.87	0.37	0.87	1.29	1.16	1.03	0.59	0.29	0.77	0.98	0.56		0.14		0.15	0.52
0.7	0.73	0.78	0.73	0.91	0.47	1.21	1.06	1.11	0.88	0.35	0.57	1.12	1.14	1		0.36		0.31	0.36
0.67	0.73	0.66	1.13	0.93	0.49	0.84	0.49	0.62	0.89	0.22	0.73	0.75	0.5	1.06		1.06		0.31	0.32
0.54	0.88	0.86	0.81	1.13	0.74	1.06	0.83	0.95	1.31	0.42	0.46	0.43	0.5	0.39		0.95		0.99	1.06
0.45	0.71	0.49	0.9	0.96	0.5	0.94	1.2	0.64	0.96	0.46	0.44	0.62	0.67	0.62				0.87	0.88
0.54	0.63	0.6	0.83	1.12	0.53	0.67	0.63	0.8	1.12	0.55	0.35	0.78	0.76	0.88				0.36	0.24
0.66	0.65	0.7	0.63	0.65	0.49	0.94	0.99	0.91	1.31	0.4	0.85	0.62	0.23	1.01				0.49
0.66	0.61	0.98	0.78	1	0.78	1	0.98	1.05	0.8	0.49	0.42	0.7	0.97	0.92
0.48	1.06	0.97	0.48	0.86	0.66	0.58	1.09	0.55	0.93		0.24	0.39	0.21	0.82
0.47	0.66	0.64	0.71	0.94	0.55	0.86	1.09	0.89	0.88		0.28	0.44	0.69
0.72	0.53	0.65	0.54	0.91	0.52	1	0.92	1.19	1.02		0.6	0.72	0.46
0.35	0.65	0.75	0.9	1.25	0.5	1.21	1.22	1.36	1.28		0.97	0.77	0.43
0.52	0.59	0.72	0.92	0.91		0.47	0.45	1.12	0.94		0.39	0.54	0.9
0.59	0.68	0.71	0.88	1.15		0.69	1.27	0.53	1.02		0.53	0.6	0.63
0.78	0.78	0.83	0.87	1.15		1.1	0.72	1.25	0.81		0.3	0.35	0.51
0.9	0.74	0.7	0.52	1		0.94	0.88	1.15	1.09			0.58	0.94
0.57	0.79	0.79	0.82	1.01		1.12	0.78	1.02
0.62	0.71	0.55	0.67	0.83		0.81	0.79	0.8
0.62	0.74	0.62	0.71	0.99		0.87	0.84	1.09
0.5	0.78	0.74	0.78	0.92		0.71		0.7
0.54	0.76	0.59	0.82	0.93		1.19		1.25
0.67	0.72	0.65	0.69	1.02				0.95
0.64	0.64	0.58	0.73
0.74	0.65	0.75	1.08
	0.87	0.83	0.87
	0.94		1.23
