# Supplementary material for: Kinetochore component function in C. elegans oocytes revealed by 4D tracking of holocentric chromosomes
Source: Nat Commun. 2023 Jul 7;14:4032. doi: 10.1038/s41467-023-39702-z (PMC10329006; doi:10.1038/s41467-023-39702-z)
Supplement: Supplementary file 8 — Source data [file 41467_2023_39702_MOESM8_ESM.zip › Source_Data_SupFig1.xlsx]

## Sheet: SupFig1a
Time relative to anaphase onset (s)	Control in-utero - Chromosome orientation
-1000
-990
-980
-970
-960
-950
-940
-930
-920
-910
-900
-890
-880
-870
-860
-850
-840
-830
-820
-810
-800
-790
-780
-770
-760
-750
-740
-730
-720
-710
-700
-690
-680																									23.4535	20.2091	10.9161	22.0524	42.1621	59.3645
-670																									15.5322	39.3402	26.8251	26.0994	51.4345	98.3747													84.4701	40.1979	76.2996	68.7441	45.8848	111.81
-660																									9.2817	49.6389	9.99542	26.1229	31.5279	94.4692													72.0614	36.8296	75.9251	75.9127	46.7376	101.409
-650																									5.1184	83.0892	12.6349	17.301	42.3114	128.945													83.8659	66.0234	66.8525	80.3584	12.0134	94.0533
-640																									13.8133	36.1133	5.22921	11.0023	68.7994	49.1406													81.1567	50.2999	81.5123	88.8234	34.7465	89.0989
-630																									13.7417	21.2074	12.2859	23.135	62.675	122.562													82.3923	45.9345	74.9907	89.4735	48.9018	91.2654
-620																			23.4397	18.3368	55.9543	120.275	82.779	25.0759	16.8382	52.4105	26.4209	24.6528	75.5599	89.4745													81.1466	44.8307	79.4094	63.1134	69.1526	75.4994
-610																			26.5586	22.6975	45.1786	112.402	53.7291	39.9675	5.54601	27.5688	15.6601	19.4938	63.6972	98.4276													86.9547	39.5501	66.5773	101.782	22.6181	51.6181
-600																			11.9098	17.2618	33.0398	102.424	57.4714	48.7541	42.1205	31.0056	14.8667	40.0007	70.0352	128.158	102.612	35.3576	47.4693	73.3684	4.4253	103.4							56.9603	43.2769	67.6694	97.463	36.2549	70.7719
-590																			34.8036	17.9817	7.64312	57.8955	62.7121	28.2736	48.2718	24.7843	21.8403	27.8614	66.8166	106.63	109.417	25.2813	56.1198	71.9353	19.1606	112.344							80.6882	21.6238	68.7356	96.3665	25.4707	63.1176
-580																			13.185	38.2467	12.045	104.114	45.1769	39.7013	64.7295	10.3506	11.6935	34.3685	65.9206	116.055	98.8973	61.5608	71.8155	67.5946	16.8555	106.232							94.4666	28.2144	66.7739	60.2145	41.9057	58.7942
-570																			7.94851	8.48023	27.6002	110.54	37.6939	24.1312	26.5838	21.354	16.9602	14.4463	46.8389	127.47	94.951	47.8534	46.9832	71.3082	35.9981	111.386							108.883	30.8346	41.6515	15.7539	17.0062	49.7126	81.8337
-560																			25.333	44.8655	39.2468	125.202	19.0434	46.6022	34.8906	9.51598	13.2796	11.1946	41.195	110.204	80.6783	33.0501	41.5184	55.5654	24.289	97.6462							96.8405	5.1975	44.0708	44.2204	19.7129	54.765	79.4288
-550																			18.9188	16.7825	25.4693	123.164	23.9163	25.4389	17.1157	22.573	29.4615	23.851	30.037	114.441	40.1337	37.7653	56.737	46.9713	30.2947	96.3416							92.9837	17.2358	31.6306	25.9468	18.8215	40.2179	72.5922
-540	37.1261	82.1957	60.4323	18.8965	88.8308	8.90035													22.3504	18.4548	19.8529	131.199	53.5265	20.6476	40.6231	17.5843	58.8858	44.776	40.4677	91.6278	62.621	41.9708	64.8577	48.6084	36.8006	100.536							72.1746	1.16965	28.5106	14.9002	5.6394	49.6451	74.7151
-530	37.6321	77.0928	20.054	4.50807	72.8845	16.4427													31.7382	5.16355	1.1352	132.044	39.6981	11.9647	54.5812	15.0813	30.4697	1.82755	64.0965	94.1628	64.4626	24.3467	78.7434	56.1023	32.2913	97.8333							46.5304	29.4037	19.5229	32.6618	9.87531	48.1659	69.229
-520	37.1469	73.7228	22.5094	17.1375	57.6383	14.3757													17.1297	31.0036	20.781	154.653	28.1555	27.3391	54.962	6.27035	58.7139	8.41528	15.6036	83.8136	80.153	40.3426	76.063	55.4843	55.4013	103.971							40.6137	9.71706	11.5186	41.9124	25.2751	32.2711	67.4028
-510	37.5025	59.4866	29.943	17.1596	60.3197	3.5993	112.415	21.8209	30.7967	30.4602	48.5506	26.8906							15.3777	18.9191	17.9166	118.622	50.233	26.0505	58.5887	5.49002	59.5333	4.50848	20.412	85.5586	59.2055	22.0648	73.7509	50.5758	60.0761	86.4183							35.078	9.53201	28.9025	13.0594	10.5958	20.0657	55.2663
-500	46.7908	57.6526	19.7071	20.4365	47.6404	6.4502	64.3008	6.8711	8.7294	26.6636	43.1694	38.0048							34.4092	25.5083	27.3936	130.868	30.4595	22.5788	46.5687	13.3903	44.6153	8.03402	24.8476	86.1807	51.7659	17.459	74.2088	38.7474	52.9685	87.8384							19.2105	11.028	41.2985	14.9016	14.6624	22.4602	70.9496
-490	64.1122	60.1444	31.2683	15.3852	34.5747	8.74775	80.2273	22.1836	31.4633	10.3563	38.6816	8.24204							5.34276	22.1543	20.3191	100.38	18.2748	24.5368	45.6482	24.5946	28.9243	8.05083	48.2355	80.4542	41.8694	7.8084	75.9105	32.9749	50.6403	76.9668							42.2139	33.3579	9.41759	6.34897	26.6924	13.2665	67.1721
-480	41.2217	48.5569	5.53877	13.2463	26.7809	2.64022	61.6529	4.39582	24.302	16.8974	44.3944	18.2892	29.7126	9.03494	23.9406	20.4136	20.8603	15.5468	15.2587	15.4824	38.6298	81.3204	16.766	14.3635	46.5795	24.6692	43.6732	12.6319	38.9702	83.0406	55.0364	12.6265	62.0081	33.828	57.2453	44.9005							4.19599	6.2968		9.2354	2.0774	3.29878	73.5047
-470	46.0049	63.7034	17.4771	7.15711	28.5709	8.81048	70.6899	5.42722	8.67015	21.1013	33.1885	16.9678	5.21406	5.08734	16.9155	2.35767	20.2409	10.7184	3.26732	3.40544	31.0551	57.7748	19.3171	12.6606	35.2057	30.0312	34.347	13.66	35.351	55.7962	43.8183	20.9754	43.0585	40.2551	56.8073	28.7887							15.7519	4.93809		3.73236	4.93886	4.82407	72.1749
-460	47.9174	51.381	6.87027	9.94479	24.3908	9.92808	83.9874	5.65797	12.4309	8.63234	34.971	14.5699	15.0322	21.2917	12.8497	20.4866	21.3222	11.4579	26.1831	8.46225	17.7382	48.6511	20.7427	6.66935	45.3849	25.4406	20.8753	13.249		60.3611	26.7908	12.9242	36.7971	22.1964	75.4517	43.2993							4.97155	13.3276	10.958	12.3871	9.30558	15.6137	89.1881
-450	49.6904	57.6273	16.6187	5.41271	27.4308	12.0935	80.8575	3.65467	11.4552	6.83925	37.9037	7.47224	22.0634	22.7848	21.2383	22.0414	33.5919	22.5347	17.938	17.7065	7.25732	19.7464	6.37917	28.218	41.3623	21.6533	25.6108	3.70913	27.5214	69.6324	38.0658	21.4257	32.7423	41.3366	66.5161	21.3561							9.43017	18.5892	11.3091	9.59819	1.39728	24.1762	105.292
-440	25.2291	43.9383	23.5781	4.41841	22.4506	7.10146	68.6375	0.668293	15.146	10.5518	26.1095	23.2767	5.60714	36.066	18.2387	14.0936	50.9452	19.5107	24.6614	15.809	5.7432	14.076	20.8616	7.33939	35.8287	28.5843	16.4016	20.6632	35.274	64.7658	34.3362	22.2711	16.0134	27.1164	61.4569	29.2362													96.8567
-430	40.2995	17.5284	11.2697	12.509	3.67775	13.7555	58.8107	9.18722	15.1292	3.47052	30.4599	33.7934	6.89176	16.889	39.1483	31.1934	16.1367	16.4791	1.79972	16.3795	24.4725	34.483	37.3326	18.3613	41.4644	23.6775	9.70743	7.66303	24.8861	68.6109	25.5524	11.9095	10.783	21.4127	57.5285	14.5176													84.6342
-420	52.1189	3.20317	12.2315	2.95387	11.6446	5.69644	75.3259	13.7132	6.91412	4.70493	17.303	21.2784	14.6942	7.5182	22.3939	28.4542	41.3264	59.1144	5.5764	15.7841	35.6596	15.8746	36.5452	21.1377	32.363	7.59337	23.5618	13.0544	23.5543	59.6768	20.2517	13.1411	24.4203	4.32772	47.1442	9.61668							4.13596	13.1444	3.74892	8.29029	3.99504	6.87535	73.2817
-410	44.2006	8.86407	6.73331	3.60388	10.3439	9.73655	59.7349	7.19189	24.6283	13.129	22.2623	2.96723	24.2294	25.2807	28.5147	23.4799	24.5812	36.7998	18.9342	27.2431	25.3652	34.705	32.9665	19.8702	35.6697	10.8804	17.7163	14.8986	10.6614	61.5789	23.4322	7.30986	55.874	2.10417	57.341	11.1396	7.07032	29.0327	10.2729	167.121	12.5647	11.7418	6.58876	15.7361	15.7782	17.0696	8.21726	3.76728	103.509
-400	44.1319	10.6788	1.8768	10.4664	3.80491	3.0628	61.1953	21.3795	7.76864	6.46809	3.73258	15.0548	2.11443	6.54839	25.5052	27.4121	28.5584	6.84102	22.2332	9.41432	24.7985	34.5683	10.5225	8.80586	17.9011	29.0828	10.4974	29.5721	32.7958	55.9439	9.07675	27.2449	54.3723	6.76734	57.2627	11.9853	7.06151	3.88863	23.6261	166.79	19.2978	8.48344	14.9054	2.64627	11.5287	10.8968	11.8312	11.1425	89.0385
-390	43.5288	8.68651	12.0766	1.9442	15.0262	14.3086	56.6849	16.6329	6.73906	4.28369	25.0668	10.207	6.36998	19.3826	9.06434	19.2927	33.4335	7.85893	12.0022	13.7244	17.1848	15.7729	25.5522	1.42089	39.6851	7.27519	21.5413	8.13492	13.6771	60.6022	6.20811	17.8012	41.3932	6.30227	42.3978	11.0061	8.91244	42.3311	13.6026	168.036	18.059	22.5653	3.57839	10.9767	21.7798	10.7795	21.2612	6.32563	97.8538
-380	45.8476	12.9649	8.19347	6.50733	11.7971	8.30839	51.5106	19.6793	18.2378	31.008	7.36315	12.8842	5.62209	27.677	25.2718	14.6811	33.1484	27.3387	42.0917	29.6345	13.161	9.09584	12.3282	9.5297	10.936	18.9274	6.97132	38.7428	16.0306	34.3615	9.31891	22.6952	45.5081	5.84828	46.6256	6.54455	13.0872	4.6801	13.2117	145.349	24.8139	16.6775	3.2044	4.78406	11.5898	2.35438	11.1983	5.12057	85.9349
-370	41.6999	6.97584	31.039	5.09116	10.0109	1.26124	49.8605	17.1926	19.6155	20.5024	14.9184	19.0223	10.1971	12.4631	6.14069	29.8388	77.1055	10.9757	21.0593	2.15751	10.546	14.1252	9.00475	9.22818	24.5526	21.1023	9.83552	30.7083	46.498	33.5494	8.16809	32.4102	24.8359	7.33996	49.2832	26.8168	20.3722	13.2162	6.43047	133.024	16.1891	16.8893	5.35435	7.49088	4.95954	5.03912	6.55934	12.8609	102.043
-360	44.4484	31.263	13.4473	10.2725	13.3207	19.8092	43.4949	5.27449	13.2797	11.0999	5.29924	7.72643	8.74328	23.2802	5.60666	10.8574	61.0575	27.4821	5.82585	7.0911	6.95263	10.6628	3.08285	1.96258	7.63296	14.7674	14.4578	18.8792	38.3046	47.9168	24.7668	41.9246	29.1474	6.1293	60.9649	22.7189	51.895	20.0252	8.30711	129.663	14.4028	5.0945	4.19687	10.3493	12.329	43.9523	9.30818	15.8095	77.7761
-350	46.288	12.1949	9.072	10.0421	9.63418	8.48691	30.3657	25.4339	11.9703	1.74754	5.04912	9.74272	34.8382	29.5349	15.6766	24.5974	21.1824	9.55971	13.3585	6.9385	10.9147	6.06567	1.96751	4.81023	15.3623	8.70813	21.9091	25.0905	11.248	42.1797	26.886	35.2953	11.9351	5.31067	52.6819	26.6195	8.13889	7.26544	11.0152	115.674	4.05579	57.0682	7.4328	7.53557	14.0228	30.6348	13.8506	5.63822	83.001
-340	31.2079	18.8446	6.57183	3.1487	9.70023	7.89544	25.4617	33.0305	13.1784	15.7168	14.6578	6.94187	22.1229	21.823	14.5947	13.4823	26.5141	6.29536	8.72026	2.547	5.13353	5.33116	6.44538	4.82387	13.8096	3.78912	10.726	20.8923	21.2296	19.3511	40.9568	43.5168	4.16058	10.2715	38.2339	27.9972	28.6266	16.0093	16.5847	117.863	27.4098	34.3891	6.24338	12.9083	16.1503	25.0328	13.1626	2.88196	64.8737
-330	24.65	12.4738	13.94	10.7704	5.47205	6.51949	9.31368	24.5336	17.7905	44.262	14.893	17.5973	15.4938	22.6152	15.8962	1.8483	22.7664	31.2789	23.731	4.00262	8.61575	14.0469	3.68533	5.85548	7.87026	9.74852	18.1171	27.215	8.21463	11.4621	44.5791	55.2894	12.3272	6.7803	41.7173	28.0347	33.7902	1.42344	30.6623	91.596	13.3478	4.68477	4.85354	36.4226	11.9813	33.3533	28.1477	15.6246	60.0524
-320	27.7346	9.7344	5.076	2.08412	10.221	5.15723	19.443	6.89806	26.9094	20.5963	17.5248	4.1437	4.48803	29.6514	0.307401	5.58942	6.73184	10.8878	11.6835	4.04833	4.84469	11.5009	2.13618	13.0163	11.6908	18.2688	11.93	12.4701	7.53859	13.576	42.3461	45.7979	9.87403	7.5231	39.9149	25.392	25.7836	28.2083	9.22742	80.3134	22.9273	10.8931	12.4056	8.16857	13.2749	11.9883	4.77031	2.03997	43.3865
-310	34.4301	2.26033	6.05218	10.2222	16.8941	9.61975	11.312	7.57091	21.4502	10.599	21.1986	7.69871	9.72122	10.1145	2.92792	12.915	20.5396	19.6317	7.54838	2.45476	6.03785	6.48058	8.0086	15.2327	19.7904	21.1771	17.5355	25.8781	7.39629	15.3774	30.6419	28.1027	12.9269	22.1088	41.1542	38.0021	9.81351	18.0499	39.5426	80.0148	11.8127	11.9339	14.6458	16.1261	17.3747	4.30482	22.5415	14.2512	51.1313
-300	30.624	8.51399	4.34853	6.32421	15.6036	7.74597	14.2247	5.09464	6.96641	4.3976	15.4143	8.15965	19.3753	2.19757	22.1674	4.16841	25.6625	25.3072	0.87281	11.6537	1.48934	10.3006	16.8147	19.081	34.3524	19.7744	10.7985	15.3166	4.33331	0.799733	28.5269	35.6732	10.3583	21.2046	42.4971	10.5162	43.3914	26.7097	14.2992	79.4377	41.8759	7.94872	8.10656	11.4201	13.5407	10.4793	4.69592	7.50445	33.6957
-290	18.5209	14.3118	9.60126	10.334	5.55672	2.45801	21.4975	15.6202	15.7426	11.3804	11.1102	7.19923	10.9489	12.7632	10.7502	6.4667	17.8139	16.2386	6.49337	4.35314	4.17255	11.8489	13.6912	1.86659	29.0999	8.04739	19.3759	20.7024	25.5599	9.35704	30.2435	34.898	30.1683	11.0434	36.2909	9.74077	59.5404	27.5921	10.9599	74.107	21.0167	6.509	7.34922	13.3376	7.808	11.2512	14.7592	4.34227	39.4048
-280	11.1536	9.77729	8.74608	12.0135	7.25058	9.04931	23.5217	9.24018	19.7836	4.92506	14.3884	3.57101	8.95487	15.3191	28.321	2.46278	37.1623	39.4619	9.25535	11.7904	16.0953	11.269	9.82746	21.7217	17.2029	11.7159	15.2098	8.45536	19.7903	4.32811	27.6628	62.3032	6.80991	8.14303	30.8509	26.5761	50.6033	8.29664	12.3645	71.9272	25.3964	7.58673	8.90735	3.4034	9.70347	3.55935	8.0147	10.3793	27.312
-270	2.9398	10.5899	15.8898	10.7322	4.92689	2.46463	22.5574	15.865	4.3478	14.3629	19.8888	13.3687	4.73817	5.85076	27.7963	10.6155	25.3458	11.9002	12.8015	9.02046	21.3066	9.60163	18.9497	12.3058	20.5096	5.8064	8.72974	7.27987	12.5504	12.3381	26.8183	38.8562	12.9309	16.5427	24.543	13.2087	7.71476	14.9269	22.3028	58.6899	8.55293	12.4741	10.419	4.88848	8.41559	11.8863	13.6637	11.5728	17.0822
-260	8.53662	14.0619	24.5442	3.34258	14.4084	2.45945	25.629	11.8405	9.85374	10.0527	9.94733	33.3074	3.78388	12.0563	20.5559	12.1691	40.1545	11.608	9.27861	7.24497	6.59307	14.7774	12.5928	13.424	17.4346	13.2949	8.62369	48.4512	26.052	36.1635	28.7988	29.112	8.69887	26.3259	18.8224	19.6265	44.1823	6.89634	9.90655	22.6201	48.5582	25.9566	9.20206	13.2367	4.1771	12.1572	5.06506	13.0017	25.6852
-250	5.56221	7.83899	21.0579	5.71436	16.8704	2.43327	12.198	12.0183	34.5905	19.2108	15.3151	15.5164	18.9374	25.4094	28.6333	14.9361	14.6987	22.632	32.8938	8.72605	5.27078	16.0885	3.78023	10.1273	23.1944	26.4138	13.9639	10.499	13.0851	17.0845	33.9202	40.8804	8.26807	14.0056	27.5905	2.88586	12.1271	24.4774	23.2311	14.9487	40.187	6.73914	3.61353	14.2854	10.1303	4.43608	12.9848	11.7418	20.6629
-240	4.39245	14.5312	4.25248	4.60952	7.51664	20.2578	11.5205	19.3819	24.2036	10.1588	29.3421	32.0091	26.1359	13.7724	15.2248	22.3776	5.92427	6.56118	22.916	13.6556	6.63144	9.52097	15.1361	8.72845	22.6349	35.4339	24.2567	16.9577	10.7904	3.14425	9.44103	32.4238	23.7933	2.55374	6.16103	26.9249	33.4572	9.72362	22.5417	11.5029	9.86633	47.897	4.7935	0.868442	8.95025	12.2297	3.0388	9.05726	7.06751
-230	16.6017	7.98956	14.852	11.3942	6.56724	5.58956	19.2619	21.3534	37.5924	6.62298	25.8655	19.5594	31.0422	19.7657	9.73194	24.2306	32.5518	18.0853	7.32818	5.47119	8.15732	23.0642	7.8591	7.63968	3.29137	14.4007	12.6231	11.7643	13.05	30.3608	11.9897	14.8585	10.2358	5.25092	1.55974	9.3172	24.4408	26.2055	1.32202	20.8418	38.5864	5.80933	8.4553	4.0858	14.8776	17.5449	11.1721	8.2279	4.77894
-220	1.8931	12.5238	15.6016	6.35491	9.08907	11.0399	9.79381	27.6901	29.2998	5.89177	29.7772	15.5916	23.6399	13.5213	22.3573	23.9046	36.2871	31.0031	22.2493	13.1731	9.97861	12.382	12.5193	8.85854	24.284	6.87193	5.90483	10.8375	5.64366	9.73083	1.74738	13.3821	21.3352	10.4619	5.8453	4.72681	24.8057	22.2516	14.8059	22.7402	23.7804	6.1405	9.93528	9.43502	6.48389	14.3476	4.61618	3.57456	10.9463
-210	15.1933	5.78284	7.16537	11.6968	18.0392	7.9386	17.4522	26.3029	36.6628	7.06718	36.2201	10.636	13.2607	14.9727	11.2214	11.6184	10.0965	19.5116	15.8102	11.7252	15.6531	11.8386	3.39695	6.13626	5.36081	19.7268	38.6431	23.5827	11.6314	5.0082	18.1517	1.60211	27.3071	10.2797	6.77739	9.55493	12.7153	24.9504	22.6616	21.6129	18.2123	26.798	11.2824	12.7761	13.6265	7.8864	4.68122	13.1515	14.6345
-200	8.5792	15.4149	16.5189	4.36426	12.0663	5.27373	4.49418	22.8837	27.0527	8.13594	26.0835	9.70937	14.3813	19.835	19.7948	17.0448	13.7644	20.7553	10.4262	8.21442	7.63935	4.31471	21.5149	5.27832	19.5837	2.10071	17.0952	15.7875	10.8055	15.7888	23.1506	15.9745	14.9818	7.21177	4.77546	15.5062	28.7279	8.52534	19.2312	17.7708	16.2211	53.8234	17.2348	7.85625	6.45165	14.3001	12.735	10.7387	3.02618
-190	4.34275	10.482	12.6181	15.1593	9.52861	3.57464	9.33902	22.373	30.33	13.9239	25.3924	18.0601	13.364	12.5349	12.3112	10.7278	24.7625	18.1131	5.60015	7.07272	9.13867	11.2971	11.5434	2.2564	9.46057	9.99983	24.2579	2.10701	12.9771	8.91812	8.44709	10.6615	20.0291	6.64324	5.66246	11.3035	6.12376	13.9172	40.3837	14.3695	26.6052	12.6825	10.5804	1.75391	7.38512	10.0026	6.79759	2.08076	7.95181
-180	2.9393	10.0607	10.2905	6.71305	5.39675	7.31254	4.27911	16.1073	17.2461	6.05679	19.6282	23.6136	13.0785	4.52197	11.8497	14.7009	24.392	16.8053	5.265	6.15757	4.56648	9.40509	7.48298	2.7301	14.1618	17.243	31.7152	22.354	15.6375	9.0744	11.1989	9.3019	17.682	2.19515	4.62167	4.73596	24.6207	54.2177	36.6206	14.5594	8.20938	15.5098	9.62285	8.19554	17.4949	10.8775	9.35925	5.28218	4.59979
-170	2.1882	7.86398	9.0314	2.98115	9.82709	4.5078	6.31527	2.57074	41.2231	6.20944	14.1682	17.5299	31.5224	9.37258	16.8794	21.1417	54.3858	14.5634	7.83988	9.04621	9.29597	7.29072	5.92353	6.61927	15.3564	14.3822	7.45248	10.606	14.5117	6.92282	13.3789	11.0215	15.8478	2.80744	3.84111	1.98528	6.38219	15.9997	26.4121	15.6374	24.017	12.2998	2.44259	7.2704	17.3947	8.64934	4.62971	1.84991	5.11386
-160	9.46065	14.8439	27.6835	4.21992	6.26017	7.77902	11.079	6.43775	9.83428	13.1814	11.4289	7.32549	15.0272	7.4372	14.8945	17.8273	28.6473	30.9143	20.0566	11.414	14.2434	2.16741	10.263	14.3051	18.116	7.95314	21.3141	11.0483	6.53826	8.67786	7.85995	8.05755	9.91722	4.94446	7.64624	9.4413	27.9553	15.7494	16.2243	19.8855	4.5428	9.08962	1.83054	2.15177	11.8234	9.56605	1.17175	4.96192	8.72694
-150	4.40555	6.50954	25.0848	3.00406	13.1733	6.41942	16.5722	2.68271	34.0657	5.51288	8.83231	8.53473	7.28373	9.1528	9.90843	14.2738	22.6209	12.6461	21.9863	9.48551	9.6513	7.99921	17.074	9.77509	26.1963	6.22028	10.4322	16.8291	10.5209	4.89349	11.8707	18.2913	8.41075	1.59868	11.3793	2.18077	35.8818	51.9005	30.191	34.1801	9.66178	12.1117	5.58846	1.13752	4.43285	10.4102	1.50077	2.93206	10.4016
-140	9.8358	16.3719	15.036	8.04289	0.998229	4.94857	10.77	13.7066	25.4268	12.0365	13.7346	15.4585	7.81282	4.06062	12.1543	12.8569	32.7122	12.8769	13.2536	16.8281	1.94798	20.1774	26.6097	14.7553	27.9685	9.65669	8.31865	10.3529	18.5529	9.71803	6.0251	3.38713	4.64171	10.0366	15.1015	6.19141	14.5009	31.3296	25.0141	11.936	6.33056	17.3265	5.03339	10.59	4.15621	13.0206	2.12702	2.00609	4.59698
-130	10.044	5.41142	23.9196	4.77545	2.16647	1.70401	9.37149	8.95129	13.9817	12.8809	11.9351	7.92048	20.227	1.94043	13.4531	12.6768	33.688	13.4529	8.50323	21.224	2.2236	14.5534	24.0053	12.3578	13.9959	11.4538	18.5706	25.0265	8.0093	24.0889	3.48156	12.0642	2.09874	8.22888	5.57564	12.6897	21.6855	7.52292	31.2038	15.8132	7.78168	26.9543	8.43842	3.39433	3.42797	11.607	4.02884	3.07234	12.2313
-120	4.33991	2.638	23.5646	6.86901	13.1109	7.29347	23.9417	1.19972	43.1711	19.8826	3.09816	13.9031	17.7714	6.53569	6.5651	12.3144	13.3168	18.0363	19.6463	11.8405	10.306	27.3479	6.83472	3.63949	17.9005	19.0777	12.4105	26.9443	3.58339	6.27105	12.8935	11.3922	5.34457	3.65049	6.86078	4.68477	34.0046	20.4628	32.6976	21.1838	23.2095	17.1584	7.50027	8.63403	5.64316	13.5493	8.87878	12.5369	6.52152
-110	5.81367	4.13075	10.5697	12.5593	2.61557	1.31803	11.6267	13.857	9.76773	17.308	14.2152	6.46704	17.0148	4.17033	12.1764	13.6478	12.4755	22.7236	30.8507	12.7015	6.73862	26.7141	11.4904	8.67787	13.8179	7.12487	7.43039	7.47431	16.9692	21.6201	9.51871	6.9808	8.74603	2.57036	3.61508	3.66386	22.4693	14.9085	19.9462	24.6796	20.4979	17.7544	5.29644	14.185	6.78524	8.4694	14.0696	3.39225	4.37845
-100	3.92909	9.30437	4.44474	8.91012	3.41045	0.627021	7.71255	14.9592	13.7302	28.0469	20.1036	16.4952	13.697	9.57187	0.809649	10.653	16.6886	8.89167	9.05567	16.4403	12.4102	2.50196	3.03506	8.43335	3.53117	22.2084	14.2011	9.86114	6.06925	8.92978	4.52683	7.44477	4.00273	16.9862	2.40834	2.06648	20.7792	13.8876	21.8729	36.6266	24.7294	15.8186	5.83059	7.41853	5.78406	9.45609	11.3211	10.1419	9.60731
-90	11.9643	10.5077	1.26676	4.7023	2.85359	7.87794	10.0564	9.19143	13.5179	31.8231	14.5183	11.3855	10.0426	7.11158	10.5852	3.81886	4.96098	7.2665	20.5534	11.6756	6.52553	22.0439	11.0125	3.72272	8.14839	12.4737	8.06018	12.7777	9.0926	6.00715	6.35775	9.25056	3.91654	4.77853	3.57	18.8204	12.5145	12.008	14.1395	3.86738	10.9449	8.96918	9.92351	10.7587	9.60976	32.5689	18.6073	20.6006	6.00684
-80	22.8151	5.56878	8.40272	7.87055	7.57097	9.48419	6.30647	31.9373	19.3758	11.8971	15.5923	20.4932	19.0586	12.3757	14.342	7.39515	6.65501	8.63985	7.03239	18.4519	6.89613	17.6106	18.5907	7.11144	7.48073	19.0489	11.6373	7.55928	6.93428	0.952474	6.85531	11.9306	13.8839	9.21004	4.1995	2.84732	14.1442	10.818	28.3911	16.0184	27.8331	8.80119	12.6754	12.0351	3.46995	6.77819	6.68128	9.04169	8.37544
-70	8.47693	5.50483	19.1064	10.6567	4.29415	7.59486	29.7262	24.8741	44.2064	16.8278	19.2727	26.8478	15.8094	13.4553	10.5078	15.4357	18.4697	27.1533	6.3644	10.0675	10.1356	10.9074	8.80395	14.1409	7.64267	26.7854	11.4534	20.3391	6.77961	2.74841	6.79241	10.1887	7.64019	6.66582	20.9839	9.01434	37.4853	2.47367	17.1564	23.6747	37.8211	4.12137	4.25889	13.513	5.2315	5.93585	12.6626	5.25367	9.5588
-60	4.85621	11.4825	9.93505	12.7071	8.4062	4.70822	12.1061	11.9083	6.76527	8.33013	16.355	10.4402	7.38778	3.31882	12.8897	20.8648	9.46428	18.218	11.7897	16.7829	9.31931	17.3884	3.3929	8.87408	5.81333	16.411	11.0807	9.99351	4.94278	5.55443	5.13922	9.62794	2.24275	9.3863	7.70806	4.33076	22.7883	21.7869	26.0938	37.631	11.4764	4.37593	7.18577	14.6382	7.16824	14.6226	10.3103	1.6923	16.5476
-50	10.5963	11.6453	18.2767	11.002	3.95738	5.6936	18.9629	15.7581	38.5107	3.03636	18.1079	12.7449	12.7491	7.54633	4.09929	17.7577	11.3657	18.4691	17.5485	14.6272	13.3142	10.6662	6.74635	15.0641	4.11907	16.1861	9.71678	11.7867	8.4256	6.05954	15.9509	10.85	4.66791	5.61967	6.47619	14.4013	20.6553	2.43732	20.008	14.8665	17.6758	13.9645	9.37579	11.3995	12.4503	1.68742	12.7331	6.10299	17.0413
-40	9.25742	1.48287	24.368	7.38145	2.43627	9.41813	24.1479	20.761	17.8705	8.19364	7.52919	7.95372	10.1989	20.3506	21.251	20.9485	17.1118	9.32758	26.3963	23.0064	20.3922	16.26	17.6257	23.6339	10.4459	9.83027	14.0951	3.13127	8.06405	3.65936	23.6623	8.32605	8.85334	11.9038	3.45523	9.14545	12.055	1.51853	8.85361	3.88569	14.4338	2.40199	4.15939	17.0734	17.4495	11.7417	20.6153	8.40973	9.75848
-30	6.58753	8.74915	13.3052	10.4946	10.4541	6.10305	41.6644	7.34394	34.275	8.45687	27.0294	7.82868	23.2434	15.3035	21.9753	11.9328	24.1782	32.5032	3.38033	9.49404	24.5354	6.34854	10.1672	15.285	12.281	10.2941	18.5715	8.12151	13.3711	6.76902	21.1721	11.3236	11.1024	3.00019	21.046	19.322	5.79025	13.2828	13.3544	15.5194	13.025	8.52355	4.79015	8.96632	4.95237	7.62864	4.04849	20.1295	12.0057
-20	9.58024	3.88239	22.5274	14.552	25.9997	8.72031	17.5708	33.074	32.9691	20.9638	8.23215	14.7067	38.028	30.2993	28.5617	18.7544	29.8169	45.2342	22.8555	13.8647	7.60583	17.6133	25.1463	18.6675	11.5683	2.2701	6.78381	13.0805	3.91344	7.5684	11.1906	14.1616	2.00564	8.63957	11.1876	25.9024	28.1711	17.0021	4.38517	11.6548	3.07053	3.83727	11.2312	17.3887	4.04788	26.0714	5.32492	16.3473	10.4727
-10	7.34025	7.08686	10.8549	3.82411	18.2076	9.67384	29.0744	19.3383	22.0119	26.8028	21.7667	6.31062	7.62766	27.6576	19.0905	14.0596	41.3013	6.2382	25.9768	9.40113	8.17787	14.3599	6.41153	19.466	6.80496	6.08488	8.77749	16.7668	14.0108	15.0573	9.52241	9.48355	4.14264	4.86306	3.33695	7.33012	20.6249	6.93642	14.1355	16.8152	13.9349	9.06018	1.24454	11.8229	6.06847	49.3943	7.02466	6.50084	5.1907
0	11.4481	14.8193	4.73334	22.3053	12.9101	3.51594	12.3663	30.6299	9.9295	10.7507	13.7537	12.9975	19.6959	27.8519	22.3635	12.3613	34.6939	30.5181	9.12673	14.3037	5.73919	9.5413	8.6452	12.571	12.3996	1.85965	9.83888	3.28179	0.937791	14.1147	10.726	8.38713	8.75649	10.2072	13.5252	6.86398	16.8232	8.25723	20.0949	23.5524	20.2851	2.97932	4.72936	2.93182	7.39267	32.6292	16.4816	5.58835	27.3712
10	6.96084	12.0831	17.5554	16.8747	20.8339	8.53053	4.05852	10.1555	11.7149	18.2458	7.69146	23.8627	30.7374	19.463	15.3551	21.1594	11.6639	30.5605	15.7728	5.92087	9.44211	2.31585	14.5358	6.47647	7.82066	5.18016	10.5169	10.2451	2.13147	4.92727	7.99648	13.4347	9.26213	7.67061	8.35066	3.30455	6.85312	8.37406	14.2226	5.28741	8.14133	6.64673	9.03589	6.67362	13.0939	17.2517	4.26103	10.6804	5.46652
20	10.1495	3.91384	4.47704	32.9503	31.5452	10.9098	14.3334	20.1629	23.6333	18.5553	8.4591	19.4987	32.3831	19.1286	20.0673	32.9142	10.9886	29.886							2.98723	12.1412	14.2522	8.75299	8.0833	3.13114	18.6029	6.71064	4.57383	6.70256	8.85613	2.48709	14.5775	14.4705	3.07277	11.4001	9.54078	2.86114	5.5761	5.95578	3.80046	17.538	3.41268	2.74973	21.0385
30	10.4796	6.06019	10.7575	34.0153	30.3092	8.73566	20.2097	8.60499	24.2594	2.0606	9.29003	14.5219	21.5651	24.6756	12.3098	47.0308	18.9587	18.2761							8.45456	5.54984	7.12015	7.68421	5.62475	9.49535	7.71873	10.9605	6.51481	2.64357	6.63478	12.3983	14.2197	12.6877	9.37286	11.6458	9.22986	5.24647	18.717	7.06275	6.03409	7.07627	19.2453	9.05869	2.95694
40	14.8434	7.25575	10.2419	18.573	19.9668	16.3959	19.5002	8.54413	18.2863	15.8852	24.3974	6.60957	12.1832	31.1172	15.3962	30.2239	7.60349	18.4552							3.06758	7.59933	5.1384	6.33461	4.21371	1.33137							11.9837	7.87351	13.422	21.1227	17.8267	2.73607	6.73058	16.717	8.64152	14.9642	17.5065	5.86616	10.0619
50	10.0805	13.0574	16.1308	21.364	19.2438	9.4243							12.1477	16.2183	2.60104	26.0717	18.0085	18.4167							8.16846	4.00334	11.3394	7.88913	2.96315	4.90751							2.85207	4.55393	23.55	2.36515	16.7192	1.46204							7.32337
60	8.78409	19.3025	7.50994	16.393	17.6988	17.7928							17.222	11.0458	14.1048	43.3089	17.1657	27.4546							11.5585	4.24587	15.1633	9.50893	3.86215	5.20053							0.627151	7.14778	3.32724	8.22582	10.756	2.36818							8.35658
70	19.7666	5.62853	10.7646	16.3571	11.5333	14.1247							10.128	19.6684	0.43453	33.8846	10.1333	41.1599							11.2256	9.42306	12.0191	8.97046	10.7379	11.406																			1.38842
80													15.3	19.3223	17.1104	37.806	2.48909	18.6386							6.0889	4.19271	17.1488	2.76126	21.7231	11.4874																			6.74026
90																									10.572	5.33644	11.7676	2.58268	7.54128	12.4252																			4.57825
100																																																	5.30397
110																																																	9.30354
120																																																	5.96899
130																																																	2.89996
[truncated: 106 more columns]

## Sheet: SupFig1b
	Control in-utero - Chromosome oscillation
Time relative to anaphase onset (s)	Oocyte1						Oocyte2						Oocyte3						Oocyte4						Oocyte5						Oocyte6						Oocyte7						Oocyte8						Oocyte9
	chr 1	chr 2	chr 3	chr 4	chr 5	chr 6	chr 1	chr 2	chr 3	chr 4	chr 5	chr 6	chr 1	chr 2	chr 3	chr 4	chr 5	chr 6	chr 1	chr 2	chr 3	chr 4	chr 5	chr 6	chr 1	chr 2	chr 3	chr 4	chr 5	chr 6	chr 1	chr 2	chr 3	chr 4	chr 5	chr 6	chr 1	chr 2	chr 3	chr 4	chr 5	chr 6	chr 1	chr 2	chr 3	chr 4	chr 5	chr 6	chr 1
-500	0.315618	0.217411	0.0391977	0.0525594	0.163003	0.151911	1.28708	1.07173	0.543193	0.60908	0.545822	0.323768							0.350919	0.201596	0.143904	0.0844108	0.186094	0.0333896	0.312706	0.152609	0.447043	0.185819	0.384744	0.0878075	0.46126	0.473229	0.287191	0.293802	0.043544	0.0674864													0.338207
-490	0.391123	0.170205	0.313063	0.584163	0.436919	0.141752													0.274233	0.0975792	0.243454	0.350409	0.123124	0.00679926	0.373484	0.677383	0.0330247	0.057829	0.0802517	0.440366	0.435623	0.2892	0.542419	0.0709977	0.208562	0.166278													0.636304
-480	0.113669	0.157547	0.668398	0.218665	0.0597605	0.0327669													0.151038	0.0604453	0.148316	0.369261	0.932193	0.286878	0.182701	0.0585835	0.365831	0.405929	0.327712	0.286846	0.418854	0.10822	0.314791	0.274935	0.177688	0.362866													0.0373792
-470	0.272651	0.0637474	0.0218152	0.0283185	0.0877432	0.16643							0.113547	0.487221	0.0824072	0.217549	0.0757279	0.613946							0.101411	0.136682	0.383867	0.310901	0.609565	0.370151	0.189331	0.0217914	0.156786	0.197733	0.44997	0.131029													0.471928
-460	0.338847	0.281388	0.029849	0.322898	0.0117103	0.00669014							0.114206	0.322028	0.31527	0.193815	0.237131	0.284231							0.173126	0.620981	0.398762	0.114031		0.022514	0.463047	0.139403	0.73037	0.326219	0.205567	0.37182													0.0626088
-450	0.0401239	0.169193	0.107043	0.11096	0.242868	0.44034							0.214847	0.28471	0.0264615	0.188067	0.213232	0.00240587							0.152342	0.346545	0.360264	0.227445		0.0671086	0.140807	0.00578844	0.440939	0.251313	0.155229	0.0156936							0.45705	0.834321	0.0826675	0.167124	0.496958	0.151864	0.102738
-440	0.29267	0.0342979	0.235556	0.038283	0.610217	0.114383							0.25784	0.437738	0.325657	0.192223	0.2568	0.366873							0.529627	0.501669	0.0094539	0.171803	0.0820467	0.247681	0.782809	0.420789	0.79546	0.402237	0.0802594	0.485717													0.978637
-430	0.418993	0.0887255	0.123638	0.105787	0.188502	0.167622	0.235059	0.240104	0.201436	0.146611	0.612062	0.0927047	0.0321592	0.405805	0.372756	0.0795818	0.00847795	0.543432							0.334269	0.174979	0.170547	0.0630887	0.30196	0.601342	0.769368	0.429958	1.03024	0.204668	0.591535	0.683484													0.143623
-420	0.085855	0.408964	0.611788	0.219625	0.0432039	0.0649	0.0507292	0.185447	0.0215557	0.821918	0.346676	0.0397583	0.130691	0.48878	0.406771	0.186762	0.127393	0.5073	0.461979	0.222227	0.60419	0.557392	0.0849082	0.297936	0.152559	0.0986999	0.0364185	0.0927527	0.199955	0.14043	0.206784	0.507213	0.0638632	0.0760376	0.156997	0.42497													0.121508
-410	0.155598	0.365726	0.654263	0.205447	0.0374428	0.142892	0.162996	0.606413	0.690229	0.0654359	0.0408398	1.07795	0.0948453	0.843319	0.198344	0.196363	0.557684	0.66313	0.119173	0.127959	0.467029	0.280371	0.209756	0.203928	0.344536	0.0336141	0.097066	0.221277	0.237306	0.548204	0.532703	0.149056	0.15088	0.00921631	0.219171	0.0498636
-400	0.104573	0.379425	0.488658	0.07779	0.161892	0.341297	0.0448247	0.941654	0.755588	0.373525	0.145755	0.849383	0.230416	0.523007	0.0199294	0.126535	0.074376	0.337301	0.0487823	0.822561	0.235617	0.0349104	1.274	0.420973	0.366594	0.116291	0.129544	0.196863	0.348629	0.272202	0.23522	0.368397	0.952182	0.477531	0.28683	0.124413	0.00605998	0.107119	0.0963761	0.373394	0.189031	0.408079
-390	0.0440863	0.205001	0.432049	0.287609	0.0601183	0.00713116	0.374586	1.0278	0.179668	0.380937	0.139339	0.433538	0.205396	0.432778	0.114053	0.103375	0.135775	0.183942							0.00868318	0.128322	0.0427345	0.093811	0.205287	0.0730155	0.632262	0.081067	0.463736	0.197914	0.547273	0.0893337	0.0541542	0.158395	0.0252792	0.209692	0.206891	0.0968089							0.124841
-380	0.275467	0.10414	0.188935	0.229479	0.143659	0.219618	0.0373771	0.201886	0.215283	0.44488	0.0239853	0.123412	0.00872751	0.0466577	0.30754	0.00051262	0.299616	0.505994							0.212006	0.143658	0.37976	0.407488	0.267373	0.121552	0.187338	0.00211159	0.546557	0.627159	0.464664	0.70946	0.194894	0.209187	0.195876	0.176589	0.0838918	0.0473861							0.0189288
-370	0.259351	0.299614	0.0694143	0.0981244	0.321991	0.119724	0.153018	0.00394845	0.29194	0.0577572	0.423512	0.398993	0.0418059	0.148157	0.0699614	0.320992	0.0863888	0.681609							0.125074	0.188644	0.0964548	0.106191	0.111142	0.447502	0.527814	0.0547667	0.415748	0.145078	0.139566	0.082706	0.128309	0.0258937	0.0277954	0.0967949	0.324241	0.287962							0.603009
-360	0.11513	0.227468	0.132404	0.0836854	0.400132	0.158553	0.211437	0.110574	0.427304	0.215662	0.196841	0.812195	0.0933662	0.0576948	0.223456	0.234559	0.351581	0.136204							0.153953	0.210042	0.416384	0.609355	0.287258	0.287626	0.716646	0.411064	0.320784	0.0852859	0.482262	0.573619	0.609947	0.528	0.348602	0.209281	0.274807	0.103165	0.240751	0.532648	0.0765172	0.367447	0.143938	0.186167	0.279862
-350	0.160798	0.26468	0.124316	0.109943	0.0577622	0.200981	0.436906	0.306936	0.550254	0.662637	0.11689	1.06802	0.12762	0.190063	0.0658053	0.372383	0.090458	0.399672							0.090341	0.491383	0.176025	0.0754333	0.317823	0.0310889	0.0424162	0.00183978	0.253711	0.627098	0.118317	0.340827	0.56643	0.233255	0.435339	0.103574	0.228939	0.113349	0.463684	0.0790489	0.262015	0.111138	0.148322	0.169618	0.50037
-340	0.00970824	0.193047	0.234512	0.00404311	0.247787	0.258675	0.0458505	0.134957	0.046974	1.10581	0.28914	1.42994							0.16935	0.462848	0.536427	0.430929	0.686233	0.906232	0.318019	0.122335	0.142883	0.433154	0.533264	0.243936	0.440592	0.198593	0.0670757	0.34801	0.120513	0.0802888	0.116455	0.128576	0.299628	0.0707988	0.0751812	0.358857	0.413917	0.400877	0.765936	0.985067	0.161302	0.0396574
-330	0.10132	0.043629	0.103695	0.13387	0.276668	0.0118428	0.0828497	0.120229	0.153502	0.271854	0.283564	0.310067							0.0479336	0.683534	0.381403	0.501947	0.169383	0.284245	0.392746	0.0403175	0.0501917	0.22464	0.216029	0.00153636	0.452875	0.248646	0.272187	0.060493	0.33697	0.41286	0.26438	0.215078	0.208084	0.339109	0.0999048	0.220238	0.0117909	0.345356	0.532345	0.0756827	0.82702	0.746552
-320	0.0176765	0.0648949	0.377234	0.17939	0.196626	0.186006	0.0496079	0.840519	0.247105	0.0975758	0.17985	0.230128							0.381203	0.98328	0.364987	0.291642	0.651419	0.708107	0.0359422	0.349261	0.198434	0.318165	0.407625	0.203919	0.0117523	0.262381	0.479219	0.578723	0.025335	0.147965	0.396473	0.151052	0.0136766	0.358474	0.184155	0.327878	0.206643	0.271576	0.199949	0.199121	0.377041	0.522285
-310	0.28909	0.0221199	0.166709	0.107062	0.0269391	0.313657	0.768772	0.338563	0.025205	0.668949	0.159383	0.193395							0.266642	0.563895	0.373624	0.112282	0.589056	0.424716	0.386052	0.06735	0.0244286	0.245774	0.25064	0.408466	0.196933	0.657963	0.45246	0.511808	0.708642	0.0946264	0.14582	0.196931	0.152599	0.0159974	0.111022	0.243184	0.747155	0.239082	0.146965	0.0028676	0.315701	0.0669327
-300	0.00361445	0.115627	0.186339	0.337568	0.115517	0.319987	0.134671	0.452026	0.0269625	0.396246	0.548602	0.426023							0.310672	0.261798	0.687254	0.103495	0.312801	0.0050525	0.0432286	0.146029	0.188442	0.292335	0.0194728	0.222778	0.679789	0.355383	0.516772	0.614361	0.741628	0.694672	0.200321	0.276612	0.0455687	0.0377266	0.339162	0.117689	0.590281	0.116983	0.403524	0.285544	0.388229	0.107741	0.605142
-290	0.08568	0.0882416	0.14013	0.0163285	0.0521006	0.150137	0.126548	0.208439	0.296184	0.898495	0.6571	0.23174							0.0923949	0.0510826	0.594119	0.258918	0.0166366	0.20986	0.0783398	0.344677	0.0590926	0.103713	0.380228	0.947482	0.287513	0.195699	0.377355	0.393459	0.222219	0.174177	0.174894	0.0606579	0.362867	0.278138	0.0757515	0.176605	0.141459	0.308724	0.571734	0.0877495	0.0706557	0.409541	1.26923
-280	0.0885038	0.300271	0.0199627	0.0637887	0.198039	0.0930392	0.0175324	0.301818	0.186974	0.483749	0.288576	0.0459389							0.0476379	0.255849	0.630048	0.352563	0.586843	0.155852	0.136926	0.207925	0.347499	0.797272	0.963132	0.229933	0.146368	0.786358	0.279181	0.0999505	0.407056	0.362286	0.387178	0.13943	0.491059	0.118345	0.366185	0.0340813	0.00111278	0.426349	0.445555	0.260639	0.293864	0.0636675
-270	0.118467	0.0571113	0.214835	0.00299315	0.0725501	0.178011	0.252275	0.079532	0.15669	0.0119277	0.799102	0.0881572							0.260502	0.0273356	0.380462	0.629707	0.707736	0.040133	0.0198016	0.0928945	0.218329	0.201696	0.00055993	0.0758482	0.303658	0.269367	0.0300753	0.215816	0.507392	0.0741721	0.112104	0.0227396	0.245731	0.46447	0.0664171	0.400343	0.0555015	0.191568	0.477318	0.310195	0.191724	0.727991
-260	0.256227	0.0808196	0.173547	0.146963	0.236618	0.0420652	0.443715	0.186311	0.00378718	0.118406	0.455079	0.235795	0.1802	0.322396	0.492416	0.323054	0.574973	0.0773515	0.594637	0.440248	0.688723	0.228618	0.437572	0.155483	0.00811798	0.0695818	0.166229	0.229951	0.082367	0.387392	0.10637	0.363075	0.208627	0.49934	0.336208	0.293634	0.304762	0.0691873	0.564643	0.150147	0.295535	0.377837	0.402688	0.376043	0.415511	0.484682	0.079253	1.21089	0.00378757
-250	0.385102	0.0039627	0.266243	0.0194785	0.215556	0.169613	0.382544	0.362317	0.321261	0.0856244	0.514675	0.210053	0.54821	0.684415	0.591756	0.124983	0.101153	0.213271	0.135967	0.00331681	0.380239	0.619101	0.297821	0.390163	0.0151794	0.284145	0.0465757	0.0819539	0.158181	0.233183	0.33532	0.0517628	0.0695164	0.04428	0.0646541	0.352232	0.117206	0.313329	0.136827	0.627531	0.911964	0.346282	0.0126498	0.0120093	0.238512	0.902134	0.142788	0.0130213	0.0920869
-240	0.26517	0.0932272	0.453129	0.105971	0.021559	0.539156	0.339663	0.0741121	0.166266	0.253759	0.165908	0.662123	0.499477	0.846466	0.225039	0.615381	0.151169	0.421309	0.759987	0.0187524	0.198251	0.0595183	0.286007	0.517609	0.0128262	0.241545	0.0664472	0.155567	0.259688	0.0773704	0.335977	0.954998	0.797285	0.149918	0.373354	0.491991	0.597152	0.535479	0.13107	0.275596	0.192831	0.530834	0.138693	0.609348	0.414065	0.29965	0.0562344	0.247113
-230	0.110772	0.147746	0.0367241	0.218997	0.242051	0.113159	0.236873	0.353516	0.0356447	0.558001	0.141305	0.419733	0.0886135	0.123283	0.360394	0.169028	0.180382	0.22067	0.455355	0.80989	0.30934	0.264203	0.3256	0.4121	0.361106	0.620572	0.0168235	0.397095	0.174425	0.0409346	0.0627105	0.633453	0.342852	0.520922	0.0468893	0.17347	0.918332	0.988897	0.234679	0.246978	0.149808	0.311807	0.0842693	0.405285	0.0180633	0.481483	0.228848	0.681228
-220	0.204607	0.0419862	0.257505	0.166549	0.429375	0.335353	0.344505	0.347018	0.320883	0.37959	0.16838	0.352554	0.222229	0.381784	0.24176	0.258322	0.360406	0.0296586	0.211871	0.222021	0.178467	0.289833	0.132504	0.506147	0.505061	0.637083	0.064765	0.221853	0.595919	0.584088	0.134704	0.480243	0.765907	0.463311	0.106903	0.0937422	0.432328	0.354837	0.179769	0.448094	0.722918	0.331764	0.198661	0.233106	0.0554268	0.177411	0.377846	1.09062
-210	0.0328945	0.177097	0.174946	0.173392	0.180378	0.0199226	0.222376	0.182714	0.0456259	0.283998	0.276416	0.833696	0.184102	0.359445	0.054409	0.811403	0.211923	0.225593	0.466668	0.178959	0.0174386	0.0735321	0.23285	0.139671	0.269125	0.0264622	0.00587688	0.103365	0.493825	0.366509	0.0521925	0.0527285	0.39323	0.0736547	0.22068	0.0707168	0.424078	0.379925	0.178539	0.069304	0.150453	0.0859512	0.534898	0.797471	0.319536	1.05455	0.363232	0.468921	0.0521346
-200	0.00878631	0.0572019	0.0826765	0.0158212	0.0214997	0.0980225	0.0464639	0.131965	0.0830929	0.143524	0.478503	0.111496	0.0811532	0.472157	0.319637	0.129463	0.0918628	0.00871374							0.788978	0.168515	0.715782	0.303478	0.00710482	0.274566	0.555862	0.211642	0.3872	0.0952851	0.252805	0.28512	0.647891	0.506275	0.1438	0.464577	0.43053	0.339912	0.294087	0.207746	0.46449	0.995573	0.434305	1.29113
-190	0.0672581	0.378941	0.27887	0.277655	0.276034	0.0569198	0.16787	0.809522	0.245981	0.119582	0.436647	0.902004	0.0472362	0.157173	0.0995151	0.154303	0.144135	0.0913982							0.44278	0.619829	0.104222	0.00018594	0.79494	0.89137	0.519262	0.163175	0.11499	0.425376	0.33757	0.191964	0.199476	0.158935	0.426927	0.61887	0.249726	0.0621977	0.47568	0.962884	1.3637	1.18373	1.11335	1.92796
-180	0.0244554	0.0151671	0.257416	0.155445	0.129304	0.167858	0.187372	1.07272	0.0789908	0.24226	0.493121	0.305889	0.162497	0.0536911	0.19363	0.204051	0.0772698	0.0206649	0.301688	0.711149	0.178381	0.136052	0.356342	0.0467977	0.4015	0.514674	0.515921	0.29926	0.50489	0.696508	0.555572	0.0325925	0.103406	0.252396	0.0231455	0.0430914	0.372806	0.168542	0.368368	0.174683	0.0725304	0.129329	0.485252	0.040494	0.152849	0.406895	0.0753202	0.0901764
-170	0.0179632	0.0149665	0.268508	0.0231029	0.0725182	0.181561	0.0574934	0.253794	0.316075	0.186852	0.0527255	0.0868669	0.177096	0.41311	0.0239374	0.141494	0.228758	0.0327992	0.228882	0.0178067	0.146482	0.0849689	0.0143093	0.00907332	0.166633	0.0998829	0.0600492	0.184639	0.0997419	0.183695	0.426292	0.0169638	0.32358	0.124703	0.345563	0.267656	0.165092	0.218197	0.288456	0.214546	0.0656496	0.256794
-160	0.0358247	0.081995	0.056854	0.0309929	0.00515175	0.033703	0.370508	0.597286	0.0699553	0.0607739	0.492044	0.23042	0.180908	0.141043	0.47774	0.0187158	0.51296	0.0127916	0.29089	0.524961	0.244405	0.238062	0.120302	0.250586	0.103947	0.288047	0.304575	0.0673787	0.0314975	0.261058	0.096772	0.161029	0.267913	0.174392	0.186806	0.25616	0.634437	1.01072	0.288945	0.242887	0.0433843	0.888817
-150	0.0973414	0.0640478	0.0106586	0.0307745	0.0113407	0.128426	0.0206947	0.0847095	0.124464	0.396743	0.165883	0.114918	0.532756	0.387999	0.699896	0.283597	0.300753	0.0162453	1.01841	0.0777984	0.231028	0.0901721	0.602943	0.20769	0.0695803	0.0513527	0.250533	0.0239778	0.451168	0.616476	0.467598	0.873267	1.19065	1.17444	0.872095	0.500927	0.07346	0.0654557	0.120706	0.408	0.188647	0.260367
-140	0.188989	0.108318	0.175553	0.0533003	0.043351	0.0485585	0.16431	0.383278	0.090402	0.364108	0.242555	0.0582361	0.0298085	0.0832582	0.0120455	0.0186861	0.0422049	0.248024	0.115926	0.246846	0.098849	0.414281	0.376784	0.077885	0.0136207	0.0521232	0.0510746	0.0507935	0.171858	0.198978	0.108396	0.44489	0.570698	0.539419	0.463201	0.745046	0.00614843	0.0282681	0.0941903	0.218506	0.253806	0.143164	0.609815	0.0913163	0.00137102	0.0115602	0.425376	0.500591
-130	0.113609	0.0871469	0.00743786	0.103001	0.0419558	0.0640335	0.071874	0.305788	0.225684	0.108188	0.0535636	0.166307	0.200904	0.149528	0.0228192	0.0964066	0.136123	0.316537	0.352419	0.372391	0.226336	0.169311	0.278264	0.17009	0.161347	0.154773	0.647306	0.661601	0.484971	0.44043	0.450404	0.281828	0.477875	0.405253	0.199277	0.104362	0.044118	0.317841	0.601066	0.0954914	0.0578051	0.172645	0.00445731	0.366724	0.0139889	0.0333365	0.363055	0.0484376
-120	0.0705616	0.0695694	0.0178126	0.113298	0.0814946	0.0261364	0.0466007	0.249396	0.156453	0.419151	0.244118	0.118748	0.380971	0.278951	0.171767	0.0689518	0.0304334	0.156167	0.676441	0.683154	0.208977	0.171095	0.505185	0.18387	0.0541309	0.100666	0.269638	0.131731	0.201744	0.675856	0.712644	0.34222	0.204284	0.252662	0.137457	0.429336	0.0778094	0.127695	0.27691	0.420053	0.252836	0.0419824	0.226392	0.0801852	0.00957836	0.00264656	0.335195	0.050505
-110	0.137925	0.0517506	0.0508988	0.0261057	0.0154133	0.0114432	0.00438525	0.446743	0.430184	0.628712	0.128025	0.105458	0.384621	0.344207	0.468794	0.193507	0.372856	0.0581721	0.27638	0.278277	0.317527	0.0304645	0.147794	0.404308	0.135989	0.283869	0.168913	0.224666	0.0585947	0.165635	0.0467508	0.0726368	0.0771776	0.160422	0.0863949	0.178001	0.323692	0.544647	0.755882	0.394932	0.261156	0.211531	0.623869	0.0910467	0.540299	0.146405	0.288986	0.641697
-100	0.0682854	0.263526	0.390635	0.30842	0.35736	0.36573	0.245615	0.292076	0.109711	0.116212	0.524804	0.0706374	0.430514	0.334577	0.424929	0.257204	0.343308	0.263889	0.668938	0.664213	0.682603	0.387565	0.159373	0.400841	0.0854858	0.145882	0.0522683	0.129014	0.156072	0.116351	0.189912	0.0941534	0.0630237	0.050055	0.0246354	0.196361	0.068159	0.241678	0.309105	0.282759	0.0192582	0.131641	0.408571	0.155883	0.219961	0.62016	0.16223	0.746131	0.67049
-90	0.0637	0.0683635	0.32129	0.336945	0.332778	0.411926	0.0443763	0.353885	0.342755	0.375424	0.428763	0.120446	0.164931	0.0473612	0.0166831	0.21433	0.0150063	0.225077	0.458791	0.333471	0.615074	0.292275	0.0106728	0.355595	0.0519888	0.231249	0.168475	0.120173	0.310765	0.0412099	0.0912188	0.0459913	0.0838917	0.179982	0.128688	0.19914	0.256662	0.613791	0.108484	0.29796	0.459685	0.357937	0.641717	0.283741	0.304328	0.417838	0.510157	0.304225	0.0574626
-80	0.0260983	0.194451	0.0665851	0.00014932	0.162145	0.0763208	0.428186	0.341156	0.297384	0.364592	0.326302	0.256568	0.0849429	0.104187	0.120356	0.195506	0.337026	0.0212866	0.297259	0.0073472	0.0972407	0.585556	0.130596	0.189866	0.133218	0.243289	0.195181	0.343132	0.343936	0.400907	0.0224642	0.107401	0.0489277	0.198626	0.143726	0.209086	0.48906	0.319197	0.157459	0.245807	0.10249	0.607464	0.68363	0.74366	0.907489	1.04127	0.0485838	0.013695	0.540053
-70	0.287051	0.158856	0.0888459	0.186315	0.0452183	0.294286	0.00773106	0.0177482	0.171872	0.242228	0.0239802	0.0369856	0.0562964	0.0683053	0.0148928	0.0997554	0.0132557	0.179083	0.718814	0.320315	0.258654	1.02581	0.171519	0.249993	0.380769	0.50986	0.573377	0.501136	0.225814	0.326763	0.121394	0.14514	0.311595	0.00869205	0.0846403	0.280456	0.542811	0.328597	0.193412	0.339838	0.457602	0.286407	0.0613116	0.617924	0.650226	0.170224	0.584203	0.78825	0.0363397
-60	0.161837	0.235676	0.0500001	0.0482498	0.0286571	0.429857	0.120764	0.193453	0.103033	0.446727	0.480296	0.221288	0.0286093	0.146644	0.0222028	0.204233	0.194306	0.116448	0.0950019	0.267875	0.237816	0.481998	0.186328	0.0181895	0.412897	0.18738	0.528884	0.377942	0.242187	0.237464	0.168793	0.169849	0.213497	0.00633547	0.304832	0.00777248	0.0336574	0.818857	0.714162	0.627999	0.434797	0.315264	0.575087	0.147483	0.248346	0.776975	0.0100763	0.118604	0.486987
-50	0.108686	0.208633	0.159964	0.11914	0.00217643	0.491259	0.0911811	0.359558	0.155793	0.410045	0.182326	0.0642856	0.049435	0.273507	0.0221822	0.138809	0.12352	0.196737	0.521419	0.151766	0.161081	0.453044	0.0233106	0.0607758	0.228449	0.322802	0.0778258	0.756709	0.167879	0.216804	0.0412385	0.220009	0.192027	0.169561	0.178586	0.200792	0.100242	0.350471	0.396877	0.4518	0.326872	0.245751	0.264409	0.135284	0.147098	0.12207	0.235176	0.10579	0.454393
-40	0.0877596	0.08884	0.132837	0.0463326	0.209133	0.199531	0.228384	0.0483155	0.472298	0.0559299	0.136857	0.0421303	0.0809814	0.141931	0.107082	0.0598506	0.0171749	0.285534	0.303297	0.0299459	0.294278	0.0549852	0.0104937	0.00752416	0.0747838	0.158632	0.180995	0.278768	0.0219424	0.176734	0.0935756	0.149955	0.0971162	0.135807	0.260897	0.0991359	0.380533	0.189037	0.0645847	0.339855	0.0268707	0.130388	0.112852	0.0913059	0.106146	0.271561	0.0906177	0.00592184	0.108849
-30	0.475557	0.0787908	0.043531	0.1513	0.0857388	0.356091	0.447613	0.522917	0.570619	0.201968	0.0957777	0.0321984	0.0382193	0.0137521	0.0271328	0.141738	0.219081	0.153638	0.0962859	0.0297339	0.346799	0.0759372	0.0627975	0.276727	0.00683635	0.0520989	0.0240682	0.191224	0.319361	0.0862269	0.080038	0.232295	0.0421502	0.0708783	0.159616	0.134951	0.0123286	0.0562499	0.329089	0.0870178	0.402906	0.0959728	0.236985	0.224273	0.0965749	0.258803	0.213731	0.346226	0.219138
-20	0.220599	0.0142959	0.396664	0.0426339	0.220354	0.221926	0.0577821	0.117843	0.349486	0.128612	0.339732	0.0587745	0.250686	0.153989	0.353967	0.222232	0.119591	0.0615862	0.648951	0.431492	0.324687	0.29199	0.160855	0.0437254	0.257444	0.210652	0.216245	0.0241869	0.445295	0.387468	0.364861	0.313186	0.0630609	0.106552	0.244926	0.0409872	0.829053	0.367298	0.801558	0.215391	0.211082	0.196499	0.0877542	0.274047	0.471434	0.263392	0.250993	0.265559	0.266941
-10	0.134476	0.262617	0.141247	0.0622685	0.0668137	0.228652	0.0680794	0.359861	0.374807	0.151307	0.0926089	0.0432781	0.169772	0.269993	0.312087	0.026846	0.0143937	0.0821199	0.0647671	0.135322	0.0230448	0.135405	0.0252984	0.136578	0.400565	0.0103919	0.206561	0.0272396	0.286254	0.4907	0.0268837	0.187558	0.210591	0.0660452	0.0506886	0.10851	1.19171	0.68145	0.271824	0.728681	0.362444	0.0191051	0.278221	0.185386	0.12899	0.0625552	0.0339181	0.222726	0.493166
0	0.0824919	0.107608	0.284388	0.182932	0.4159	0.0203556	0.409456	0.37906	0.296522	0.0257679	0.299795	0.191446	0.191316	0.181495	0.135114	0.226653	0.403347	0.060149	0.126535	0.206526	0.0667224	0.147733	0.00868827	0.224434	0.145055	0.130574	0.00102784	0.0007764	0.153198	0.3435	0.135797	0.318311	0.307843	0.000218	0.17653	0.0163443	0.247622	0.0345838	0.431761	0.00016451	0.430082	0.265852	0.170436	0.320698	0.124375	0.432991	0.202427	0.0724224	0.0128502
[truncated: 29 more columns]

## Sheet: SupFig1d
Segregation defects
	n normal segregation	% normal segregation	n lagging chr	% lagging chr	n cosseg	% cosseg
Control (in utero)	78	100	0	0	0	0
knl-1(RNAi) (in utero)	4	11.1	13	36.1	19	52.8

## Sheet: SupFig1e
Ploidy defects
	n euploid	% euploid	n aneuploid	% aneuploid
Control	13	100	0	0
knl-1(RNAi)	0	0	6	100
