# Supplementary material for: Kinetochore component function in C. elegans oocytes revealed by 4D tracking of holocentric chromosomes
Source: Nat Commun. 2023 Jul 7;14:4032. doi: 10.1038/s41467-023-39702-z (PMC10329006; doi:10.1038/s41467-023-39702-z)
Supplement: Supplementary file 8 — Source data [file 41467_2023_39702_MOESM8_ESM.zip › Source_Data_SupFig2.xlsx]

## Sheet: SupFig2b
	Control
Distance from mid-bivalent (µm)	mCherry::H2B fluorescence intensity normalized with background																													DHC-1::mNG fluorescence intensity normalized with background
-2.58	0.0270462	-0.0111804												-0.00881694	0.00463893	-0.00464065														0.236218	0.292644												0.216844	0.100275	0.0786292
-2.365	0.0552113	0.00951364	-0.0092193	-0.0123865	0.0359866		-0.00533015	0.00420905	-0.00528414	0.0607907	-0.0150909	-0.00509651	-0.00380302	-0.00534849	0.0126072	-0.0123361	-0.0175006	-0.0273731	-0.000499067	-0.0192669	-0.00410268	-0.00768189	-0.00393684	0.320697	-0.0134674	-0.0269602		0.0871366	-0.0118567	0.199391	0.306205	0.248599	0.146857	0.292892		0.460641	0.384572	0.11739	0.526661	0.351511	0.0898983	0.272962	0.212516	0.147898	0.162345	0.28562	0.287987	0.265699	0.49987
-2.15	0.0535417	0.0843541	-0.00306911	-0.0190471	0.0835979	-0.00472113	-0.0103409	-0.00133029	-0.00917276	0.103883	-0.00902609	-0.0190547	0.0110403	0.00151274	0.0131542	-0.0133918	-0.0155948	-0.0155703	0.000992527	0.0102033	-0.00313606	0.0182067	-0.001849	0.517438	-0.000748047	-0.0260318	-0.0127309	0.135119	-0.000124998	0.231575	0.275843	0.165815	0.115589	0.277976	0.466184	0.445318	0.238449	0.158153	0.304484	0.377613	0.205959	0.385759	0.242144	0.109084	0.145763	0.219248	0.381424	0.220794	0.508435
-1.935	0.042706	0.198552	-0.0131497	-0.00133644	0.133009	-0.0124437	-0.00353931	-0.0174879	-0.0288298	0.0931054	-0.01568	-0.0240021	0.00906504	0.00909692	0.00281932	-0.0212747	-0.0163168	-0.0124595	-0.00129159	0.0365303	-0.00790313	0.0737422	-0.0129927	0.541886	0.00626171	-0.0213131	-0.0159221	0.1561	0.00935048	0.200584	0.298344	0.102908	0.147824	0.301252	0.432502	0.32757	0.204392	0.131351	0.272318	0.464979	0.220234	0.342331	0.292992	0.18911	0.124876	0.2107	0.430831	0.300187	0.434968
-1.72	0.0235855	0.276309	0.00038443	-0.00717509	0.156331	-0.0154791	-0.00617164	0.0017277	-0.0047852	0.0780677	0.00152725	0.00185207	0.0446366	0.0159465	-0.00812367	-0.0176168	-0.01138	-0.0125857	-0.00968227	0.0622066	-0.00927971	0.150898	-0.00977899	0.430629	-0.00880216	-0.0146289	-0.0173519	0.125941	0.0281168	0.278381	0.32362	0.133899	0.225942	0.322112	0.463921	0.242131	0.196744	0.215363	0.207457	0.442336	0.224357	0.346118	0.328356	0.226889	0.265052	0.191422	0.481148	0.377746	0.484257
-1.505	0.0326241	0.256588	0.0305389	-0.00716417	0.168097	-0.0195282	-0.00292512	0.0451001	-0.00523543	0.0599488	0.00632349	-0.0139185	0.0419595	0.0721824	0.00501413	0.0653137	-0.00841042	-0.0161038	-0.00782853	0.0860967	-0.00541652	0.177632	0.0157066	0.267542	0.00123478	0.0274695	-0.0196601	0.11378	0.0501158	0.254592	0.330486	0.229521	0.160573	0.2879	0.300611	0.269086	0.179679	0.228786	0.168567	0.535583	0.26117	0.300305	0.408422	0.217989	0.484637	0.249691	0.58007	0.349622	0.522419
-1.29	0.0405333	0.211411	0.089774	-0.00961483	0.128658	0.00860193	0.0572843	0.0948316	0.0367272	0.0675265	0.103838	0.0460862	0.0670393	0.200038	0.058013	0.281939	0.036975	0.00394749	0.00616217	0.160383	0.0250635	0.173821	0.0393307	0.168668	0.0896753	0.142126	0.0114824	0.125878	0.056209	0.25405	0.368537	0.491839	0.247404	0.261599	0.299718	0.420557	0.32991	0.335938	0.299262	0.53007	0.694199	0.404447	0.433615	0.291658	0.353569	0.451959	0.653282	0.286118	0.613981
-1.075	0.0480464	0.171194	0.255996	0.032156	0.182934	0.065096	0.20681	0.209301	0.170322	0.0678639	0.229412	0.151549	0.164727	0.312406	0.179219	0.453874	0.210922	0.102996	0.0663684	0.350956	0.150603	0.212329	0.137383	0.257756	0.412955	0.317493	0.162974	0.214103	0.197498	0.291092	0.500595	0.502044	0.425607	0.431924	0.317283	0.508787	0.347797	0.48147	0.431035	0.573941	0.92603	0.394358	0.433165	0.380066	0.204756	0.517697	0.713499	0.321621	0.649222
-0.86	0.165368	0.348734	0.463061	0.184454	0.336992	0.16961	0.400341	0.3606	0.339656	0.140388	0.33178	0.52343	0.416564	0.407184	0.373148	0.539995	0.507493	0.326277	0.343226	0.559263	0.398148	0.500659	0.36217	0.492978	0.691479	0.561952	0.581174	0.503576	0.522566	0.384302	0.379683	0.351974	0.573499	0.358238	0.274642	0.468599	0.322497	0.456251	0.46755	0.691965	0.535676	0.380291	0.361832	0.404879	0.276492	0.324097	0.626689	0.31835	0.52641
-0.645	0.329882	0.482661	0.593044	0.46646	0.530241	0.291089	0.525743	0.422219	0.450903	0.386301	0.560144	0.70592	0.614269	0.438101	0.539586	0.548934	0.753093	0.544879	0.654325	0.672386	0.520258	0.771438	0.677961	0.815839	0.808582	0.825652	0.917326	0.712126	0.874814	0.284544	0.23221	0.283066	0.544571	0.432269	0.328351	0.418088	0.327003	0.325737	0.310502	0.622437	0.333534	0.3414	0.262158	0.313704	0.234715	0.318461	0.450609	0.339185	0.364202
-0.43	0.438633	0.579224	0.627434	0.640984	0.605915	0.368247	0.551082	0.418453	0.476939	0.583033	0.594513	0.877404	0.636599	0.395679	0.573285	0.383074	0.783884	0.634235	0.779256	0.633867	0.563376	0.778551	0.768625	0.91125	0.778738	0.865715	1	0.755585	0.933783	0.155043	0.240128	0.283907	0.381828	0.297856	0.338653	0.334457	0.285616	0.183335	0.239438	0.4096	0.28666	0.237093	0.173492	0.188375	0.134471	0.217298	0.361569	0.168595	0.295595
-0.215	0.42133	0.653139	0.535091	0.630419	0.551782	0.34206	0.471545	0.331684	0.381464	0.619019	0.490732	0.6712	0.473054	0.304795	0.546656	0.275814	0.642234	0.609217	0.563931	0.459166	0.42392	0.568338	0.602977	0.902048	0.538823	0.734481	0.809909	0.592243	0.660748	0.134091	0.164052	0.250165	0.392227	0.23128	0.2787	0.217469	0.21848	0.246099	0.169534	0.264274	0.192332	0.230527	0.188829	0.152774	0.120612	0.112988	0.235338	0.157807	0.268315
0	0.529474	0.636185	0.361539	0.398512	0.372639	0.235148	0.358655	0.28392	0.252019	0.452211	0.386289	0.411364	0.303435	0.335469	0.55425	0.32652	0.406612	0.420959	0.377506	0.289206	0.246512	0.371233	0.41815	0.737522	0.377681	0.554791	0.562608	0.563604	0.46899	0.124238	0.149679	0.0686756	0.248065	0.197272	0.295996	0.219749	0.150511	0.19727	0.170031	0.10557	0.173425	0.27079	0.158163	0.154477	0.155528	0.117802	0.217597	0.176235	0.258243
0.215	0.598669	0.651384	0.352985	0.348771	0.396607	0.16813	0.421555	0.317743	0.266529	0.457049	0.394338	0.384627	0.363952	0.454288	0.633093	0.497128	0.402519	0.452415	0.525344	0.297758	0.297782	0.438383	0.484339	0.810237	0.49079	0.58601	0.561982	0.671618	0.606848	0.158434	0.140221	0.0163299	0.137165	0.164906	0.252286	0.21167	0.086671	0.198095	0.217494	0.111695	0.150971	0.305746	0.090527	0.132904	0.220092	0.179012	0.313149	0.155603	0.20367
0.43	0.606267	0.65656	0.500692	0.475069	0.499264	0.195853	0.584392	0.391736	0.470078	0.617744	0.497807	0.544602	0.61252	0.600522	0.714399	0.645636	0.458518	0.764212	0.703399	0.487719	0.480203	0.631974	0.629776	0.999014	0.636317	0.712345	0.839247	0.90368	0.812022	0.236945	0.173536	0.0462074	0.226212	0.136586	0.367616	0.200402	0.0912779	0.217581	0.287947	0.271585	0.187853	0.218973	0.153112	0.157398	0.233763	0.228871	0.288938	0.190768	0.178065
0.645	0.560959	0.579072	0.510948	0.474497	0.562238	0.270744	0.602911	0.459096	0.593372	0.595681	0.620104	0.63667	0.709373	0.657378	0.647908	0.675173	0.373963	0.90533	0.762275	0.583551	0.543588	0.6366	0.625334	0.974176	0.731452	0.67321	0.976812	0.899387	0.778474	0.310437	0.196472	0.139673	0.271443	0.0732627	0.298339	0.192472	0.182071	0.154311	0.349952	0.332604	0.266784	0.219317	0.148586	0.179518	0.148901	0.367872	0.306243	0.357029	0.304023
0.86	0.306911	0.312256	0.42744	0.378788	0.553915	0.265524	0.553331	0.387832	0.570046	0.434317	0.586908	0.625291	0.626312	0.516939	0.422717	0.615681	0.255215	0.759645	0.63411	0.492876	0.510985	0.351765	0.534722	0.647189	0.57403	0.529697	0.960322	0.629192	0.439774	0.451884	0.326544	0.253556	0.313769	0.101911	0.418254	0.278365	0.258177	0.31674	0.393683	0.380734	0.350516	0.275404	0.210966	0.251972	0.247474	0.316999	0.452661	0.42373	0.434275
1.075	0.102463	0.0757211	0.278718	0.184212	0.453929	0.223183	0.391019	0.218256	0.468069	0.182387	0.380133	0.494018	0.361036	0.3356	0.16617	0.398108	0.138951	0.520524	0.330274	0.32657	0.35279	0.0993589	0.364831	0.188676	0.386728	0.212344	0.817577	0.297059	0.162407	0.467253	0.38002	0.378851	0.355173	0.260018	0.381488	0.344782	0.311959	0.291624	0.393715	0.438688	0.522846	0.437752	0.3671	0.34387	0.467412	0.291098	0.675216	0.61071	0.579458
1.29	0.00967977	-0.0212405	0.0631446	0.0281754	0.235005	0.133448	0.176315	0.0969184	0.280402	0.0289535	0.148031	0.264858	0.111399	0.0764767	0.056846	0.136571	0.0473012	0.176859	0.0851755	0.110724	0.15712	0.0152807	0.267878	-0.00147424	0.214862	0.0322204	0.537324	0.0812991	0.0341802	0.367714	0.255029	0.463688	0.270889	0.361285	0.440541	0.387212	0.365943	0.403008	0.355184	0.455554	0.654139	0.520179	0.366676	0.36823	0.625233	0.348895	0.944868	0.839402	0.676006
1.505	-0.00944638	-0.0153061	0.0200827	-0.0222632	0.0806956	0.0387682	0.063141	0.0324922	0.0831412	0.00348279	0.0417298	0.106903	0.0143613	0.0522011	0.043511	0.0152678	0.0110254	0.0851575	0.00222104	0.0118786	0.0440563	0.00330238	0.264521	-0.0256235	0.12663	-0.00669442	0.167493	0.00982994	-0.00960231	0.137296	0.124162	0.458794	0.18146	0.488156	0.416018	0.362624	0.364603	0.348538	0.254114	0.440672	0.56844	0.473143	0.265504	0.287243	0.585245	0.360759	0.612813	0.715086	0.541988
1.72	-0.0107259	-0.00785136	-0.0068012	-0.0115973	0.0100553	0.0119105	0.0349973	0.00926502	0.0232081	0.00183923	0.0087866	0.0780342	-0.00275609	0.0173677	0.0591572	-0.0171278	0.000638694	0.116503	-0.00116028	-0.0133293	0.0241138	-0.0132899	0.246546	-0.0367994	0.0764821	-0.00742414	0.0436883	-0.0147276	-0.00651886	0.0571487	0.0904315	0.261064	0.166036	0.394535	0.36868	0.264228	0.274169	0.329869	0.26501	0.36271	0.346693	0.472011	0.234531	0.227126	0.497409	0.437942	0.621999	0.417625	0.389475
1.935	-0.012747	-0.015412	-0.0156216	-0.0051893	-0.014325	0.00202574	0.0251291	0.00758539	0.00657155	0.00111241	0.00255314	0.0665219	-0.00717109	0.00602148	0.0728431	-0.0107411	0.00700997	0.104489	-0.01363	-0.0165993	0.0208828	-0.0067355	0.176638	-0.0326453	0.0604188	-0.0113998	0.00687009	-0.00459452	0.00121141	0.0599881	0.0926927	0.324317	0.184309	0.288164	0.348407	0.195526	0.187276	0.414051	0.328471	0.27186	0.274639	0.610799	0.232162	0.211182	0.564803	0.315319	0.594578	0.367206	0.266539
2.15	-0.00744164	-0.0160271	-0.003984	-0.0231777	0.00256256	-0.000786239	0.068941	-0.00431016	-0.00923695	-0.0101337	-0.00440258	0.0309251	0.00218696	0.022219	0.0512562	-0.020921	0.0349339	0.0823198	-0.0151458	-0.014363	0.0187127	-0.00255816	0.100804	-0.00816137	0.0114796	-0.0148803	-0.00370057	0.0145246	-0.00115527	0.061446	0.0727747	0.27634	0.121464	0.353346	0.319802	0.235507	0.251996	0.491336	0.353107	0.241939	0.33351	0.653739	0.220281	0.270791	0.606222	0.383116	0.537944	0.381246	0.234913
2.365			-0.00945607	-0.0181135	0.00100725	-0.0114854	0.0316724	-0.0128518	-0.0153071	-0.0137765	-0.00567255	0.0318637	-0.0036798				-0.0210046	0.0411139	-0.00304721	-0.0122813	0.00651036	-0.00243874	0.0516169	-0.00871086	0.0239703	-0.0162331	-0.0108637	-0.0105544	-0.00877782			0.287563	0.148667	0.359535	0.366864	0.18485	0.317866	0.632031	0.277452	0.194093	0.405556	0.547468				0.331302	0.423733	0.355162	0.247194
2.58						-0.024785																					-0.0132948								0.26405
[truncated: 171 more columns]

## Sheet: Sup2c
Time relative to anaphase onset (s)	Control - chromosome orientation
-750
-740
-730
-720
-710
-700
-690
-680
-670
-660
-650
-640
-630
-620
-610
-600
-590
-580
-570
-560
-550
-540
-530
-520
-510
-500
-490
-480
-470
-460
-450
-440
-430
-420
-410
-400
-390
-380
-370
-360
-350
-340
-330													19.642	6.75571	8.33002	10.6873	15.984	20.6349																															15.209
-320													37.2923	3.62717	2.95612	7.35601	23.3816	22.4627																															6.40664
-310													29.7373	5.45076	7.24668	20.3226	8.39699	28.7727																															4.78073
-300													13.0512	9.15536	0.848426	13.6516	6.48801	26.7172																															12.4411
-290													25.4659	12.8731	13.4445	29.0213	8.97657	29.7981																															7.35917
-280	9.7632	6.12072	2.27312	8.2921	8.67443	7.24521	13.4052	2.55487	11.1625	13.626	28.2825	8.70093		5.69904	22.4338	13.7256	9.89093	14.7604																									22.5861	35.147	24.7914	7.53108	17.2435	19.3542	21.2882
-270	7.30854	11.934	13.0681	5.47176	8.31919	21.579	13.8093	16.1605	14.3456	14.3987	4.72115	15.2139		15.9125	13.0677	5.01262	8.69792	16.2047																									11.7488	22.5608	13.7685	7.56733	14.2608	8.91631	8.55589
-260	5.21054	5.99985	8.64972	5.48358	7.78708	8.62373	22.6174	8.70012	30.8931	20.4322	21.6505	5.55336	98.691	14.3595	11.6255	5.25164	12.4042	9.71057							9.47594	14.2848	3.08552	11.9238	20.2351	17.8711													8.93156	33.4041	19.121	7.70828	21.6297	8.07772	16.0058
-250	5.83306	2.35468	8.38912	18.9807	9.65355	10.8019	23.2648	3.99452	15.3253	7.99332	14.483	28.9467	19.969	11.6889	11.466	15.4682	7.00212	10.2093							13.3924	8.5153	14.4909	11.5593	11.7856	2.60497	6.99142	11.4866	13.9009	8.47508	6.15901	10.0347	19.9564	3.48666	12.2102	17.7144	5.70731	14.5317	4.16119	12.2603	15.5126	12.3757	17.0329	5.01128	14.6135
-240	4.37024	13.3668	4.87756	11.5139	2.04586	4.43296	11.5699	14.8559	24.0751	7.48531	5.65309	11.7829	14.8662	8.06435	9.33638	10.5825	3.98942	13.2553							2.41276	5.44248	16.4686	2.27268	42.1284	7.86237	7.02831	4.08623	4.209	7.41091	5.81731	10.0177	7.96342	12.7547	16.6052	4.73864	6.35045	7.16705	9.88064	8.19969	8.04537	12.2022	8.48077	5.66752	4.00017
-230	3.60983	6.19432	0.457128	9.30211	8.06423	1.86375	19.9581	20.0517	27.9844	20.7164	12.5034	12.5816	18.2106	2.97909	4.13807	17.4214	7.95383	9.22038	7.6281	28.3	5.18371	7.24078	8.46703	38.9831	8.39348	3.7431	14.5472	11.0131	13.2053	11.9272	4.60973	12.1143	1.61806	2.17445	16.4103	24.8019	9.68374	18.5312	7.30233	7.56684	3.43108	1.67353	2.40443	21.2225	9.16084	4.92695	15.2647	14.2453	6.21553
-220	1.10272	6.42603	6.26854	12.624	5.63726	1.58228	25.0362	20.0728	10.5704	21.8925	9.51721	26.3033	24.5447	14.5066	7.10472	6.18398	11.0498	3.83085	14.522	27.0945	6.81883	17.3486	8.48142	27.142	17.1007	7.16519	22.9509	19.3631	9.55793	4.23263	10.4966	5.72692	12.4786	8.6472	4.39789	14.4988	7.41713	17.448	11.47	6.1225	5.6144	10.2002	7.91026	24.6275	15.2082	7.63894	7.26377	4.86829	9.11026
-210	10.4151	7.01652	8.91217	8.36054	14.5606	11.3718	38.362	14.4977	4.46582	12.9446	9.40786	14.0319	22.8203	10.0485	5.68668	9.86517	5.61777	3.22188	19.7865	26.3733	26.141	18.1885	3.3762	29.8136	16.7872	5.07223	12.0031	14.2456	12.6414	18.1113	13.4941	13.0511	2.75111	11.0363	1.85948	4.3642	10.5285	10.999	5.93271	5.48851	16.3269	11.2563	8.08058	22.1931	14.7441	17.9591	7.99712	5.08751	11.8093
-200	13.7906	12.3458	10.4082	8.47304	5.32096	6.20978	38.7634	28.7843	2.03486	16.0604	12.7762	10.3292	23.1018	4.85173	6.14317	9.23183	17.795	16.0366	4.90947	18.3776	0.920442	14.4513	20.6753	14.5328	11.0804	19.1963	5.66926	12.9873	14.3865	15.2791	11.3326	5.97137	5.74548	5.4187	2.37112	3.65489	6.02109	8.9462	4.20271	5.39655	2.34839	8.35016	4.23815	22.1943	9.6809	9.82491	2.18225	12.7032	10.9715
-190	6.00213	5.45935	9.4484	2.38229	10.9984	4.20261	24.0444	18.5409	13.5905	10.3984	15.3711	10.0577	26.3242	20.1773	17.9641	8.98351	7.08574	13.6337	12.3361	14.9981	8.86794	4.72043	6.91325	2.33347	5.0936	3.76048	18.4343	0.340978	22.4326	3.43234	8.6234	10.5841	6.2705	12.0883	3.97257	3.60296	4.79553	11.9825	4.33014	5.32205	6.32461	8.49612	8.57596	24.4324	5.10264	10.0375	8.76495	13.9727	21.4871
-180	7.28424	10.2009	10.5113	7.71066	15.895	10.6798	22.8513	8.18948	7.91702	5.8725	12.3923	12.1478	37.5893	11.3587	6.50546	10.1966	10.8017	6.6834	12.8614	31.2116	15.6958	5.21534	28.053	16.8904	3.73319	7.58311	12.8659	3.37264	8.71808	22.1706	2.49523	8.02727	14.6874	5.27823	4.59404	8.84432	2.17647	29.5046	11.8924	10.1953	2.73572	4.57914	16.3769	11.551	7.38931	5.97936	6.97369	4.80833	11.6571
-170	5.11389	3.88924	3.26151	9.60467	3.44459	4.24547	17.8506	16.0902	8.03945	19.8302	19.1914	4.15696	19.2968	10.1788	3.38886	8.61628	6.3672	2.15641	1.5684	20.2731	7.33825	7.66689	4.96746	16.9837	20.298	10.4764	7.98382	7.83152	11.3672	8.51688	0.975116	6.68875	10.3621	3.66346	5.24873	2.21264	4.68885	10.7982	9.77517	6.67258	5.76562	0.083481	14.9566	9.98367	14.6676	6.08628	11.877	7.19746	8.30104
-160	2.23015	8.19667	8.38909	12.8101	5.78821	6.99716	18.6591	4.23585	10.6639	14.2218	16.1374	14.9222	19.5003	9.6639	11.1196	5.60198	22.2226	8.63312	36.0624	30.736	13.1659	7.96315	28.1759	42.993	23.5579	4.7759	16.9541	5.69018	11.4722	12.9774	2.81015	4.6129	0.642309	3.72088	3.87015	11.2178	9.33637	5.21315	6.53024	10.7537	4.25417	3.85224	12.248	14.1032	4.20128	9.08198	12.3094	8.69187	2.16058
-150	4.23504	17.2383	8.77793	17.782	5.75861	6.3575	18.6961	1.5549	4.80842	13.8552	7.18517	11.9121	16.6556	16.9875	15.7995	21.4096	21.7517	6.42617	11.4041	27.6807	38.6485	10.0014	35.4578	31.4413	15.582	1.99031	7.34994	6.39592	2.16047	10.2451	4.22772	7.38752	9.34922	12.1066	5.02886	1.20991	10.5239	5.94866	9.48478	0.74908	3.27958	5.30834	9.41979	10.4625	13.3473	10.3356	5.72232	10.2626	10.4927
-140	8.93468	6.68956	14.0526	13.5502	12.0076	5.87547	20.8284	6.3405	20.3131	15.3947	6.24522	8.37833	5.75586	18.5897	14.6853	8.358	4.08003	18.104	10.7087	16.8631	14.0492	6.16128	13.0393	18.9194	4.62418	10.4339	15.6244	5.67067	19.0185	1.67704	7.27642	17.6424	4.11788	1.96424	3.19394	14.5834	6.50077	7.65421	2.79687	5.22589	3.68817	14.1248	2.46607	11.111	7.32496	8.29358	13.1225	12.4945	11.0572
-130	13.7314	4.67122	8.81819	13.5167	13.0063	6.4905	14.2468	4.37051	5.52805	22.4396	12.196	13.1959	15.3881	11.1336	11.5628	6.25371	13.064	13.6765	4.37344	19.8984	6.76436	6.2742	21.1537	11.1376	5.41563	1.43128	1.96332	6.88359	11.1582	13.6338	3.41675	4.73694	9.83941	5.82091	4.44927	12.7215	7.80758	8.22301	8.83177	5.17084	3.5677	1.60243	3.47768	13.576	4.39667	7.81317	4.87427	6.16216	5.95222
-120	4.20627	8.21578	5.98245	1.97713	7.24296	1.16112	20.2038	6.3068	9.12514	24.5641	3.71893	5.28648	5.50164	23.8996	8.07342	3.82133	5.64291	16.5838	12.8923	21.1012	16.1426	12.526	21.6028	8.85178	7.69812	2.80201	7.03816	11.7172	17.9703	11.0049	4.93279	9.6668	4.77497	8.73969	9.87318	6.66478	7.7891	9.67137	3.39166	4.00074	8.82583	1.7148	9.23735	9.2247	11.4834	22.4532	16.6719	12.2067	6.19993
-110	12.3588	19.0479	7.54052	14.7012	14.4169	9.60991	12.0075	12.3191	11.5805	6.79401	2.21	6.89427	8.63134	5.35706	2.2638	1.96609	4.23239	20.9591	4.68441	18.6378	15.9196	13.6207	12.5276	4.58002	7.73279	9.36787	19.1175	2.75968	13.3802	7.21765	2.15477	5.41478	14.0645	7.50399	2.16787	10.9876	6.04795	2.98245	8.19831	2.69315	2.97374	2.28859	5.29051	7.64191	9.27048	6.4308	10.5936	13.7377	3.64251
-100	7.45067	4.64225	13.5167	7.64456	12.1409	8.47607	12.9169	14.0146	4.46938	6.61992	9.62134	18.505	16.2194	9.00763	7.57266	5.36096	6.0545	9.42948	10.7963	17.8633	9.16199	20.9659	10.762	11.8943	15.5557	19.7827	16.447	3.98982	5.23744	14.0079	7.33892	5.6525	8.90424	5.94548	13.1322	5.13419	13.7949	12.2581	12.3188	4.74312	1.7602	6.05659	8.79166	18.2899	9.1762	8.20227	7.09324	22.822	3.05331
-90	31.948	19.5617	7.88831	12.4577	3.42723	4.55561	14.29	7.79475	3.64432	8.56233	5.75839	11.1452	0.920793	8.18021	8.39704	18.7343	3.98788	8.28414	11.3483	20.204	16.4064	7.02352	23.3044	22.7486	11.3976	14.3062	11.632	11.7166	5.1447	10.5581	6.45322	8.10567	14.9444	5.02063	5.42643	5.63794	1.86623	8.96623	12.9741	4.47862	3.92702	7.35624	12.0905	4.05652	17.9085	10.3009	13.7433	8.89881	1.50122
-80	12.8221	13.7791	7.10999	10.7587	7.46119	9.93905	13.3697	14.5362	6.05177	6.11095	5.16476	8.5497	12.5147	19.7952	14.8615	11.1989	4.52125	18.4027	4.69189	8.44282	12.0807	10.0292	18.2414	7.69054	3.95517	11.723	11.2949	11.485	11.442	14.4979	1.60708	4.18296	8.61181	5.32018	8.67051	7.59452	7.52909	5.75545	2.07723	5.2886	9.03688	7.69268	0.478349	17.6129	0.636801	17.2478	16.7085	12.0541	3.20591
-70	10.3095	7.30768	16.6187	9.81075	2.60595	4.81932	17.0035	7.7601	6.11251	6.25995	15.7745	6.57666	4.55817	17.4291	9.96748	27.8229	2.62215	6.61455	13.7511	21.5037	17.6393	29.0769	28.2017	14.2637	10.2709	5.84692	7.99753	22.5842	5.58933	13.6834	12.8988	1.86216	4.02133	2.19533	10.3584	2.10044	13.8528	4.88628	5.74436	6.97876	11.8046	8.04896	6.88206	10.2066	5.5997	13.8631	7.83547	8.66909	10.4737
-60	8.36561	7.75256	7.72346	14.1396	7.0454	6.75859	24.7859	13.6333	9.66978	8.40287	2.43705	2.05663	5.59448	13.0658	6.70729	18.3943	18.503	6.40923	18.0637	27.5952	22.171	12.8599	23.9349	7.84784	15.0957	21.5348	25.7796	4.97512	18.7119	9.93485	1.99791	10.8626	5.57186	3.76695	6.6041	8.72836	13.0585	7.26383	9.18508	4.46517	9.91145	8.23705	8.02301	11.7836	6.09026	1.59401	15.9509	12.6908	2.6933
-50	13.3133	5.60793	10.475	10.4523	5.20447	7.45171	11.182	17.5446	22.9104	16.4743	7.80319	17.6296	27.5105	18.0022	24.4376	15.7383	29.4983	26.2136	26.1344	17.4397	22.024	6.00012	22.1021	5.32647	14.9388	22.4238	22.9274	10.0448	22.2261	14.0049	5.98283	3.82157	7.26097	5.47091	12.5807	7.72707	2.61426	6.727	8.42681	4.88512	6.4558	8.0347	5.11303	14.9462	6.3013	2.2704	15.6684	7.53084	15.569
-40	1.33614	12.2232	2.47409	10.7034	1.5723	10.3884	5.90614	8.01444	3.31489	7.09674	7.77629	8.39713	9.70864	5.59414	12.3658	11.4605	11.0204	2.02419	12.428	18.6507	13.9199	29.5505	13.6588	23.7859	15.7127	15.2065	18.2245	16.553	4.06246	15.5297	1.7007	12.7601	6.17185	10.2109	1.14333	4.73617	5.31689	8.51711	6.73267	1.16307	12.0654	7.42285	9.72671	3.36207	9.95929	10.8999	24.878	2.33901	13.1067
-30	12.0105	9.19904	5.69014	3.95044	2.18496	6.74663	17.9849	17.067	2.24528	10.2881	14.8294	9.46046	11.6767	8.43334	9.84531	20.3072	9.95159	16.8384	3.68736	7.95529	7.3415	7.88899	13.0176	11.5279	17.5897	22.7015	16.8033	16.3708	12.9931	9.82225	6.88101	4.59156	6.95968	14.2352	6.91658	8.70336	16.8745	3.44695	6.59724	10.5683	8.20536	7.76194	7.69168	14.2485	12.1834	3.33332	8.58896	15.4907	10.8554
-20	5.8147	13.7665	11.2935	3.17204	9.25677	9.45241	16.8554	13.9695	16.8179	10.9509	11.5615	19.1424	2.18834	39.5342	28.1663	37.3351	17.1779	36.3281	11.4222	8.5327	8.50711	6.97076	7.78125	6.99788	8.91153	7.01473	6.5766	4.31809	2.79804	21.8329	5.45155	9.49739	6.23067	18.2422	6.36366	9.93981	7.46893	1.17226	13.0456	4.75825	8.29973	11.1416	8.03507	17.4285	4.14077	7.79091	16.0144	11.7487	5.15602
-10	13.1008	12.6848	13.5139	3.5881	1.34695	10.3912	11.6102	9.73183	19.67	21.1812	6.07177	9.12842	8.64079	13.7743	3.13178	16.7795	27.124	8.81039	20.3939	13.8754	17.5696	18.2982	20.1353	14.2809	26.1656	34.894	26.8282	12.7902	21.6156	11.0532	3.33858	1.5415	4.20554	11.2545	8.62926	13.1093	5.77382	8.87431	7.03793	3.79288	6.52871	9.43068	5.32952	9.58432	21.4939	19.636	21.9211	3.64794	5.12039
0	4.92943	5.60735	9.86458	3.04723	4.79114	6.22917	9.4392	8.66052	20.2878	18.4253	11.305	20.1756	16.5834	15.8543	13.726	5.79583	3.24377	11.4237	14.2733	10.6714	15.0299	11.003	8.46834	12.8734	12.0824	26.2125	20.3698	8.7763	11.1719	2.52173	2.30211	7.30646	8.07192	15.2634	4.84666	17.4326	7.58003	5.57312	7.10406	6.41004	9.9505	11.2862	8.44579	8.37112	6.63841	4.30316	5.42129	10.3513	4.53813
10	9.8303	15.2945	3.02972	18.7415	10.8653	16.0401	8.89725	11.4974	25.1721	34.4805	14.7632	11.9016	2.14805	19.7596	0.96332	8.79616	9.63809	22.9999	29.03	21.8507	34.8601	23.0128	31.1577	6.28319	24.0109	34.9252	29.1606	20.7794	19.9228	15.7726	6.61279	15.9214	4.28106	9.15564	10.9178	18.1402	3.74926	2.46758	10.0833	4.1551	9.46039	10.8751	3.22018	7.96422	12.1721	7.03135	15.9784	26.5209	2.0317
20	10.2394	33.9264	20.1802	28.5923	3.10762	19.5474	13.2413	6.64894	26.2529	29.7467	10.3841	32.178	4.11789	15.5663	12.5087	12.002	8.50343	4.68725	1.83314	27.5015	25.0158	7.06391	9.33775	8.40959	12.5876	17.4674	24.8365	15.0069	7.75148	2.93579	1.32202	7.69126	11.0291	2.45812	5.74054	8.9745	7.85653	2.4552	12.9226	8.35068	13.6542	5.52055	3.89591	12.1708	8.18578	14.0122	12.8914	3.03298	6.48326
30	13.5238	4.62983	17.8778	10.0802	5.37526	8.10096	4.41846	1.71708	11.9753	8.10905	3.472	6.07751	19.8786	28.261	16.162	9.01533	22.1849	19.0778	14.4776	35.2766	23.8332	38.0361	12.7126	1.26609	23.4698	12.9482	20.0928	10.2366	7.2789	13.4197							10.2658	7.53956	4.77176	9.08685	2.8576	7.13403	3.2565	8.16998	15.0787	9.23802	13.0553	11.5391	13.5755
40	6.2526	10.361	10.5567	11.0926	13.7999	20.123	8.59704	6.86854	23.0485	24.0138	3.56521	15.9756	23.0309	29.8502	29.8961	12.755	40.8411	31.1672	9.18589	26.8269	29.4987	7.98623	12.7476	14.9933	8.63508	9.31881	12.0179	15.3113	20.4385	18.9346							8.30065	5.95507	12.7993	5.79817	15.9151	16.0107	1.27655	9.58675	7.92387	6.72203	10.9838	3.77265
50	3.22421	16.3024	11.555	24.8139	12.3014	12.4177	4.62065	9.14259	1.78497	6.85667	16.2338	5.9317	20.6045	8.84164	13.6448	10.0633	22.4348	18.3926	2.60917	8.46021	8.3605	8.50098	11.2783	15.1571	10.594	7.95595	8.74103	11.9938	10.0366	14.4271							16.0323	10.3688	14.3224	13.9218	15.2947	5.38029	1.72006	6.93309	5.41239	6.92018	9.83785	4.63992
60	8.51496	4.93806	7.4373	11.2179	16.7649	17.1143	17.9345	20.0815	20.3739	10.7496	16.988	5.61434	50.1528	47.1471	44.2198	54.428	58.7254	52.4028	1.96791	10.8165	6.47964	3.64596	6.87885	15.1018	0.568685	4.47463	4.5668	11.6832	15.2026	12.125							8.56008	2.94618	24.211	6.67395	9.5892	24.2934
70	7.81979	11.8994	7.13108	14.1097	19.3776	18.8122	15.821	19.4276	22.039	18.7312	3.30487	11.0755	47.6325	33.2726	54.7745	47.664	59.0483	60.2023	15.1032	17.2096	16.1319	5.50665	14.5305	14.3537	12.7204	10.7995	3.96679	1.94398	2.18682	5.03128							8.6372	10.5167	7.82681	7.49322	11.1511	11.3884
80	8.70599	6.1504	15.7965	13.931	13.9517	10.4686	7.63159	4.78544	24.1095	11.9365	12.0093	22.7802	8.35571	7.38056	12.5	13.8236	27.2245	17.9323	7.00251	12.7272	11.1639	9.83598	5.16493	12.2303													12.1383	8.65481	13.2548	6.56714	9.08343	11.1378
90	10.7607	1.48129	18.9627	10.1815	10.153	19.129	11.532	7.64863	9.55871	7.0294	10.479	9.71028							5.05888	8.49011	5.08009	10.4112	2.49907	0.9405													4.81232	8.22793	9.78227	2.91517	11.8287	8.80701
100	10.9729	6.65529	12.5674	7.53392	26.8092	27.0393	4.7349	4.63473	8.26979	3.74876	7.01862	4.77677							7.35642	14.4454	16.0207	11.373	11.8381	1.68774													9.58489	10.5204	2.51119	4.10069	6.70554	7.96615
110	21.953	12.2122	20.6707	5.46759	7.71596	11.8881	8.16877	4.97584	6.71371	8.87402	5.13805	5.56422							5.88706	13.8272	12.6709	12.6832	7.70953	5.70806													5.63593	4.2911	10.6114	7.11679	4.59029	11.0629
120	13.6368	18.855	17.164	6.43389	16.0846	14.2263	2.22978	7.85574	5.17515	6.82936	6.03917	7.28478
130	14.6133	14.4682	12.904	11.0735	9.44783	6.99845	2.84489	6.00422	3.67827	2.6916	3.99868	3.25141
140	6.22866	8.02021	13.2178	1.11562	14.5375	19.4703	3.86661	7.07898	5.54262	3.73276	1.91656	2.71448
150	5.2215	4.51629	5.66522	8.46959	9.45989	9.05401	4.51853	6.59267	2.54312	3.47218	1.84225	1.0461
160	7.53915	11.8687	16.8523	6.55389	8.5372	11.1919	4.75192	2.30559	0.538163	3.10958	6.97638	5.52935
170	5.49263	6.66629	8.01523	5.67344	6.86498	9.26363	4.84573	6.14528	1.42498	3.27391	4.97806	7.82591
180	14.5883	9.81259	10.6425	15.9589	8.81803	7.65792
190	1.51013	3.30693	3.37399	12.7512	13.031	9.43537
200	9.83768	9.72866	8.06851	11.7203	10.3622	10.7214
[truncated: 551 more columns]

## Sheet: Sup2d
Time relative to anaphase onset (s)	Control - chromosome alignment
-750
-740
-730
-720
-710
-700
-690
-680
-670
-660
-650
-640
-630
-620
-610
-600
-590
-580
-570
-560
-550
-540
-530
-520
-510
-500
-490
-480
-470
-460
-450
-440
-430
-420
-410
-400
-390
-380
-370
-360
-350
-340
-330																																																	0.278284
-320																																																	0.17957
-310													0.369621	0.300267	0.19755	0.18017	0.00138207	0.389603																															0.19892
-300													0.303136	0.0852898	0.0439683	0.380863	0.0809942	0.551784																															0.229818
-290													0.250074	0.348418	0.335097	0.263165	0.191694	0.694496																															0.152758
-280	0.266143	0.241455	0.508664	0.0988819	0.182853	0.295773	0.368713	0.589347	0.058186	0.910047	0.494737	0.137019																															0.228385	0.608561	0.350979	0.104596	0.258317	0.104264	0.0656152
-270	0.0528862	0.412158	0.536829	0.0030034	0.0386515	0.375083	0.115444	0.120771	0.0426011	0.456665	1.07616	0.493991																															0.0270454	0.436947	0.38958	0.267898	0.131895	0.124457	0.225024
-260	0.109649	0.231868	0.688239	0.143376	0.150805	0.561841	0.279194	0.337506	0.15924	0.624756	0.679262	0.133087													0.753411	0.601323	0.803626	0.413384	0.70013	0.0360212													0.182989	0.762324	0.0987639	0.674035	0.0528407	0.441341	0.0113767
-250	0.199067	0.380202	0.851424	0.404199	0.132209	0.156998	0.523319	0.717528	0.928866	0.363373	0.311715	0.198727													0.899885	0.704677	0.933195	0.475887	0.148621	0.184476	0.53622	0.482677	0.0270887	0.786448	0.507901	0.00139458	1.27687	0.0271866	0.745484	0.268814	0.0205751	0.265787	0.324629	0.442814	0.0210617	0.898596	0.141821	0.381721	0.238615
-240	0.439346	0.268974	0.676142	0.654403	0.153371	0.296293	0.103363	0.209685	0.800438	0.544	0.381583	0.258403	0.290352	0.0889878	0.145182	0.116068	0.0607569	0.241006							0.866349	0.696993	1.09579	0.0725522	0.728866	0.349935	0.510358	0.302867	0.497126	1.19153	0.0681153	0.0247352	1.1752	0.52166	0.384605	0.185988	0.112954	0.132496	0.40549	0.0696019	0.109166	0.776667	0.0111842	0.00313116	0.472794
-230	0.390644	0.0777141	0.876106	0.849094	0.11382	0.624326	0.334649	0.0302007	0.831265	0.118071	0.236361	0.20051	0.706511	0.185012	0.236426	0.232916	0.329209	0.186265	0.158572	0.920862	0.469146	0.612584	0.363813	0.168751	0.738854	0.524648	0.803507	0.0834335	0.372841	0.149703	0.682306	0.442151	0.592411	1.23359	0.228842	0.245596	0.468734	0.677634	0.428727	0.0471578	0.334178	0.0116375	0.599391	0.00256915	0.421366	0.942207	0.223009	0.176045	0.662119
-220	0.353228	0.330018	0.928797	0.516836	0.123848	0.460795	0.490146	0.504371	0.624736	0.046546	0.0695311	0.0287002	0.45314	0.205916	0.00811181	0.270681	0.292544	0.0134241	0.438541	1.43657	0.452284	1.57218	0.265693	0.573786	0.450135	0.462484	0.929876	0.237582	0.0589492	0.217209	0.118635	0.0201517	0.25179	0.962306	0.106002	0.422219	0.401826	0.750185	0.270224	0.186265	0.115772	0.361925	0.379393	0.502901	0.237237	0.23922	0.112709	0.411752	0.541854
-210	0.757865	0.110228	0.488196	0.885175	0.556879	0.194275	1.01908	0.142733	1.08202	0.47903	0.205684	0.0254177	0.312913	0.20437	0.130513	0.111952	0.141933	0.0952387	0.108716	0.115039	0.147804	0.984871	0.300982	0.772151	0.569173	0.500647	0.312338	0.50312	0.33599	0.303457	0.535555	0.502907	0.462993	0.476583	0.113191	0.32304	0.0859432	0.366751	0.462867	0.0841309	0.470811	0.252337	0.220646	0.360213	0.173196	0.168354	0.0824234	0.557792	0.726235
-200	0.648549	0.235314	0.62901	1.23867	0.672177	0.0130412	0.962408	0.375818	0.659243	0.629565	0.199292	0.112808	0.125782	0.166204	0.0360712	0.0958738	0.102723	0.326091	0.317634	0.75455	0.314367	0.427644	0.0024995	0.39451	1.19704	0.347779	0.402729	0.978953	0.104815	1.00045	0.079676	0.564808	0.674775	0.752512	0.0435843	0.407385	0.0854756	0.0450804	0.4843	0.0410144	0.151676	0.406516	0.235681	0.369281	0.360971	0.235463	0.260934	0.558079	0.67553
-190	0.139049	0.187952	0.849994	0.629518	0.242807	0.0701391	0.709857	0.673318	0.0258012	0.467376	0.701961	0.0694982	0.0702157	0.279558	0.081905	0.374514	0.0325225	0.392062	0.219075	0.937622	0.46019	0.422812	0.309501	0.141284	0.256142	0.491854	0.85829	0.290598	0.0276097	0.360186	0.286165	0.129896	0.872857	0.800803	0.273327	0.363581	0.423017	0.332924	0.48565	0.0685053	0.292345	0.359288	0.290306	0.0748888	0.686095	0.268174	0.152516	0.497498	0.934303
-180	0.881169	0.345732	0.147424	1.3129	0.00126486	0.50737	0.896645	0.189688	0.546233	0.327877	0.0720393	0.414428	0.207652	0.158378	0.0778536	0.274865	0.19104	0.511151	0.207096	0.799893	0.461145	0.362091	0.349719	0.269809	0.405406	0.609606	0.742609	0.412501	0.0512924	0.61226	0.424414	0.292428	0.458161	0.310044	0.0181146	0.211627	0.00295416	0.481046	0.556836	0.223679	0.0579195	0.414685	0.399424	0.51697	0.293694	0.0224785	0.030102	0.157566	0.722059
-170	0.207238	0.0891531	0.870553	0.544554	0.997172	0.328249	1.2284	0.179902	0.496725	0.445894	0.350925	0.228554	0.619594	0.182712	0.11605	0.265294	0.366824	0.506255	0.360492	0.292245	0.445902	0.146534	0.153359	0.420796	1.01757	0.258778	0.512009	0.487238	0.341529	0.429986	0.978637	0.0826132	0.65962	0.796878	0.55626	0.109794	0.00875643	0.408895	0.574213	0.180174	0.119512	0.0953933	0.431852	0.259992	0.0429478	0.034406	0.368492	0.29707	0.609686
-160	0.108566	0.321001	0.732087	0.868411	0.385963	0.149012	1.11227	0.295282	0.297636	0.419646	0.34468	0.145683	0.0132598	0.128602	0.0169311	0.0424055	0.204788	0.491204	0.0229448	0.98998	0.672884	0.526839	0.426894	0.0721143	1.10809	0.129871	0.713352	0.288642	0.334404	0.0551851	0.262628	0.258627	0.683859	0.400989	0.224552	0.775599	0.217999	0.102521	0.132896	0.343796	0.133409	0.169395	0.543882	0.0679543	0.178993	0.00801808	0.420488	0.496473	0.113287
-150	0.464971	0.440835	0.361015	1.16151	0.191702	0.520466	0.880282	0.607781	0.907707	0.337274	0.332709	0.125218	0.38512	0.137779	0.133202	0.0303303	0.277112	0.502233	0.130175	0.560014	0.354578	0.346965	0.284829	0.156142	0.770884	0.0290567	0.476129	0.425766	0.136942	0.277427	0.575209	0.424582	0.549632	0.30633	0.0920036	0.0703415	0.0967461	0.134403	0.212049	0.308538	0.490081	0.180967	0.635378	0.0224326	0.448622	0.0534052	0.0238828	0.5364	0.239677
-140	0.517107	0.602505	0.0852858	0.745145	0.242143	0.552551	0.698926	0.625279	0.603955	0.178013	0.515598	0.419358	0.420599	0.401922	0.214595	0.0501986	0.0114967	0.459011	0.289992	0.562213	0.533209	0.290113	0.142555	0.305482	0.530904	0.260804	0.0798372	0.354812	0.116048	0.231402	0.585215	1.00797	0.462887	0.0427812	0.183848	0.00954354	0.561732	0.410635	0.078842	0.390564	0.537003	0.15493	0.566851	0.233056	0.267805	0.259099	0.0979747	0.453557	0.218811
-130	0.374262	0.346317	0.506674	0.132615	0.640945	0.237193	0.576682	0.113054	0.470397	0.418262	0.0603151	0.172829	0.142435	0.384454	0.0983715	0.00558396	0.158814	0.646537	0.117357	0.363485	0.018522	0.174555	0.0377193	0.025885	0.986202	0.0799634	0.12836	0.664852	0.0258888	0.262467	0.227678	0.421211	0.0290425	0.227954	0.499648	0.255625	0.349696	0.034432	0.0570893	0.562467	0.263566	0.139251	0.489807	0.325276	0.180091	0.294851	0.209492	0.278009	0.294423
-120	0.267695	0.605017	0.461447	0.851243	0.372862	0.275975	0.141844	0.265614	0.731406	0.363811	0.177886	0.212532	0.444219	0.653651	0.305536	0.187347	0.234945	0.484233	0.277402	0.490607	0.328348	0.148968	0.0948241	0.0742804	0.889327	0.18197	0.109408	0.314293	0.481009	0.206715	0.202679	0.142122	0.0571364	0.454693	0.357493	0.326562	0.186044	0.325285	0.333484	0.576489	0.117617	0.323751	0.775347	0.375074	0.424906	0.1206	0.0282977	0.270943	0.371841
-110	0.350231	0.42086	0.28166	0.51715	0.39212	0.517624	0.16231	0.28596	0.589358	0.0987097	0.392758	0.252173	0.29633	0.487337	0.2536	0.176629	0.0414245	0.481155	0.315866	0.285612	0.286443	0.306554	0.235893	0.152151	0.862534	0.327235	0.269251	0.353041	0.389732	0.218724	0.171157	0.510317	0.212082	0.662818	0.346305	0.393703	0.0277077	0.126196	0.06686	0.645189	0.45664	0.457951	0.743773	0.0656629	0.2634	0.153761	0.187906	0.00151042	0.130777
-100	0.0669483	0.0688581	0.787475	0.369197	0.844941	0.105465	0.247204	0.349842	0.159086	0.0206377	0.166531	0.163672	0.30466	0.188614	0.05444	0.116749	0.00700031	0.406404	0.234036	0.127565	0.11555	0.535717	0.0700962	0.338955	0.59577	0.202993	0.114553	0.345062	0.272494	0.0697568	0.164158	0.422889	0.0958334	0.512797	0.103825	0.451377	0.227796	0.0622281	0.285608	0.756489	0.293745	0.310058	0.893045	0.232433	0.269699	0.438251	0.19144	0.0560748	0.0940522
-90	0.723478	0.153313	0.29674	0.756509	0.387634	0.375188	0.256816	0.068342	0.118244	0.146167	0.00523199	0.0800976	0.014512	0.232864	0.0381731	0.362736	0.0683993	0.00154332	0.0188676	0.393169	0.257435	0.399274	0.0277787	0.191161	0.697688	0.310759	0.422939	0.427637	0.258808	0.194997	0.189377	0.508651	0.0159327	0.00084348	0.293251	0.0181089	0.213013	0.220466	0.216109	0.308861	0.0592051	0.187543	0.730233	0.00717	0.166801	0.00957302	0.0601102	0.013702	0.0252981
-80	0.282167	0.00508387	0.35809	0.596839	0.282347	0.257738	0.313517	0.639574	0.686275	0.0878523	0.105955	0.200357	0.199394	0.466583	0.0322528	0.123917	0.10454	0.576893	0.0325726	0.214533	0.03711	0.343027	0.0773372	0.0130153	0.496461	0.221786	0.592571	0.180545	0.400532	0.479691	0.0191226	0.501993	0.0952692	0.224733	0.552587	0.011233	0.108115	0.0784707	0.262101	0.186507	0.0919487	0.217181	0.668468	0.063071	0.113688	0.0956636	0.191596	0.113763	0.103162
-70	1.11165	1.23296	0.330846	1.42489	0.504744	0.651021	0.092241	0.337647	0.385517	0.121556	0.415334	0.00780069	0.086619	0.151468	0.116997	0.24894	0.110683	0.11955	0.0542431	0.286268	0.227487	0.326818	0.294951	0.629464	0.885618	0.172929	0.440165	0.439664	0.364644	0.353114	0.0488667	0.406972	0.0868122	0.187658	0.0941417	0.0267093	0.272291	0.0435617	0.433854	0.241648	0.00240955	0.373725	0.667137	0.310468	0.00551545	0.0144301	0.0531543	0.0671062	0.0243955
-60	0.753372	0.614226	0.253668	0.898731	0.18831	0.279588	0.278439	0.534185	0.706053	0.417706	0.0331397	0.113628	0.373893	0.279424	0.157961	0.105217	0.336436	0.165265	0.127221	0.0707918	0.101869	0.347093	0.34755	0.495024	0.36209	0.0594971	0.354281	0.383335	0.253489	0.11755	0.030245	0.552341	0.0708107	0.257611	0.18148	0.20853	0.0891216	0.189419	0.343997	0.150478	0.103975	0.363684	0.273826	0.0664418	0.0681447	0.0916575	0.0108889	0.0791932	0.0230758
-50	0.889526	0.902553	0.577357	1.12945	0.437857	0.60689	0.0417662	0.101942	0.226031	0.138741	0.231703	0.280893	0.661195	0.201564	0.0893753	0.400213	0.242501	0.370012	0.0815286	0.246185	0.0097297	0.127489	0.455962	0.480925	0.339768	0.0901847	0.484435	0.20285	0.232112	0.132721	0.203737	0.499535	0.123838	0.177892	0.128315	0.0952942	0.300132	0.0564082	0.0606966	0.00580203	0.108244	0.186495	0.237241	0.038624	0.0284137	0.168231	0.2075	0.0872337	0.209633
-40	0.102088	0.523058	0.00669812	1.0113	0.0932634	0.206445	0.107321	0.213903	0.365139	0.21824	0.230268	0.235065	0.62659	0.387555	0.258477	0.0891056	0.147848	0.0408021	0.0392284	0.222916	0.21054	0.36072	0.23611	0.380962	0.182532	0.0765868	0.196165	0.226217	0.177318	0.00016435	0.0291544	0.409693	0.105375	0.0295448	0.232451	0.122985	0.153511	0.0740404	0.0672803	0.00548318	0.097938	0.0537961	0.0649446	0.14077	0.294201	0.0410008	0.126138	0.165653	0.229205
-30	0.0523431	0.202337	0.175936	0.73838	0.104735	0.194245	0.0117785	0.182807	0.287609	0.223849	0.190078	0.211058	0.395553	0.169181	0.171162	0.0226751	0.259387	0.0769889	0.0264854	0.674998	0.364927	0.104147	0.0129327	0.579033	0.245876	0.20494	0.321025	0.353618	0.386506	0.289054	0.169395	0.214998	0.187044	0.00499114	0.0609703	0.123959	0.170764	0.0229537	0.180193	0.123367	0.374566	0.247689	0.0231213	0.15745	0.0813772	0.196454	0.0759154	0.0874391	0.266062
-20	0.212841	0.303843	0.31151	0.647964	0.0154165	0.132672	0.0343064	0.0341304	0.0882604	0.158266	0.0998836	0.190057	0.540588	0.342943	0.0645618	0.356623	0.0853942	0.422674	0.271996	0.520438	0.342628	0.193498	0.218054	0.250064	0.589801	0.332193	0.449844	0.220488	0.0749482	0.187046	0.0344111	0.247227	0.326158	0.111884	0.0270016	0.175779	0.0428183	0.159503	0.180008	0.0607606	0.15785	0.0896963	0.0786213	0.16245	0.142588	0.0564274	0.103193	0.0845888	0.11589
-10	0.0415999	0.241106	0.308182	0.589631	0.0260717	0.0709399	0.0324926	0.329879	0.378745	0.210851	0.120535	0.149004	0.485575	0.263006	0.115872	0.137891	0.180565	0.0862112	0.251856	0.359673	0.122326	0.274545	0.276307	0.109297	0.0837387	0.127335	0.136831	0.149175	0.10958	0.0476021	0.117667	0.122664	0.532866	0.0546506	0.0402549	0.201495	0.00590243	0.239617	0.066005	0.0643221	0.0735397	0.0533077	0.133623	0.138001	0.249127	0.0544525	0.285227	0.0608582	0.142867
0	0.0972373	0.169222	0.128682	0.478722	0.0377536	0.0398971	0.10991	0.209794	0.25756	0.126152	0.125834	0.293582	0.898485	0.32396	0.369348	0.0677007	0.451136	0.0649476	0.202304	0.48474	0.0410463	0.67779	0.41325	0.114472	0.336634	0.233824	0.440193	0.217843	0.234807	0.0806216	0.330907	0.281097	0.412271	0.0335032	0.0473473	0.049487	0.178429	0.17262	0.289651	0.106064	0.0298652	0.120929	0.0408987	0.0571487	0.0807232	0.118218	0.0383668	0.0267537	0.221885
10	0.0312588	0.00908857	0.00553263	0.404373	0.173818	0.29248	0.0466825	0.0593334	0.299829	0.0331572	0.214368	0.452107	0.647962	0.342801	0.266146	0.166205	0.410333	0.180622	0.148892	0.222069	0.235984	0.210531	0.170622	0.167515	0.24501	0.376131	0.417579	0.351065	0.508764	0.32971	0.412265	0.319926	0.507418	0.0471344	0.172859	0.13501	0.0618903	0.116471	0.0847308	0.146277	0.0530637	0.0187349	0.139737	0.0250874	0.00298418	0.175039	0.211722	0.142576	0.282955
20	0.0184345	0.577559	0.255124	0.390015	0.0955784	0.296269	0.21837	0.21233	0.530584	0.296706	0.0825272	0.15277	0.879015	0.514448	0.426938	0.104173	0.61253	0.0529324	0.0822	0.2409	0.0986435	0.187443	0.1683	0.0171782	0.288943	0.167244	0.154589	0.192196	0.633733	0.545465	0.285144	0.572831	0.777449	0.214819	0.424291	0.255132	0.149049	0.13476	0.162974	0.00720475	0.0816676	0.0615261	0.16475	0.0684424	0.0183272	0.091606	0.0251931	0.210717	0.0787867
30	0.1724	0.0167024	0.399319	0.36355	0.0658001	0.130952	0.0260029	0.0281017	0.161348	0.0295612	0.11346	0.0847457	0.696016	0.497509	0.349856	0.135802	0.394451	0.0297531	0.108639	0.233525	0.0972741	0.173032	0.224348	0.171816	0.181611	0.0256522	0.0576761	0.1763	0.407651	0.378903							0.150925	0.211586	0.0953325	0.0470967	0.188774	0.0481026	0.0334985	0.0989355	0.134448	0.0805196	0.0400788	0.248953	0.125915
40	0.242498	0.0592423	0.25726	0.0787414	0.036501	0.0885038	0.180423	0.13274	0.128435	0.0935241	0.0148063	0.260279	1.19801	1.06179	0.705718	0.276765	0.541102	0.0831598	0.0552608	0.116524	0.0176287	0.184064	0.236861	0.0115321	0.432857	0.0514789	0.378312	0.327222	0.284828	0.593065							0.0327199	0.106436	0.216323	0.0984045	0.00251707	0.0264359	0.0162908	0.265984	0.232826	0.140835	0.115382	0.120947
50	0.264425	0.151669	0.274389	0.00049039	0.119035	0.158878	0.00040302	0.0675048	0.112825	0.00213935	0.178893	0.150634	0.142237	0.0766959	0.0907675	0.150119	0.203346	0.098761	0.00717034	0.00219446	0.234482	0.428896	0.110773	0.391878	0.476708	0.0314156	0.153519	0.316011	0.531259	0.684464							0.027113	0.0911783	0.0904338	0.100019	0.00815632	0.196078	0.0510818	0.122509	0.280038	0.211337	0.0995503	0.141113
60	0.149763	0.249993	0.131091	0.120194	0.169801	0.047635	0.141381	0.43096	0.603401	0.231912	0.219297	0.121782	0.517921	0.253937	0.0371206	0.678372	0.112484	0.665739	0.037102	0.0557679	0.206738	0.283292	0.169791	0.219325	0.483899	0.0784181	0.515868	0.525621	0.249041	0.823993							0.250635	0.0295562	0.377447	0.0629117	0.122359	0.0155069
70	0.0827294	0.0204456	0.246152	0.182099	0.0170983	0.0201587	0.256356	0.177191	0.16661	0.0681957	0.183855	0.240574	0.291506	0.269154	0.41536	0.975886	0.366796	0.849009	0.0778173	0.0443423	0.00377654	0.0758204	0.0420229	0.0280328	0.164564	0.04572	0.444455	0.584924	0.0920087	0.752089							0.0330849	0.0687214	0.0026835	0.0918117	0.133527	0.0267865
80	0.068221	0.062854	0.097842	0.24829	0.0778837	0.0729604	0.0384275	0.00946481	0.181384	0.194343	0.0422353	0.402871	0.0689108	0.254746	0.146996	0.438966	0.00946867	0.159879	0.142978	0.230565	0.14169	0.24878	0.0291473	0.0188914	0.0248504	0.188654	0.0323512	0.118776	0.011931	0.0360211							0.0936189	0.0127177	0.054983	0.0201615	0.0634778	0.180457
90	0.071587	0.243504	0.222207	0.163382	0.0232248	0.130087	0.132997	0.0736763	0.0963958	0.126593	0.229587	0.201813							0.0870497	0.067865	0.0681821	0.173907	0.160645	0.0464269													0.105921	0.0922462	0.144057	0.0653982	0.0731718	0.00381394
100	0.0152412	0.078619	0.163569	0.030107	0.0708543	0.0471125	0.150529	0.184315	0.32684	0.155129	0.332508	0.0503344							0.0127191	0.309093	0.0457334	0.21364	0.538522	0.0840886													0.0539157	0.0558474	0.134359	0.07807	0.0450847	0.0060699
110	0.0526631	0.0668799	0.0542701	0.202891	0.00581626	0.163813	0.0180542	0.0318526	0.0299065	0.121147	0.139228	0.0885265							0.0248504	0.188654	0.0323512	0.118776	0.011931	0.0360211													0.164817	0.0863826	0.0362393	0.123819	0.186534	0.177386
120	0.0490031	0.208414	0.0687431	0.452122	0.119748	0.1387	0.0784122	0.125349	0.114733	0.0514315	0.0391984	0.16753
130	0.0129282	0.193711	0.220254	0.29462	0.0956358	0.289243	0.105491	0.209858	0.255917	0.11212	0.122942	0.129686
140	0.0494229	0.123384	0.0411906	0.168324	0.0619532	0.110102	0.042816	0.32412	0.36746	0.200535	0.142289	0.161655
150	0.0545093	0.282859	0.349997	0.341151	0.0292628	0.416009	0.0297491	0.312769	0.405936	0.215792	0.08517	0.142537
160	0.13305	0.170431	0.0580592	0.0732856	0.141917	0.240846	0.011531	0.259903	0.147154	0.00402863	0.0941619	0.100301
170	0.155773	0.100653	0.335754	0.0109356	0.149569	0.290485	0.16009	0.406228	0.300691	0.10333	0.0232041	0.00997318
180	0.161257	0.00063236	0.412364	0.114053	0.116451	0.310944
190	0.265625	0.348515	0.2954	0.0976404	0.0963038	0.134269
200	0.170836	0.279402	0.0705079	0.11745	0.00973564	0.0233798
[truncated: 551 more columns]

## Sheet: Sup2f
Control - chromosome orientation
Time relative to anaphase onset (s)	Oocyte 1						Oocyte 2						Oocyte 3						Oocyte 4						Oocyte 5						Oocyte 6						Oocyte 7						Oocyte 8						Oocyte 9
	chr 1	chr 2	chr 3	chr 4	chr 5	chr 6	chr 1	chr 2	chr 3	chr 4	chr 5	chr 6	chr 1	chr 2	chr 3	chr 4	chr 5	chr 6	chr 1	chr 2	chr 3	chr 4	chr 5	chr 6	chr 1	chr 2	chr 3	chr 4	chr 5	chr 6	chr 1	chr 2	chr 3	chr 4	chr 5	chr 6	chr 1	chr 2	chr 3	chr 4	chr 5	chr 6	chr 1	chr 2	chr 3	chr 4	chr 5	chr 6	chr 1
-750
-740
-730
-720
-710
-700
-690
-680
-670
-660
-650
-640
-630
-620
-610
-600
-590
-580
-570
-560
-550
-540
-530
-520
-510
-500
-490
-480
-470
-460
-450
-440
-430
-420
-410
-400
-390
-380
-370
-360
-350
-340
-330													19.642	6.75571	8.33002	10.6873	15.984	20.6349																															15.209
-320													37.2923	3.62717	2.95612	7.35601	23.3816	22.4627																															6.40664
-310													29.7373	5.45076	7.24668	20.3226	8.39699	28.7727																															4.78073
-300													13.0512	9.15536	0.848426	13.6516	6.48801	26.7172																															12.4411
-290													25.4659	12.8731	13.4445	29.0213	8.97657	29.7981																															7.35917
-280	9.7632	6.12072	2.27312	8.2921	8.67443	7.24521	13.4052	2.55487	11.1625	13.626	28.2825	8.70093		5.69904	22.4338	13.7256	9.89093	14.7604																									22.5861	35.147	24.7914	7.53108	17.2435	19.3542	21.2882
-270	7.30854	11.934	13.0681	5.47176	8.31919	21.579	13.8093	16.1605	14.3456	14.3987	4.72115	15.2139		15.9125	13.0677	5.01262	8.69792	16.2047																									11.7488	22.5608	13.7685	7.56733	14.2608	8.91631	8.55589
-260	5.21054	5.99985	8.64972	5.48358	7.78708	8.62373	22.6174	8.70012	30.8931	20.4322	21.6505	5.55336	98.691	14.3595	11.6255	5.25164	12.4042	9.71057							9.47594	14.2848	3.08552	11.9238	20.2351	17.8711													8.93156	33.4041	19.121	7.70828	21.6297	8.07772	16.0058
-250	5.83306	2.35468	8.38912	18.9807	9.65355	10.8019	23.2648	3.99452	15.3253	7.99332	14.483	28.9467	19.969	11.6889	11.466	15.4682	7.00212	10.2093							13.3924	8.5153	14.4909	11.5593	11.7856	2.60497	6.99142	11.4866	13.9009	8.47508	6.15901	10.0347	19.9564	3.48666	12.2102	17.7144	5.70731	14.5317	4.16119	12.2603	15.5126	12.3757	17.0329	5.01128	14.6135
-240	4.37024	13.3668	4.87756	11.5139	2.04586	4.43296	11.5699	14.8559	24.0751	7.48531	5.65309	11.7829	14.8662	8.06435	9.33638	10.5825	3.98942	13.2553							2.41276	5.44248	16.4686	2.27268	42.1284	7.86237	7.02831	4.08623	4.209	7.41091	5.81731	10.0177	7.96342	12.7547	16.6052	4.73864	6.35045	7.16705	9.88064	8.19969	8.04537	12.2022	8.48077	5.66752	4.00017
-230	3.60983	6.19432	0.457128	9.30211	8.06423	1.86375	19.9581	20.0517	27.9844	20.7164	12.5034	12.5816	18.2106	2.97909	4.13807	17.4214	7.95383	9.22038	7.6281	28.3	5.18371	7.24078	8.46703	38.9831	8.39348	3.7431	14.5472	11.0131	13.2053	11.9272	4.60973	12.1143	1.61806	2.17445	16.4103	24.8019	9.68374	18.5312	7.30233	7.56684	3.43108	1.67353	2.40443	21.2225	9.16084	4.92695	15.2647	14.2453	6.21553
-220	1.10272	6.42603	6.26854	12.624	5.63726	1.58228	25.0362	20.0728	10.5704	21.8925	9.51721	26.3033	24.5447	14.5066	7.10472	6.18398	11.0498	3.83085	14.522	27.0945	6.81883	17.3486	8.48142	27.142	17.1007	7.16519	22.9509	19.3631	9.55793	4.23263	10.4966	5.72692	12.4786	8.6472	4.39789	14.4988	7.41713	17.448	11.47	6.1225	5.6144	10.2002	7.91026	24.6275	15.2082	7.63894	7.26377	4.86829	9.11026
-210	10.4151	7.01652	8.91217	8.36054	14.5606	11.3718	38.362	14.4977	4.46582	12.9446	9.40786	14.0319	22.8203	10.0485	5.68668	9.86517	5.61777	3.22188	19.7865	26.3733	26.141	18.1885	3.3762	29.8136	16.7872	5.07223	12.0031	14.2456	12.6414	18.1113	13.4941	13.0511	2.75111	11.0363	1.85948	4.3642	10.5285	10.999	5.93271	5.48851	16.3269	11.2563	8.08058	22.1931	14.7441	17.9591	7.99712	5.08751	11.8093
-200	13.7906	12.3458	10.4082	8.47304	5.32096	6.20978	38.7634	28.7843	2.03486	16.0604	12.7762	10.3292	23.1018	4.85173	6.14317	9.23183	17.795	16.0366	4.90947	18.3776	0.920442	14.4513	20.6753	14.5328	11.0804	19.1963	5.66926	12.9873	14.3865	15.2791	11.3326	5.97137	5.74548	5.4187	2.37112	3.65489	6.02109	8.9462	4.20271	5.39655	2.34839	8.35016	4.23815	22.1943	9.6809	9.82491	2.18225	12.7032	10.9715
-190	6.00213	5.45935	9.4484	2.38229	10.9984	4.20261	24.0444	18.5409	13.5905	10.3984	15.3711	10.0577	26.3242	20.1773	17.9641	8.98351	7.08574	13.6337	12.3361	14.9981	8.86794	4.72043	6.91325	2.33347	5.0936	3.76048	18.4343	0.340978	22.4326	3.43234	8.6234	10.5841	6.2705	12.0883	3.97257	3.60296	4.79553	11.9825	4.33014	5.32205	6.32461	8.49612	8.57596	24.4324	5.10264	10.0375	8.76495	13.9727	21.4871
-180	7.28424	10.2009	10.5113	7.71066	15.895	10.6798	22.8513	8.18948	7.91702	5.8725	12.3923	12.1478	37.5893	11.3587	6.50546	10.1966	10.8017	6.6834	12.8614	31.2116	15.6958	5.21534	28.053	16.8904	3.73319	7.58311	12.8659	3.37264	8.71808	22.1706	2.49523	8.02727	14.6874	5.27823	4.59404	8.84432	2.17647	29.5046	11.8924	10.1953	2.73572	4.57914	16.3769	11.551	7.38931	5.97936	6.97369	4.80833	11.6571
-170	5.11389	3.88924	3.26151	9.60467	3.44459	4.24547	17.8506	16.0902	8.03945	19.8302	19.1914	4.15696	19.2968	10.1788	3.38886	8.61628	6.3672	2.15641	1.5684	20.2731	7.33825	7.66689	4.96746	16.9837	20.298	10.4764	7.98382	7.83152	11.3672	8.51688	0.975116	6.68875	10.3621	3.66346	5.24873	2.21264	4.68885	10.7982	9.77517	6.67258	5.76562	0.083481	14.9566	9.98367	14.6676	6.08628	11.877	7.19746	8.30104
-160	2.23015	8.19667	8.38909	12.8101	5.78821	6.99716	18.6591	4.23585	10.6639	14.2218	16.1374	14.9222	19.5003	9.6639	11.1196	5.60198	22.2226	8.63312	36.0624	30.736	13.1659	7.96315	28.1759	42.993	23.5579	4.7759	16.9541	5.69018	11.4722	12.9774	2.81015	4.6129	0.642309	3.72088	3.87015	11.2178	9.33637	5.21315	6.53024	10.7537	4.25417	3.85224	12.248	14.1032	4.20128	9.08198	12.3094	8.69187	2.16058
-150	4.23504	17.2383	8.77793	17.782	5.75861	6.3575	18.6961	1.5549	4.80842	13.8552	7.18517	11.9121	16.6556	16.9875	15.7995	21.4096	21.7517	6.42617	11.4041	27.6807	38.6485	10.0014	35.4578	31.4413	15.582	1.99031	7.34994	6.39592	2.16047	10.2451	4.22772	7.38752	9.34922	12.1066	5.02886	1.20991	10.5239	5.94866	9.48478	0.74908	3.27958	5.30834	9.41979	10.4625	13.3473	10.3356	5.72232	10.2626	10.4927
-140	8.93468	6.68956	14.0526	13.5502	12.0076	5.87547	20.8284	6.3405	20.3131	15.3947	6.24522	8.37833	5.75586	18.5897	14.6853	8.358	4.08003	18.104	10.7087	16.8631	14.0492	6.16128	13.0393	18.9194	4.62418	10.4339	15.6244	5.67067	19.0185	1.67704	7.27642	17.6424	4.11788	1.96424	3.19394	14.5834	6.50077	7.65421	2.79687	5.22589	3.68817	14.1248	2.46607	11.111	7.32496	8.29358	13.1225	12.4945	11.0572
-130	13.7314	4.67122	8.81819	13.5167	13.0063	6.4905	14.2468	4.37051	5.52805	22.4396	12.196	13.1959	15.3881	11.1336	11.5628	6.25371	13.064	13.6765	4.37344	19.8984	6.76436	6.2742	21.1537	11.1376	5.41563	1.43128	1.96332	6.88359	11.1582	13.6338	3.41675	4.73694	9.83941	5.82091	4.44927	12.7215	7.80758	8.22301	8.83177	5.17084	3.5677	1.60243	3.47768	13.576	4.39667	7.81317	4.87427	6.16216	5.95222
-120	4.20627	8.21578	5.98245	1.97713	7.24296	1.16112	20.2038	6.3068	9.12514	24.5641	3.71893	5.28648	5.50164	23.8996	8.07342	3.82133	5.64291	16.5838	12.8923	21.1012	16.1426	12.526	21.6028	8.85178	7.69812	2.80201	7.03816	11.7172	17.9703	11.0049	4.93279	9.6668	4.77497	8.73969	9.87318	6.66478	7.7891	9.67137	3.39166	4.00074	8.82583	1.7148	9.23735	9.2247	11.4834	22.4532	16.6719	12.2067	6.19993
-110	12.3588	19.0479	7.54052	14.7012	14.4169	9.60991	12.0075	12.3191	11.5805	6.79401	2.21	6.89427	8.63134	5.35706	2.2638	1.96609	4.23239	20.9591	4.68441	18.6378	15.9196	13.6207	12.5276	4.58002	7.73279	9.36787	19.1175	2.75968	13.3802	7.21765	2.15477	5.41478	14.0645	7.50399	2.16787	10.9876	6.04795	2.98245	8.19831	2.69315	2.97374	2.28859	5.29051	7.64191	9.27048	6.4308	10.5936	13.7377	3.64251
-100	7.45067	4.64225	13.5167	7.64456	12.1409	8.47607	12.9169	14.0146	4.46938	6.61992	9.62134	18.505	16.2194	9.00763	7.57266	5.36096	6.0545	9.42948	10.7963	17.8633	9.16199	20.9659	10.762	11.8943	15.5557	19.7827	16.447	3.98982	5.23744	14.0079	7.33892	5.6525	8.90424	5.94548	13.1322	5.13419	13.7949	12.2581	12.3188	4.74312	1.7602	6.05659	8.79166	18.2899	9.1762	8.20227	7.09324	22.822	3.05331
-90	31.948	19.5617	7.88831	12.4577	3.42723	4.55561	14.29	7.79475	3.64432	8.56233	5.75839	11.1452	0.920793	8.18021	8.39704	18.7343	3.98788	8.28414	11.3483	20.204	16.4064	7.02352	23.3044	22.7486	11.3976	14.3062	11.632	11.7166	5.1447	10.5581	6.45322	8.10567	14.9444	5.02063	5.42643	5.63794	1.86623	8.96623	12.9741	4.47862	3.92702	7.35624	12.0905	4.05652	17.9085	10.3009	13.7433	8.89881	1.50122
-80	12.8221	13.7791	7.10999	10.7587	7.46119	9.93905	13.3697	14.5362	6.05177	6.11095	5.16476	8.5497	12.5147	19.7952	14.8615	11.1989	4.52125	18.4027	4.69189	8.44282	12.0807	10.0292	18.2414	7.69054	3.95517	11.723	11.2949	11.485	11.442	14.4979	1.60708	4.18296	8.61181	5.32018	8.67051	7.59452	7.52909	5.75545	2.07723	5.2886	9.03688	7.69268	0.478349	17.6129	0.636801	17.2478	16.7085	12.0541	3.20591
-70	10.3095	7.30768	16.6187	9.81075	2.60595	4.81932	17.0035	7.7601	6.11251	6.25995	15.7745	6.57666	4.55817	17.4291	9.96748	27.8229	2.62215	6.61455	13.7511	21.5037	17.6393	29.0769	28.2017	14.2637	10.2709	5.84692	7.99753	22.5842	5.58933	13.6834	12.8988	1.86216	4.02133	2.19533	10.3584	2.10044	13.8528	4.88628	5.74436	6.97876	11.8046	8.04896	6.88206	10.2066	5.5997	13.8631	7.83547	8.66909	10.4737
-60	8.36561	7.75256	7.72346	14.1396	7.0454	6.75859	24.7859	13.6333	9.66978	8.40287	2.43705	2.05663	5.59448	13.0658	6.70729	18.3943	18.503	6.40923	18.0637	27.5952	22.171	12.8599	23.9349	7.84784	15.0957	21.5348	25.7796	4.97512	18.7119	9.93485	1.99791	10.8626	5.57186	3.76695	6.6041	8.72836	13.0585	7.26383	9.18508	4.46517	9.91145	8.23705	8.02301	11.7836	6.09026	1.59401	15.9509	12.6908	2.6933
-50	13.3133	5.60793	10.475	10.4523	5.20447	7.45171	11.182	17.5446	22.9104	16.4743	7.80319	17.6296	27.5105	18.0022	24.4376	15.7383	29.4983	26.2136	26.1344	17.4397	22.024	6.00012	22.1021	5.32647	14.9388	22.4238	22.9274	10.0448	22.2261	14.0049	5.98283	3.82157	7.26097	5.47091	12.5807	7.72707	2.61426	6.727	8.42681	4.88512	6.4558	8.0347	5.11303	14.9462	6.3013	2.2704	15.6684	7.53084	15.569
-40	1.33614	12.2232	2.47409	10.7034	1.5723	10.3884	5.90614	8.01444	3.31489	7.09674	7.77629	8.39713	9.70864	5.59414	12.3658	11.4605	11.0204	2.02419	12.428	18.6507	13.9199	29.5505	13.6588	23.7859	15.7127	15.2065	18.2245	16.553	4.06246	15.5297	1.7007	12.7601	6.17185	10.2109	1.14333	4.73617	5.31689	8.51711	6.73267	1.16307	12.0654	7.42285	9.72671	3.36207	9.95929	10.8999	24.878	2.33901	13.1067
-30	12.0105	9.19904	5.69014	3.95044	2.18496	6.74663	17.9849	17.067	2.24528	10.2881	14.8294	9.46046	11.6767	8.43334	9.84531	20.3072	9.95159	16.8384	3.68736	7.95529	7.3415	7.88899	13.0176	11.5279	17.5897	22.7015	16.8033	16.3708	12.9931	9.82225	6.88101	4.59156	6.95968	14.2352	6.91658	8.70336	16.8745	3.44695	6.59724	10.5683	8.20536	7.76194	7.69168	14.2485	12.1834	3.33332	8.58896	15.4907	10.8554
-20	5.8147	13.7665	11.2935	3.17204	9.25677	9.45241	16.8554	13.9695	16.8179	10.9509	11.5615	19.1424	2.18834	39.5342	28.1663	37.3351	17.1779	36.3281	11.4222	8.5327	8.50711	6.97076	7.78125	6.99788	8.91153	7.01473	6.5766	4.31809	2.79804	21.8329	5.45155	9.49739	6.23067	18.2422	6.36366	9.93981	7.46893	1.17226	13.0456	4.75825	8.29973	11.1416	8.03507	17.4285	4.14077	7.79091	16.0144	11.7487	5.15602
-10	13.1008	12.6848	13.5139	3.5881	1.34695	10.3912	11.6102	9.73183	19.67	21.1812	6.07177	9.12842	8.64079	13.7743	3.13178	16.7795	27.124	8.81039	20.3939	13.8754	17.5696	18.2982	20.1353	14.2809	26.1656	34.894	26.8282	12.7902	21.6156	11.0532	3.33858	1.5415	4.20554	11.2545	8.62926	13.1093	5.77382	8.87431	7.03793	3.79288	6.52871	9.43068	5.32952	9.58432	21.4939	19.636	21.9211	3.64794	5.12039
0	4.92943	5.60735	9.86458	3.04723	4.79114	6.22917	9.4392	8.66052	20.2878	18.4253	11.305	20.1756	16.5834	15.8543	13.726	5.79583	3.24377	11.4237	14.2733	10.6714	15.0299	11.003	8.46834	12.8734	12.0824	26.2125	20.3698	8.7763	11.1719	2.52173	2.30211	7.30646	8.07192	15.2634	4.84666	17.4326	7.58003	5.57312	7.10406	6.41004	9.9505	11.2862	8.44579	8.37112	6.63841	4.30316	5.42129	10.3513	4.53813
10	9.8303	15.2945	3.02972	18.7415	10.8653	16.0401	8.89725	11.4974	25.1721	34.4805	14.7632	11.9016	2.14805	19.7596	0.96332	8.79616	9.63809	22.9999	29.03	21.8507	34.8601	23.0128	31.1577	6.28319	24.0109	34.9252	29.1606	20.7794	19.9228	15.7726	6.61279	15.9214	4.28106	9.15564	10.9178	18.1402	3.74926	2.46758	10.0833	4.1551	9.46039	10.8751	3.22018	7.96422	12.1721	7.03135	15.9784	26.5209	2.0317
20	10.2394	33.9264	20.1802	28.5923	3.10762	19.5474	13.2413	6.64894	26.2529	29.7467	10.3841	32.178	4.11789	15.5663	12.5087	12.002	8.50343	4.68725	1.83314	27.5015	25.0158	7.06391	9.33775	8.40959	12.5876	17.4674	24.8365	15.0069	7.75148	2.93579	1.32202	7.69126	11.0291	2.45812	5.74054	8.9745	7.85653	2.4552	12.9226	8.35068	13.6542	5.52055	3.89591	12.1708	8.18578	14.0122	12.8914	3.03298	6.48326
30	13.5238	4.62983	17.8778	10.0802	5.37526	8.10096	4.41846	1.71708	11.9753	8.10905	3.472	6.07751	19.8786	28.261	16.162	9.01533	22.1849	19.0778	14.4776	35.2766	23.8332	38.0361	12.7126	1.26609	23.4698	12.9482	20.0928	10.2366	7.2789	13.4197							10.2658	7.53956	4.77176	9.08685	2.8576	7.13403	3.2565	8.16998	15.0787	9.23802	13.0553	11.5391	13.5755
40	6.2526	10.361	10.5567	11.0926	13.7999	20.123	8.59704	6.86854	23.0485	24.0138	3.56521	15.9756	23.0309	29.8502	29.8961	12.755	40.8411	31.1672	9.18589	26.8269	29.4987	7.98623	12.7476	14.9933	8.63508	9.31881	12.0179	15.3113	20.4385	18.9346							8.30065	5.95507	12.7993	5.79817	15.9151	16.0107	1.27655	9.58675	7.92387	6.72203	10.9838	3.77265
50	3.22421	16.3024	11.555	24.8139	12.3014	12.4177	4.62065	9.14259	1.78497	6.85667	16.2338	5.9317	20.6045	8.84164	13.6448	10.0633	22.4348	18.3926	2.60917	8.46021	8.3605	8.50098	11.2783	15.1571	10.594	7.95595	8.74103	11.9938	10.0366	14.4271							16.0323	10.3688	14.3224	13.9218	15.2947	5.38029	1.72006	6.93309	5.41239	6.92018	9.83785	4.63992
60	8.51496	4.93806	7.4373	11.2179	16.7649	17.1143	17.9345	20.0815	20.3739	10.7496	16.988	5.61434	50.1528	47.1471	44.2198	54.428	58.7254	52.4028	1.96791	10.8165	6.47964	3.64596	6.87885	15.1018	0.568685	4.47463	4.5668	11.6832	15.2026	12.125							8.56008	2.94618	24.211	6.67395	9.5892	24.2934
70	7.81979	11.8994	7.13108	14.1097	19.3776	18.8122	15.821	19.4276	22.039	18.7312	3.30487	11.0755	47.6325	33.2726	54.7745	47.664	59.0483	60.2023	15.1032	17.2096	16.1319	5.50665	14.5305	14.3537	12.7204	10.7995	3.96679	1.94398	2.18682	5.03128							8.6372	10.5167	7.82681	7.49322	11.1511	11.3884
80	8.70599	6.1504	15.7965	13.931	13.9517	10.4686	7.63159	4.78544	24.1095	11.9365	12.0093	22.7802	8.35571	7.38056	12.5	13.8236	27.2245	17.9323	7.00251	12.7272	11.1639	9.83598	5.16493	12.2303													12.1383	8.65481	13.2548	6.56714	9.08343	11.1378
90	10.7607	1.48129	18.9627	10.1815	10.153	19.129	11.532	7.64863	9.55871	7.0294	10.479	9.71028							5.05888	8.49011	5.08009	10.4112	2.49907	0.9405													4.81232	8.22793	9.78227	2.91517	11.8287	8.80701
100	10.9729	6.65529	12.5674	7.53392	26.8092	27.0393	4.7349	4.63473	8.26979	3.74876	7.01862	4.77677							7.35642	14.4454	16.0207	11.373	11.8381	1.68774													9.58489	10.5204	2.51119	4.10069	6.70554	7.96615
110	21.953	12.2122	20.6707	5.46759	7.71596	11.8881	8.16877	4.97584	6.71371	8.87402	5.13805	5.56422							5.88706	13.8272	12.6709	12.6832	7.70953	5.70806													5.63593	4.2911	10.6114	7.11679	4.59029	11.0629
120	13.6368	18.855	17.164	6.43389	16.0846	14.2263	2.22978	7.85574	5.17515	6.82936	6.03917	7.28478
130	14.6133	14.4682	12.904	11.0735	9.44783	6.99845	2.84489	6.00422	3.67827	2.6916	3.99868	3.25141
140	6.22866	8.02021	13.2178	1.11562	14.5375	19.4703	3.86661	7.07898	5.54262	3.73276	1.91656	2.71448
150	5.2215	4.51629	5.66522	8.46959	9.45989	9.05401	4.51853	6.59267	2.54312	3.47218	1.84225	1.0461
160	7.53915	11.8687	16.8523	6.55389	8.5372	11.1919	4.75192	2.30559	0.538163	3.10958	6.97638	5.52935
170	5.49263	6.66629	8.01523	5.67344	6.86498	9.26363	4.84573	6.14528	1.42498	3.27391	4.97806	7.82591
180	14.5883	9.81259	10.6425	15.9589	8.81803	7.65792
190	1.51013	3.30693	3.37399	12.7512	13.031	9.43537
200	9.83768	9.72866	8.06851	11.7203	10.3622	10.7214
[truncated: 551 more columns]

## Sheet: SupFig2g
Control - chromosome alignment
Time relative to anaphase onset (s)	Oocyte 1						Oocyte 2						Oocyte 3						Oocyte 4						Oocyte 5						Oocyte 6						Oocyte 7						Oocyte 8						Oocyte 9
	chr 1	chr 2	chr 3	chr 4	chr 5	chr 6	chr 1	chr 2	chr 3	chr 4	chr 5	chr 6	chr 1	chr 2	chr 3	chr 4	chr 5	chr 6	chr 1	chr 2	chr 3	chr 4	chr 5	chr 6	chr 1	chr 2	chr 3	chr 4	chr 5	chr 6	chr 1	chr 2	chr 3	chr 4	chr 5	chr 6	chr 1	chr 2	chr 3	chr 4	chr 5	chr 6	chr 1	chr 2	chr 3	chr 4	chr 5	chr 6	chr 1
-750
-740
-730
-720
-710
-700
-690
-680
-670
-660
-650
-640
-630
-620
-610
-600
-590
-580
-570
-560
-550
-540
-530
-520
-510
-500
-490
-480
-470
-460
-450
-440
-430
-420
-410
-400
-390
-380
-370
-360
-350
-340
-330																																																	0.278284
-320																																																	0.17957
-310													-0.369621	0.300267	0.19755	-0.18017	0.00138207	-0.389603																															-0.19892
-300													-0.303136	-0.0852898	0.0439683	-0.380863	0.0809942	-0.551784																															-0.229818
-290													-0.250074	0.348418	0.335097	-0.263165	0.191694	-0.694496																															0.152758
-280	-0.266143	-0.241455	0.508664	0.098882	-0.182853	0.295773	-0.368713	-0.589347	0.058186	-0.910047	0.494737	0.137019																															0.228385	-0.608561	0.350979	-0.104596	0.258317	-0.104264	-0.0656152
-270	-0.0528862	-0.412158	0.536829	-0.00300339	0.0386515	0.375083	-0.115444	0.120771	-0.0426011	-0.456665	1.07616	0.493991																															0.0270454	-0.436947	0.38958	0.267898	-0.131895	-0.124457	-0.225024
-260	-0.109649	-0.231868	0.688239	0.143376	0.150805	0.561841	-0.279194	0.337506	-0.15924	-0.624756	0.679262	-0.133087													0.753411	-0.601323	0.803626	0.413384	-0.70013	-0.0360212													0.182989	-0.762324	0.0987639	0.674035	-0.0528407	0.441341	0.0113767
-250	-0.199067	-0.380202	0.851424	-0.404198	-0.132209	0.156998	-0.523319	-0.717528	-0.928866	-0.363373	0.311715	0.198727													0.899885	-0.704677	0.933195	0.475887	-0.148621	0.184476	-0.53622	0.482677	0.0270887	-0.786448	-0.507901	0.00139458	-1.27687	0.0271866	0.745484	0.268814	-0.0205751	-0.265787	0.324629	-0.442814	-0.0210617	0.898596	-0.141821	0.381721	0.238615
-240	-0.439346	-0.268974	0.676142	-0.654403	-0.153371	0.296293	-0.103363	0.209685	-0.800438	-0.544	-0.381583	-0.258403	0.290352	0.0889878	-0.145182	-0.116068	0.0607569	-0.241006							0.866349	-0.696993	1.09579	-0.0725522	-0.728866	-0.349935	-0.510358	-0.302867	0.497126	-1.19153	0.0681153	0.0247352	-1.1752	-0.52166	0.384605	-0.185988	-0.112954	-0.132496	0.40549	-0.0696019	0.109166	0.776667	-0.0111842	0.00313116	0.472794
-230	-0.390644	-0.077714	0.876106	-0.849094	-0.11382	0.624326	-0.334649	-0.0302007	-0.831265	-0.118071	-0.236361	0.20051	0.706511	0.185012	0.236426	-0.232916	0.329209	-0.186265	-0.158572	-0.920862	-0.469146	-0.612584	0.363813	-0.168751	0.738854	-0.524648	0.803507	0.0834335	-0.372842	-0.149703	-0.682306	0.442151	0.592411	-1.23359	-0.228842	0.245596	-0.468734	-0.677634	0.428727	-0.0471578	0.334178	-0.0116375	0.599391	-0.00256915	0.421366	0.942207	0.223009	-0.176045	0.662119
-220	-0.353228	0.330018	0.928797	-0.516836	-0.123848	0.460795	-0.490146	0.504371	-0.624736	0.046546	-0.0695311	-0.0287002	0.45314	0.205916	-0.0081118	-0.270681	0.292545	0.0134241	-0.438541	-1.43657	-0.452284	-1.57218	0.265693	-0.573786	0.450135	-0.462484	0.929876	0.237582	0.0589492	0.217209	-0.118635	0.0201517	-0.25179	-0.962306	-0.106002	0.422219	-0.401826	-0.750185	0.270224	-0.186265	0.115772	-0.361925	0.379393	-0.502901	0.237237	0.23922	0.112709	-0.411752	0.541854
-210	-0.757865	-0.110228	0.488196	-0.885175	-0.556879	0.194275	-1.01908	0.142733	-1.08202	-0.47903	-0.205684	-0.0254177	0.312913	0.20437	0.130513	-0.111952	0.141933	-0.0952387	0.108716	-0.115039	-0.147804	-0.984871	-0.300982	-0.772151	0.569173	-0.500647	0.312338	0.50312	-0.33599	0.303457	0.535555	0.502907	0.462993	-0.476583	0.113191	0.32304	-0.0859432	-0.366751	0.462867	0.0841309	0.470811	-0.252337	0.220646	-0.360213	0.173196	-0.168354	-0.0824234	-0.557792	0.726235
-200	-0.648549	-0.235314	0.62901	-1.23867	-0.672177	-0.0130412	-0.962408	0.375818	-0.659243	-0.629565	-0.199292	0.112808	0.125782	-0.166204	-0.0360712	-0.0958738	0.102723	-0.326091	0.317634	-0.75455	-0.314367	-0.427644	-0.0024995	-0.39451	1.19704	-0.347779	0.402729	0.978953	0.104815	1.00045	0.079676	0.564808	0.674775	-0.752512	-0.0435843	0.407385	0.0854756	-0.0450804	0.4843	0.0410144	0.151676	-0.406516	0.235681	-0.369281	0.360971	0.235463	0.260934	-0.558079	0.67553
-190	-0.139049	0.187952	0.849994	-0.629518	-0.242807	0.0701391	-0.709857	0.673318	-0.0258012	-0.467376	-0.701961	0.0694982	-0.0702157	-0.279558	-0.0819051	-0.374514	0.0325225	-0.392062	0.219075	-0.937622	-0.46019	-0.422812	0.309501	-0.141284	0.256142	-0.491854	0.85829	0.290598	-0.0276097	0.360186	-0.286165	0.129896	0.872857	-0.800803	0.273327	0.363581	-0.423017	-0.332924	0.48565	-0.0685053	0.292345	-0.359288	0.290306	-0.0748888	0.686095	0.268174	-0.152516	-0.497498	0.934303
-180	-0.881169	-0.345732	0.147424	-1.3129	-0.00126486	-0.50737	-0.896645	0.189688	-0.546233	-0.327877	-0.0720393	0.414428	0.207652	-0.158378	0.0778536	-0.274865	0.19104	-0.511151	0.207096	-0.799893	-0.461145	-0.362091	0.349719	-0.269809	0.405406	-0.609606	0.742609	0.412501	-0.0512924	0.61226	-0.424414	0.292428	0.458161	-0.310044	-0.0181146	0.211627	0.00295416	-0.481046	0.556836	0.223679	-0.0579195	-0.414685	0.399424	0.51697	0.293694	0.0224785	0.030102	-0.157566	0.722059
-170	-0.207238	0.0891531	0.870553	-0.544554	0.997172	0.328249	-1.2284	0.179902	-0.496725	-0.445894	-0.350925	0.228554	0.619594	-0.182712	0.11605	-0.265294	0.366824	-0.506256	0.360492	-0.292245	-0.445902	0.146534	-0.153359	-0.420796	1.01757	-0.258778	0.512009	0.487238	-0.341529	0.429986	-0.978637	0.0826132	0.65962	-0.796878	-0.55626	0.109794	0.00875643	-0.408895	0.574213	0.180174	0.119512	0.0953933	0.431852	0.259992	0.0429478	0.034406	-0.368492	-0.29707	0.609686
-160	-0.108566	-0.321001	0.732087	-0.868411	0.385963	0.149012	-1.11227	-0.295282	-0.297636	-0.419646	-0.34468	-0.145683	-0.0132598	-0.128602	0.0169311	-0.0424055	0.204788	-0.491204	-0.0229448	-0.98998	-0.672884	-0.526839	0.426894	0.0721143	1.10809	-0.129871	0.713352	0.288642	-0.334404	-0.0551851	-0.262628	0.258627	0.683859	-0.400989	-0.224552	0.775599	0.217999	0.102521	0.132896	0.343796	0.133409	-0.169395	0.543882	0.0679543	-0.178993	-0.00801808	-0.420488	-0.496473	0.113287
-150	-0.464971	-0.440835	0.361015	-1.16151	-0.191702	-0.520466	-0.880282	-0.607781	-0.907707	-0.337274	0.332709	0.125218	-0.38512	-0.137779	-0.133202	0.0303303	-0.277112	-0.502233	-0.130175	-0.560014	-0.354578	-0.346965	0.284829	-0.156142	0.770884	-0.0290567	0.476129	0.425766	0.136942	0.277427	-0.575209	0.424582	0.549632	-0.30633	-0.0920036	-0.0703415	-0.0967461	0.134403	0.212049	0.308538	0.490081	0.180967	0.635378	0.0224326	-0.448622	-0.0534052	0.0238828	-0.5364	0.239677
-140	-0.517107	-0.602505	-0.0852858	-0.745145	0.242143	-0.552551	-0.698926	-0.625279	-0.603955	-0.178013	0.515598	0.419358	0.420599	0.401922	0.214595	0.0501986	0.0114967	-0.459011	-0.289992	-0.562213	-0.533209	-0.290113	-0.142555	-0.305482	0.530904	-0.260804	-0.0798372	0.354812	0.116048	0.231402	-0.585215	1.00797	0.462887	-0.0427812	-0.183848	-0.00954354	-0.561732	0.410635	0.078842	0.390564	0.537003	0.15493	0.566851	0.233056	-0.267805	0.259099	0.0979747	-0.453557	-0.218811
-130	-0.374262	-0.346317	0.506674	-0.132615	0.640945	-0.237193	-0.576682	-0.113054	-0.470397	-0.418262	0.0603151	0.17283	0.142435	0.384454	-0.0983715	-0.00558396	-0.158814	-0.646537	-0.117357	-0.363485	0.018522	-0.174555	0.0377193	0.025885	0.986202	0.0799634	0.12836	0.664852	-0.0258888	0.262467	-0.227678	0.421211	0.0290425	-0.227954	-0.499648	-0.255625	-0.349696	-0.034432	-0.0570894	0.562467	0.263566	0.139251	0.489807	0.325276	-0.180091	0.294851	0.209492	-0.278009	-0.294423
-120	-0.267695	-0.605017	0.461447	-0.851243	0.372862	-0.275975	-0.141844	-0.265614	-0.731406	-0.363811	0.177886	-0.212532	0.444219	0.653651	0.305536	0.187347	0.234945	-0.484233	-0.277402	-0.490607	-0.328348	-0.148968	0.0948241	0.0742804	0.889327	0.18197	-0.109408	0.314293	-0.481009	-0.206715	-0.202679	0.142122	-0.0571365	-0.454693	-0.357493	-0.326562	-0.186044	-0.325285	0.333484	0.576489	0.117617	0.323751	0.775347	0.375074	-0.424906	0.1206	0.0282977	-0.270943	0.371841
-110	-0.350231	-0.42086	0.28166	-0.51715	0.39212	-0.517624	-0.16231	-0.28596	-0.589358	-0.0987097	0.392758	-0.252173	0.29633	0.487337	0.2536	0.176629	0.0414245	-0.481155	-0.315866	-0.285612	-0.286443	-0.306554	-0.235893	-0.152151	0.862534	0.327235	0.269251	0.353041	-0.389732	-0.218724	-0.171157	0.510317	0.212082	-0.662818	-0.346305	-0.393703	0.0277077	0.126196	0.06686	0.645189	0.45664	0.457951	0.743773	-0.0656629	-0.2634	0.153761	0.187906	0.00151042	0.130777
-100	-0.0669483	0.0688581	0.787475	-0.369197	0.844941	-0.105465	-0.247204	-0.349842	-0.159086	-0.0206377	0.166531	0.163672	0.30466	0.188614	0.05444	-0.116749	0.00700031	-0.406404	-0.234036	-0.127565	-0.11555	-0.535717	-0.0700962	-0.338955	0.59577	0.202993	0.114553	0.345062	-0.272494	-0.0697568	-0.164158	0.422889	0.0958334	-0.512797	-0.103825	-0.451377	0.227796	0.0622281	0.285608	0.756489	0.293745	0.310058	0.893045	-0.232433	-0.269699	0.438251	0.19144	0.0560748	0.0940522
-90	-0.723478	-0.153313	0.29674	-0.756509	0.387634	-0.375188	-0.256816	-0.068342	-0.118244	0.146167	0.00523199	-0.0800976	0.014512	0.232864	0.0381731	0.362736	0.0683993	0.00154332	-0.0188676	-0.393169	-0.257435	-0.399274	0.0277787	0.191161	0.697688	0.310759	0.422939	0.427637	-0.258808	-0.194997	-0.189377	0.508651	-0.0159327	-0.00084348	-0.293251	0.0181089	-0.213013	-0.220466	0.216109	0.308861	0.0592051	0.187543	0.730233	-0.00717	-0.166801	-0.00957302	0.0601101	-0.013702	0.0252981
-80	-0.282167	0.00508387	0.35809	-0.596839	0.282347	-0.257738	-0.313517	-0.639574	-0.686275	-0.0878523	0.105955	-0.200357	0.199394	0.466583	-0.0322528	0.123917	-0.10454	-0.576893	0.0325726	-0.214533	-0.03711	-0.343027	0.0773372	0.0130153	0.496461	0.221786	0.592571	0.180545	-0.400532	-0.479691	-0.0191226	0.501993	0.0952692	-0.224733	-0.552587	-0.011233	-0.108115	-0.0784707	0.262101	0.186507	0.0919487	0.217181	0.668468	0.063071	-0.113688	0.0956636	0.191596	-0.113763	-0.103162
-70	-1.11165	-1.23296	-0.330846	-1.42489	-0.504744	-0.651021	0.092241	-0.337647	-0.385517	-0.121556	0.415334	0.00780069	0.086619	0.151468	0.116997	0.24894	0.110683	-0.11955	0.0542431	0.286268	0.227487	-0.326818	-0.294951	-0.629464	0.885618	0.172929	0.440165	0.439664	-0.364644	-0.353114	0.0488667	0.406972	0.0868122	-0.187658	-0.0941417	-0.0267093	0.272291	0.0435617	0.433854	0.241648	0.00240955	0.373725	0.667137	0.310468	-0.00551545	0.0144301	0.0531543	-0.0671062	-0.0243955
-60	-0.753372	-0.614226	-0.253668	-0.898731	-0.18831	-0.279588	-0.278439	-0.534185	-0.706053	-0.417706	0.0331397	-0.113628	0.373893	0.279424	0.157961	0.105217	0.336436	-0.165265	-0.127221	0.0707918	0.101869	-0.347093	-0.34755	-0.495024	0.36209	0.0594971	0.354281	0.383335	0.253489	0.11755	-0.030245	0.552341	0.0708107	-0.257611	-0.18148	0.20853	0.0891216	-0.189419	0.343997	0.150478	-0.103975	0.363684	0.273826	0.0664418	-0.0681447	-0.0916575	0.0108889	-0.0791932	0.0230758
-50	-0.889526	-0.902553	-0.577357	-1.12945	-0.437857	-0.60689	0.0417662	0.101942	-0.226031	-0.138741	-0.231703	-0.280893	0.661195	0.201564	0.0893753	-0.400213	0.242501	-0.370012	-0.0815286	0.246185	-0.0097297	-0.127489	-0.455962	-0.480925	0.339768	0.0901846	0.484435	0.20285	0.232112	-0.132721	0.203737	0.499535	0.123838	-0.177892	0.128315	-0.0952942	-0.300132	-0.0564082	0.0606966	0.00580203	0.108244	0.186495	0.237241	-0.038624	-0.0284137	0.168231	0.2075	-0.0872337	0.209633
-40	-0.102088	-0.523058	0.00669812	-1.0113	-0.0932634	-0.206445	-0.107321	-0.213903	-0.365139	-0.21824	-0.230268	-0.235065	0.62659	0.387555	0.258477	0.0891056	0.147848	-0.0408021	-0.0392284	0.222916	-0.21054	-0.36072	-0.23611	-0.380962	0.182532	0.0765868	0.196165	0.226217	0.177318	0.000164348	-0.0291545	0.409693	0.105375	-0.0295448	-0.232451	0.122985	-0.153511	-0.0740404	-0.0672803	-0.00548318	-0.097938	-0.0537961	0.0649446	-0.14077	-0.294201	-0.0410008	0.126138	-0.165653	0.229205
-30	0.0523431	-0.202337	0.175936	-0.73838	0.104735	-0.194245	-0.0117785	-0.182807	-0.287609	-0.223849	-0.190078	-0.211058	0.395553	0.169181	0.171162	0.0226751	0.259387	0.0769889	0.0264854	-0.674998	-0.364927	-0.104147	0.0129326	0.579033	0.245876	0.20494	0.321025	0.353618	0.386506	0.289054	0.169395	0.214998	0.187044	-0.00499114	-0.0609703	-0.123959	-0.170764	-0.0229538	-0.180193	0.123367	-0.374566	-0.247689	-0.0231213	-0.15745	-0.0813772	0.196454	0.0759154	-0.0874391	0.266062
-20	-0.212841	-0.303843	0.31151	-0.647964	-0.0154165	-0.132672	0.0343064	0.0341304	-0.0882604	-0.158266	-0.0998835	-0.190057	-0.540588	-0.342943	-0.0645618	0.356623	-0.0853942	0.422674	0.271996	-0.520438	-0.342628	-0.193498	0.218054	0.250064	0.589801	0.332193	0.449844	0.220488	0.0749482	-0.187046	0.0344111	0.247227	0.326158	0.111884	0.0270016	-0.175779	0.0428183	0.159503	-0.180008	0.0607606	-0.15785	-0.0896964	0.0786213	0.16245	-0.142588	-0.0564274	-0.103193	0.0845888	0.11589
-10	-0.0415999	-0.241106	0.308182	-0.589631	-0.0260717	-0.0709399	-0.0324926	-0.329879	-0.378745	-0.210851	0.120535	-0.149004	0.485575	0.263006	0.115872	-0.137891	0.180565	-0.0862112	0.251856	-0.359673	-0.122326	-0.274545	0.276307	-0.109297	0.0837387	0.127335	0.136831	0.149175	0.10958	0.0476021	0.117667	0.122664	0.532866	-0.0546506	-0.0402549	-0.201495	-0.00590243	0.239617	-0.066005	0.0643221	0.0735397	0.0533077	0.133623	-0.138001	-0.249126	0.0544525	0.285227	0.0608582	0.142867
0	-0.0972373	-0.169222	0.128682	-0.478722	0.0377536	-0.0398971	-0.10991	-0.209794	-0.25756	-0.126152	-0.125834	-0.293582	0.898485	0.32396	0.369348	-0.0677007	0.451136	-0.0649476	0.202304	-0.48474	-0.0410463	-0.67779	0.41325	-0.114472	0.336634	0.233824	0.440193	0.217843	0.234807	0.0806215	0.330907	0.281097	0.412271	0.0335031	0.0473473	0.049487	-0.178429	0.17262	-0.289651	0.106064	-0.0298652	-0.120929	0.0408986	-0.0571488	0.0807232	0.118218	-0.0383668	0.0267537	0.221885
10	-0.0312588	0.00908857	-0.00553263	-0.404373	-0.173818	-0.29248	0.0466825	0.0593334	0.299829	0.0331572	-0.214368	-0.452107	0.647962	0.342801	0.266146	-0.166205	0.410333	-0.180622	0.148892	-0.222069	-0.235984	0.210531	0.170622	0.167515	0.24501	0.376131	0.417579	0.351065	0.508764	0.32971	0.412265	0.319926	0.507418	-0.0471344	0.172859	-0.13501	-0.0618903	0.116471	-0.0847308	0.146277	0.0530637	0.0187349	0.139737	-0.0250874	0.00298418	-0.175039	-0.211722	0.142576	0.282955
20	-0.0184345	0.577559	-0.255124	0.390015	0.0955784	-0.296269	0.21837	0.21233	0.530584	0.296706	-0.0825272	-0.15277	0.879015	0.514448	0.426938	-0.104173	0.612531	0.0529323	-0.0822	-0.2409	-0.0986435	-0.187443	0.1683	-0.0171782	0.288943	-0.167244	-0.154589	-0.192196	-0.633733	-0.545465	0.285144	0.572831	0.777449	0.214819	0.424291	0.255132	-0.149049	-0.13476	-0.162974	0.00720475	-0.0816676	-0.0615261	0.16475	-0.0684424	-0.0183272	0.091606	0.0251931	0.210717	0.0787867
30	0.1724	0.0167024	0.399319	-0.36355	0.0658001	0.130952	0.0260029	-0.0281017	-0.161348	-0.0295612	0.11346	-0.0847457	0.696016	0.497509	0.349856	-0.135802	0.394451	-0.0297532	0.108639	-0.233525	-0.0972741	-0.173032	0.224348	-0.171816	0.181611	-0.0256522	-0.0576761	-0.1763	-0.407651	-0.378903							-0.150925	-0.211586	-0.0953325	-0.0470967	-0.188774	0.0481026	0.0334985	-0.0989355	-0.134448	0.0805197	-0.0400788	0.248953	0.125915
40	0.242498	0.0592423	0.25726	-0.0787414	0.036501	0.0885038	0.180423	0.13274	0.128435	-0.0935241	-0.0148063	-0.260279	1.19801	1.06179	0.705718	0.276765	0.541102	-0.0831598	0.0552608	-0.116524	0.0176287	-0.184064	0.236861	-0.0115321	0.432857	0.0514789	0.378312	-0.327222	-0.284828	-0.593065							-0.0327199	0.106436	-0.216323	0.0984045	0.00251707	-0.0264359	-0.0162908	-0.265984	-0.232826	-0.140835	-0.115382	0.120947
50	0.264425	0.151669	0.274389	0.000490394	0.119035	0.158878	0.00040302	-0.0675048	0.112825	-0.00213934	-0.178893	-0.150634	0.142237	-0.0766959	0.0907675	-0.150119	0.203346	0.098761	-0.00717034	-0.00219446	0.234482	-0.428896	0.110773	-0.391878	0.476708	0.0314156	0.153519	-0.316011	-0.531259	-0.684464							-0.027113	0.0911783	-0.0904338	0.100019	-0.00815632	0.196078	-0.0510818	-0.122509	-0.280038	-0.211337	-0.0995503	0.141113
60	0.149763	0.249993	0.131091	0.120194	0.169801	0.047635	0.141381	-0.43096	-0.603401	-0.231912	0.219297	0.121782	-0.517921	-0.253937	0.0371206	0.678372	0.112484	0.665739	0.037102	-0.0557679	0.206738	-0.283292	0.169791	-0.219325	0.483899	0.0784181	0.515868	-0.525621	-0.249041	-0.823993							-0.250635	-0.0295562	-0.377447	-0.0629117	0.122359	0.0155069
70	0.0827294	-0.0204456	0.246152	-0.182099	0.0170983	0.0201587	0.256356	0.177191	-0.16661	-0.0681957	0.183855	-0.240574	-0.291506	0.269154	0.41536	0.975886	0.366796	0.849009	0.0778173	-0.0443423	-0.00377654	-0.0758204	0.0420229	-0.0280328	0.164564	-0.04572	0.444455	-0.584924	-0.0920087	-0.752089							0.0330849	-0.0687214	-0.0026835	0.0918117	-0.133527	-0.0267865
80	0.068221	0.062854	0.097842	-0.24829	-0.0778837	-0.0729604	0.0384275	-0.00946481	-0.181384	-0.194343	0.0422353	-0.402871	0.0689108	-0.254746	-0.146996	-0.438966	0.00946867	-0.159879	0.142978	0.230565	0.14169	0.24878	0.0291473	-0.0188914	-0.0248504	-0.188654	-0.0323513	-0.118776	-0.011931	0.0360211							-0.0936189	-0.0127177	0.054983	0.0201615	0.0634778	0.180457
90	-0.071587	0.243504	-0.222207	0.163382	0.0232248	-0.130087	-0.132997	-0.0736763	-0.0963958	-0.126593	-0.229587	-0.201813							-0.0870497	-0.067865	-0.0681821	-0.173907	0.160645	-0.0464269													-0.105921	0.0922462	-0.144057	0.0653981	0.0731718	0.00381394
100	-0.0152412	0.078619	-0.163569	0.030107	-0.0708543	-0.0471125	0.150529	-0.184315	-0.32684	-0.155129	0.332508	0.0503344							0.0127191	-0.309093	-0.0457334	-0.21364	0.538522	0.0840886													0.0539157	0.0558474	0.134359	0.07807	-0.0450848	-0.0060699
110	-0.0526631	-0.0668799	0.0542701	-0.202891	-0.00581626	0.163813	-0.0180542	0.0318525	-0.0299065	0.121147	0.139228	0.0885265							-0.0248504	-0.188654	-0.0323513	-0.118776	-0.011931	0.0360211													-0.164817	0.0863826	-0.0362393	0.123819	0.186534	0.177386
120	-0.0490031	-0.208414	0.0687431	-0.452122	-0.119748	0.1387	-0.0784122	-0.125349	-0.114733	-0.0514315	-0.0391984	-0.16753
130	0.0129282	-0.193711	0.220254	-0.29462	0.0956359	0.289243	-0.105491	-0.209858	-0.255917	-0.11212	0.122942	-0.129686
140	-0.0494229	-0.123384	0.0411906	-0.168324	-0.0619532	0.110102	-0.042816	-0.32412	-0.36746	-0.200535	0.142289	-0.161655
150	0.0545093	-0.282859	0.349997	-0.341151	-0.0292628	0.416009	-0.0297491	-0.312769	-0.405936	-0.215792	0.08517	-0.142537
160	0.13305	0.170431	0.0580592	0.0732856	0.141917	0.240846	-0.011531	-0.259903	-0.147154	0.00402863	0.0941619	0.100301
170	0.155773	0.100653	0.335754	-0.0109356	0.149569	0.290485	-0.16009	-0.406228	-0.300691	-0.10333	0.0232041	0.00997318
180	0.161257	0.000632364	0.412364	-0.114053	0.116451	0.310944
190	0.265625	0.348515	0.2954	0.0976404	0.0963038	0.134269
200	0.170836	0.279402	0.0705079	0.11745	-0.00973564	0.0233798
[truncated: 551 more columns]
