# Supplementary material for: Kinetochore component function in C. elegans oocytes revealed by 4D tracking of holocentric chromosomes
Source: Nat Commun. 2023 Jul 7;14:4032. doi: 10.1038/s41467-023-39702-z (PMC10329006; doi:10.1038/s41467-023-39702-z)
Supplement: Supplementary file 8 — Source data [file 41467_2023_39702_MOESM8_ESM.zip › Source_Data_SupFig3.xlsx]

## Sheet: SupFig3a
Segregation defects
	n normal segregation	% normal segregation	n lagging chr	% lagging chr	n cosseg	% cosseg
Control	126	100	0	0	0	0
knl-1(RNAi)	59	57.8	28	27.5	15	14.7
zwl-1(RNAi)	107	99.1	1	0.9	0	0
klp-19(RNAi)	95	99	1	1	0	0
klp-19+zwl-1(RNAi)	103	95.4	4	3.7	1	0.9
∆nud-2	94	97.9	2	2.1	0	0
∆nud-2 zwl-1(RNAi)	77	98.7	1	1.3	0	0
HIM-10::AID + auxin + him-10(RNAi)	95	88	13	12	0	0
∆nud-2 him-10+zwl-1(RNAi)	83	92.2	7	7.8	0	0
HIM-10::AID + auxin + klp-19+zwl-1(RNAi)	79	77.4	22	21.6	1	1
KNL-1 ∆85-505 knl-1(RNAi)	101	99	1	1	0	0
KNL-1 ∆85-505 knl-1+him-10(RNAi)	62	60.8	24	23.5	16	15.7

## Sheet: SupFig3b
Ploidy defects
	n euploid	% euploid	n aneuploid	% aneuploid
Control	21	100	0	0
knl-1(RNAi)	3	20	12	80
zwl-1(RNAi)	18	100	0	0
klp-19(RNAi)	14	100	0	0
klp-19+zwl-1(RNAi)	17	94.4	1	5.6
∆nud-2	16	100	0	0
∆nud-2 zwl-1(RNAi)	13	100	0	0
HIM-10::AID + auxin + him-10(RNAi)	17	94.4	1	5.6
∆nud-2 him-10+zwl-1(RNAi)	13	92.9	1	7.1
HIM-10::AID + auxin + klp-19+zwl-1(RNAi)	12	70.6	5	29.4
KNL-1 ∆85-505 knl-1(RNAi)	17	100	0	0
KNL-1 ∆85-505 knl-1+him-10(RNAi)	5	35.7	9	64.3
