# Supplementary material for: Kinetochore component function in C. elegans oocytes revealed by 4D tracking of holocentric chromosomes
Source: Nat Commun. 2023 Jul 7;14:4032. doi: 10.1038/s41467-023-39702-z (PMC10329006; doi:10.1038/s41467-023-39702-z)
Supplement: Supplementary file 8 — Source data [file 41467_2023_39702_MOESM8_ESM.zip › Source_Data_SupFig4.xlsx]

## Sheet: SupFig4b
	n normal segregation	% normal segregation	n lagging chr	% lagging chr	n cosseg	% cosseg
Control	126	100	0	0	0	0
him-10(RNAi)	74	94.9	4	5.1	0	0
HIM-10::GFP GFP(RNAi)	60	90.9	6	9.1	0	0
HIM-10::AID + auxin	65	90.3	7	9.7	0	0
him-10(ts) 26°C ndc-80(RNAi)	40	95.2	2	4.8	0	0

## Sheet: SupFig4c
	n euploid	% euploid	n aneuploid	% aneuploid
Control	21	100	0	0
him-10(RNAi)	13	100	0	0
HIM-10::GFP GFP(RNAi)	11	100	0	0
HIM-10::AID + auxin	12	100	0	0
him-10(ts) 26°C ndc-80(RNAi)	7	100	0	0
