# Supplementary material for: Kinetochore component function in C. elegans oocytes revealed by 4D tracking of holocentric chromosomes
Source: Nat Commun. 2023 Jul 7;14:4032. doi: 10.1038/s41467-023-39702-z (PMC10329006; doi:10.1038/s41467-023-39702-z)
Supplement: Supplementary file 8 — Source data [file 41467_2023_39702_MOESM8_ESM.zip › Source_Data_SupFig7.xlsx]

## Sheet: SupFig7a
	all conditions - angles of chromosomes that undergo normal segregation																						all conditions - angles of chromosomes that lag																						all conditions - angles of chromosomes that cossegregate
Time relative to anaphase onset (s)	-200	-190	-180	-170	-160	-150	-140	-130	-120	-110	-100	-90	-80	-70	-60	-50	-40	-30	-20	-10	0		-200	-190	-180	-170	-160	-150	-140	-130	-120	-110	-100	-90	-80	-70	-60	-50	-40	-30	-20	-10	0		-200	-190	-180	-170	-160
	13.7906	6.00213	7.28424	5.11389	2.23015	4.23504	8.93468	13.7314	4.20627	12.3588	7.45067	31.948	12.8221	10.3095	8.36562	13.3133	1.33614	12.0105	5.8147	13.1008	4.92943		20.233	22.1306	28.7586	7.50606	40.9497	19.7385	4.247	13.5004	26.0506	16.1072	13.6806	24.9649	28.7293	14.2443	30.1182	6.27161	19.373	25.7085	7.49456	8.98126	0.915311		14.6522	9.10736	5.21363	18.4454	7.01783
	12.3458	5.45935	10.2009	3.88924	8.19667	17.2383	6.68956	4.67122	8.21578	19.0479	4.64225	19.5617	13.7791	7.30768	7.75256	5.60793	12.2232	9.19904	13.7665	12.6848	5.60735		13.172	13.3053	22.0614	10.2005	5.46363	6.65331	11.7791	16.2692	8.59135	10.8471	24.6937	10.2918	4.51102	8.33468	6.05021	19.5089	6.85073	16.0809	22.8365	10.5019	13.2185		10.0119	9.63598	9.94101	6.34463	5.76128
	10.4082	9.4484	10.5114	3.26151	8.38909	8.77793	14.0526	8.81819	5.98245	7.54052	13.5167	7.88831	7.10999	16.6187	7.72346	10.475	2.47409	5.69014	11.2935	13.5139	9.86458		5.39387	9.35521	1.98591	6.34263	9.02232	11.8163	15.3254	11.9125	23.5065	11.1153	8.03046	4.69928	13.3468	4.09237	6.38137	4.51853	9.5955	7.89344	19.3562	16.3319	15.7501		30.7442	28.5997	12.0623	6.77859	11.6774
	8.47304	2.38229	7.71066	9.60467	12.8101	17.7821	13.5502	13.5167	1.97713	14.7012	7.64456	12.4578	10.7587	9.81076	14.1396	10.4523	10.7034	3.95044	3.17204	3.5881	3.04723		17.5754	15.6011	14.0845	15.0556	27.03	20.7946	5.16645	4.40674	5.00087	14.478	7.40663	11.3007	31.9825	31.9813	14.8379	31.0397	22.6866	35.1384	21.9159	33.1969	25.116		6.66781	30.6309	12.8077	6.86012	18.889
	5.32096	10.9984	15.895	3.44459	5.78821	5.75861	12.0076	13.0063	7.24296	14.4169	12.1409	3.42723	7.46119	2.60595	7.0454	5.20446	1.5723	2.18496	9.25677	1.34695	4.79114		12.6873	30.0075	13.8875	26.0648	9.69496	34.6154	5.07623	17.0873	16.1545	7.64749	46.5725	41.5427	18.879	40.1724	26.4025	26.124	32.2172	22.5794	18.0911	15.5835	36.4532		26.2957	16.2525	27.6702	40.559	45.7546
	6.20978	4.20261	10.6798	4.24547	6.99716	6.3575	5.87547	6.4905	1.16112	9.60991	8.47607	4.55561	9.93905	4.81932	6.75859	7.45171	10.3884	6.74663	9.45241	10.3912	6.22917		9.64636	5.67398	19.7952	10.7316	22.0281	18.1231	4.99793	6.84507	10.4948	15.255	7.21303	14.5138	14.3284	16.193	23.0978	33.1686	19.931	13.1451	23.0913	14.9782	14.9113		13.516	15.3202	13.3083	11.7533	15.8699
	38.7634	24.0444	22.8513	17.8506	18.6591	18.6961	20.8284	14.2468	20.2038	12.0075	12.9169	14.29	13.3697	17.0036	24.7859	11.182	5.90614	17.9849	16.8554	11.6102	9.4392		27.5619	15.9742	13.5698	4.96731	3.04494	11.7748	31.6437	9.08518	20.9006	26.9967	23.5215	5.17057	18.0933	5.96808	9.71048	14.2745	6.67869	8.7386	17.2991	17.1876	7.91611		10.0397	13.2765	43.569	31.2375	22.9064
	28.7843	18.5409	8.18948	16.0902	4.23585	1.5549	6.3405	4.37051	6.3068	12.3191	14.0146	7.79475	14.5362	7.7601	13.6333	17.5446	8.01444	17.067	13.9695	9.73183	8.66052		14.3348	11.6604	3.07573	0.936995	11.4646	10.1183	9.49125	3.55126	7.25728	8.48918	5.52742	4.54605	4.395	2.95318	8.2361	10.8005	6.87	4.993	4.33499	2.45452	0.963453		6.44218	18.1311	5.84488	15.3078	11.4116
	2.03486	13.5905	7.91702	8.03946	10.6639	4.80842	20.3131	5.52805	9.12514	11.5805	4.46938	3.64432	6.05177	6.11251	9.66978	22.9104	3.31489	2.24528	16.8179	19.67	20.2878		16.5705	5.83266	7.86687	6.50977	10.3046	8.90965	3.8072	6.18991	2.49643	6.27946	8.18131	9.68354	7.64165	8.10947	17.0131	7.03576	11.2525	9.15311	2.66132	16.7565	5.88221		16.4058	30.7749	8.21521	7.5001	15.2924
	16.0604	10.3984	5.8725	19.8302	14.2218	13.8552	15.3947	22.4396	24.5641	6.79401	6.61992	8.56233	6.11095	6.25995	8.40287	16.4743	7.09674	10.2881	10.9509	21.1812	18.4253		3.47505	10.202	15.041	5.78381	5.01747	1.49363	4.71054	5.82888	4.31564	8.2485	4.86239	13.2856	2.79336	3.32932	6.63003	10.7556	1.82405	5.99761	6.31628	5.35518	12.1251		30.5608	7.01701	7.53739	9.54356	58.661
	12.7762	15.3711	12.3924	19.1914	16.1374	7.18517	6.24522	12.196	3.71893	2.21	9.62134	5.7584	5.16476	15.7745	2.43705	7.80319	7.77629	14.8294	11.5615	6.07177	11.305		29.4525	11.838	20.6493	13.8503	24.1183	23.0071	23.3586	45.582	21.1637	29.6362	9.0846	9.97552	8.18851	17.0424	7.7634	11.7092	19.7063	13.5826	18.8543	22.8431	23.6543		1.6427	7.92976	16.1405	2.36455	13.1402
	10.3292	10.0577	12.1478	4.15695	14.9222	11.9121	8.37833	13.1959	5.28648	6.89427	18.505	11.1452	8.5497	6.57666	2.05663	17.6296	8.39713	9.46046	19.1425	9.12842	20.1756		23.3955	10.034	5.91028	22.3932	8.55724	8.82122	17.9479	18.378	20.9984	25.104	7.9087	8.83544	23.3589	11.8644	17.1175	6.72021	2.89554	10.6443	14.9476	40.7218	7.6395		23.5882	96.1733	9.15967	15.9512	8.13133
	23.1018	26.3242	37.5893	19.2968	19.5003	16.6556	5.75586	15.3881	5.50164	8.63133	16.2194	0.920793	12.5147	4.55817	5.59448	27.5105	9.70864	11.6767	2.18834	8.64079	16.5834		9.20784	23.0763	23.5527	16.6662	7.57343	48.0571	26.968	13.472	11.6775	25.5276	8.55954	16.7042	21.8315	11.0838	27.4055	16.9943	26.5644	19.0392	11.5152	33.5029	14.0783		17.5092	6.9038	4.98737	24.9055	36.0672
	4.85173	20.1773	11.3587	10.1788	9.6639	16.9875	18.5897	11.1335	23.8996	5.35706	9.00763	8.18021	19.7952	17.4291	13.0658	18.0022	5.59414	8.43334	39.5342	13.7743	15.8543		17.4205	7.99155	3.30938	18.6482	3.51138	6.98065	8.32671	6.88489	17.0625	5.14419	10.8165	11.8026	11.0751	11.817	10.0179	3.43165	27.9417	33.7882	41.6121	63.9559	79.0211		6.10165	16.5584	100.738	70	76.5224
	6.14317	17.9641	6.50546	3.38886	11.1196	15.7995	14.6853	11.5628	8.07342	2.26381	7.57266	8.39704	14.8615	9.96748	6.70729	24.4376	12.3658	9.84531	28.1663	3.13178	13.726		2.43035	12.0193	3.62124	6.62124	9.15675	3.79018	8.72536	10.6121	9.24077	14.2413	6.76434	11.8836	13.4337	14.9489	14.8985	19.5582	8.09096	3.363	17.0039	9.38961	30.5905		27.3829	8.84412	9.49741	41.6369	11.3473
	9.23183	8.98351	10.1966	8.61628	5.60198	21.4096	8.358	6.25371	3.82133	1.96609	5.36096	18.7343	11.1989	27.8229	18.3943	15.7384	11.4605	20.3072	37.3351	16.7795	5.79583		8.9859	22.9124	32.3878	20.3401	7.77379	17.9047	16.6617	19.4798	39.0095	23.0072	6.22706	16.1726	25.5558	22.3534	22.3228	18.5329	6.99293	30.1735	24.8809	21.4558	18.329		45.4291	22.9367	15.17	27.9353	26.5011
	17.795	7.08574	10.8017	6.3672	22.2226	21.7517	4.08003	13.064	5.64291	4.23239	6.0545	3.98788	4.52125	2.62215	18.503	29.4983	11.0204	9.95159	17.1779	27.124	3.24376		55.8615	42.5004	39.0494	45.7601	27.6076	8.96797	15.8065	15.7057	11.7617	11.6977	5.67254	22.6258	25.9659	19.4786	13.5997	1.61122	5.69986	16.6405	8.67818	17.669	4.7071		32.8999	54.5258	6.25641	26.3143	5.30554
	16.0366	13.6337	6.6834	2.15641	8.63312	6.42617	18.104	13.6765	16.5838	20.9591	9.42948	8.28414	18.4027	6.61455	6.40923	26.2136	2.02419	16.8384	36.3281	8.81039	11.4237		13.4692	26.4012	17.0936	19.5715	20.9211	11.1762	38.0634	24.7954	8.07463	37.9175	17.1268	13.4458	19.4185	62.9972	51.2347	27.9124	14.451	36.1895	41.3715	64.1443	58.3431		15.4951	34.1234	19.0709	25.449	14.994
	4.90947	12.3361	12.8614	1.5684	36.0624	11.4041	10.7087	4.37344	12.8923	4.68441	10.7963	11.3483	4.69189	13.7511	18.0637	26.1344	12.428	3.68736	11.4222	20.3939	14.2733		18.0578	22.2894	17.1834	50.4321	22.0631	28.4039	37.7978	32.9147	18.4255	40.1753	37.1881	52.466	68.5269	44.8	55.9302	23.0467	34.7863	30.9212	31.0466	25.7092	25.0634		13.0749	16.0893	39.6923	42.0075	42.8219
	18.3776	14.9981	31.2116	20.2731	30.736	27.6807	16.8631	19.8984	21.1012	18.6378	17.8633	20.204	8.44282	21.5037	27.5952	17.4397	18.6507	7.95529	8.5327	13.8754	10.6714		36.4131	17.1838	17.5906	15.8741	39.139	24.9455	13.2812	9.66142	30.8666	14.3687	18.25	5.79983	12.0676	14.1607	6.51286	13.2751	18.2953	18.4846	4.95712	15.3109	8.94379		22.5997	16.5752	20.1494	24.1609	20.7631
	0.920442	8.86794	15.6958	7.33824	13.1659	38.6485	14.0492	6.76436	16.1426	15.9196	9.16199	16.4064	12.0807	17.6393	22.171	22.024	13.9199	7.3415	8.50711	17.5696	15.0298		8.36825	6.42597	2.62239	17.0572	13.738	19.1661	11.1856	20.5219	3.54748	19.5536	28.8488	41.6284	38.8652	51.8675	43.5624	27.118	68.6045	54.3062	70.2863	95.6426	78.2181		81.1534	12.0064	15.7696	15.7724	9.3593
	14.4513	4.72043	5.21534	7.66689	7.96315	10.0014	6.16128	6.2742	12.526	13.6207	20.9659	7.02353	10.0292	29.0769	12.8599	6.00012	29.5505	7.889	6.97076	18.2982	11.003		18.7808	17.3755	13.7334	22.6588	19.4885	6.94983	2.381	9.42501	7.2434	1.93909	19.5219	15.4911	8.55775	29.1098	30.8682	24.0888	28.6928	46.344	3.00275	15.47	23.3877		43.0281	79.6336	13.683	9.67654	17.7661
	20.6753	6.91325	28.053	4.96746	28.1759	35.4578	13.0393	21.1537	21.6028	12.5276	10.762	23.3044	18.2414	28.2018	23.935	22.1021	13.6588	13.0176	7.78125	20.1353	8.46834		4.90438	21.8829	11.2785	5.35129	6.57897	6.60527	7.5074	7.66424	0.948753	5.03169	10.5579	13.9833	5.18153	2.80205	8.99118	9.85874	9.58251	15.4767	4.61987	12.6619	8.89893		166.729	61.4437	19.3524	47.0085	8.74406
	14.5328	2.33347	16.8904	16.9837	42.993	31.4413	18.9195	11.1376	8.85178	4.58002	11.8943	22.7486	7.69054	14.2637	7.84784	5.32647	23.7859	11.528	6.99788	14.2809	12.8734		30.47	8.34319	24.1209	13.4268	12.2909	12.5583	1.93585	13.7664	10.0957	7.85884	5.27891	11.5016	6.25949	4.4572	7.02463	2.65432	36.3814	43.2829	32.306	33.7592	23.4401			144.496	40.0493	50.0872	29.933
	11.0804	5.0936	3.73319	20.298	23.5579	15.582	4.62418	5.41563	7.69812	7.73279	15.5557	11.3976	3.95517	10.2709	15.0957	14.9388	15.7127	17.5897	8.91153	26.1656	12.0824		7.73927	25.7267	28.0538	33.315	16.0602	25.8874	17.3125	24.5788	10.8952	23.2345	22.4836	26.1982	4.85815	15.1312	26.0254	36.3563	12.4485	20.2758	13.8978	34.498	46.4592				51.1405	37.7723	28.6812
	19.1963	3.76048	7.58311	10.4764	4.7759	1.99031	10.4339	1.43128	2.80201	9.36787	19.7827	14.3062	11.723	5.84692	21.5347	22.4238	15.2065	22.7015	7.01473	34.894	26.2125		5.63416	6.10228	4.32977	12.8821	2.81039	17.031	33.5135	3.3526	19.4901	11.8673	10.0509	39.0885	33.8999	17.5191	30.6404	10.6535	11.6994	7.96171	3.32255	6.53721	11.3643				130.947	112.704	102.887
	5.66926	18.4343	12.8659	7.98382	16.9541	7.34994	15.6244	1.96332	7.03816	19.1175	16.447	11.632	11.2949	7.99753	25.7796	22.9274	18.2245	16.8033	6.5766	26.8282	20.3698		13.6777	3.17005	6.21814	34.951	15.4741	10.5085	7.58627	10.3883	8.25502	6.38573	6.13086	27.6614	19.8539	18.8967	8.21796	42.7909	52.0466	42.1383	47.2158	65.1514	67.4183
	12.9873	0.340978	3.37264	7.83151	5.69018	6.39593	5.67067	6.88359	11.7172	2.75968	3.98982	11.7166	11.4849	22.5842	4.97511	10.0448	16.553	16.3708	4.31809	12.7902	8.77629		16.6876	6.99484	4.74386	3.66689	2.74542	3.916	13.9818	3.02466	14.0005	8.90306	10.4354	15.3999	12.6276	5.05766	15.9153	11.5157	31.6355	28.8863	42.2897	30.9045	35.842
	14.3865	22.4326	8.71808	11.3672	11.4722	2.16047	19.0185	11.1582	17.9703	13.3802	5.23744	5.1447	11.442	5.58933	18.7119	22.2261	4.06246	12.9931	2.79805	21.6156	11.1719		13.7253	18.9304	11.311	29.6185	19.6185	11.1786	4.49359	11.7362	0.846219	7.97549	8.81346	2.96071	9.6179	10.2152	15.9465	6.7732	5.65487	9.22528	4.54701	18.5119	18.7691
	15.2791	3.43235	22.1705	8.51689	12.9774	10.2451	1.67704	13.6338	11.0049	7.21765	14.0079	10.5581	14.4979	13.6834	9.93485	14.0049	15.5297	9.82225	21.8329	11.0532	2.52173		2.84497	35.7222	16.812	7.18546	6.12622	10.0305	23.4766	4.00527	6.18121	7.72954	5.87644	9.17524	6.80584	11.4944	7.87422	8.83898	8.97455	18.6914	18.1852	30.885	30.085
	11.3326	8.6234	2.49523	0.975116	2.81015	4.22771	7.27642	3.41675	4.93279	2.15477	7.33892	6.45322	1.60708	12.8988	1.99791	5.98283	1.7007	6.88101	5.45155	3.33858	2.30211		5.79136	0.750295	12.7031	8.23574	3.44576	7.42371	12.6465	12.8935	6.747	14.7266	17.8872	7.60892	30.767	16.2368	10.99	19.0778	56.1377	40.2081	36.5252	41.1848	10.8656
	5.97137	10.5841	8.02727	6.68875	4.6129	7.38752	17.6424	4.73694	9.6668	5.41478	5.6525	8.10567	4.18296	1.86216	10.8627	3.82157	12.7601	4.59156	9.49739	1.5415	7.30646		11.0891	18.6638	6.14472	11.7246	9.73274	14.7635	14.3533	9.243	36.5986	8.27323	6.68272	6.39621	3.22686	5.29608	17.2094	16.6266	22.4867	20.0353	7.09785	24.1762	33.8496
	5.74548	6.2705	14.6874	10.3621	0.642309	9.34923	4.11788	9.83941	4.77497	14.0645	8.90424	14.9444	8.61181	4.02133	5.57186	7.26097	6.17185	6.95968	6.23067	4.20554	8.07192		19.984	11.4791	17.9038	8.36578	7.68827	2.75064	10.7447	2.33073	5.93393	26.5915	8.48639	21.8889	38.3944	44.2064	52.1046	14.6554	15.0609	47.6117	11.7181	3.46811	2.70597
	5.4187	12.0883	5.27823	3.66346	3.72088	12.1066	1.96424	5.82091	8.73969	7.50399	5.94548	5.02063	5.32018	2.19533	3.76695	5.47091	10.2109	14.2352	18.2422	11.2545	15.2635		9.94095	20.6361	1.35735	12.859	5.40863	3.00279	9.6791	1.44236	3.29978	13.1096	53.3814	46.5922	32.595	16.4823	5.66821	8.03116	18.974	19.7991	10.1607	16.7872	13.6362
	2.37112	3.97257	4.59404	5.24873	3.87015	5.02886	3.19394	4.44927	9.87318	2.16787	13.1323	5.42643	8.67051	10.3584	6.6041	12.5807	1.14333	6.91658	6.36366	8.62926	4.84666		7.64102	1.01937	16.1059	8.69126	11.1938	5.2263	5.64815	6.58576	2.53109	1.60355	7.94947	4.30484	5.8707	6.0955	8.62488	30.0458	10.6099	12.8892	18.482	16.2922	12.0421
	3.65489	3.60296	8.84432	2.21264	11.2178	1.20992	14.5834	12.7215	6.66478	10.9876	5.13419	5.63794	7.59452	2.10045	8.72836	7.72707	4.73617	8.70336	9.93981	13.1093	17.4326		18.4429	13.1859	6.06352	2.88229	14.7354	9.15849	9.25432	12.662	11.7344	14.7614	5.51785	2.685	5.1353	7.06705	15.9144	10.7301	8.44518	1.85008	9.84697	13.5709	13.0618
	6.02109	4.79553	2.17647	4.68885	9.33637	10.5239	6.50077	7.80757	7.7891	6.04795	13.7949	1.86623	7.52909	13.8528	13.0585	2.61426	5.31689	16.8745	7.46893	5.77382	7.58003		15.0521	31.11	13.5463	7.73649	7.94095	9.01994	14.8192	7.17451	8.99112	11.773	25.0427	13.1375	27.6797	12.9225	30.926	28.5404	42.415	37.2671	4.67892	19.6851	29.9518
	8.9462	11.9825	29.5046	10.7982	5.21315	5.94866	7.65421	8.22301	9.67137	2.98245	12.2581	8.96623	5.75545	4.88628	7.26383	6.727	8.51711	3.44695	1.17226	8.87431	5.57312		11.1802	18.2752	43.7863	5.44024	5.66906	12.3763	13.4683	9.93402	4.18616	7.82553	2.37817	6.72651	12.1079	10.0819	5.48657	6.56948	16.0105	3.92369	6.22081	6.59671	1.17023
	4.20271	4.33014	11.8924	9.77517	6.53024	9.48478	2.79687	8.83177	3.39166	8.19831	12.3187	12.9741	2.07723	5.74436	9.18508	8.42681	6.73267	6.59724	13.0456	7.03793	7.10406		43.9731	14.352	20.4092	12.5376	7.59924	5.69478	6.62367	6.21362	2.52106	4.68638	8.14344	23.9015	20.9235	22.4245	16.3617	47.7428	70.1706	65.5237	56.8727	57.6425	64.8588
	5.39655	5.32205	10.1953	6.67258	10.7537	0.74908	5.2259	5.17084	4.00074	2.69315	4.74312	4.47862	5.2886	6.97876	4.46517	4.88512	1.16307	10.5683	4.75825	3.79288	6.41004		65.9856	6.19499	10.1895	4.5137	5.98278	2.15065	12.6036	9.44574	18.566	4.46823	17.087	7.7707	10.862	10.5982	9.73118	1.50718	8.31385	6.00333	23.2365	5.85927	14.3253
	2.34839	6.32461	2.73572	5.76562	4.25417	3.27958	3.68817	3.5677	8.82583	2.97374	1.7602	3.92702	9.03688	11.8046	9.91145	6.4558	12.0654	8.20536	8.29973	6.52871	9.9505		43.4371	25.7436	10.3804	21.2511	6.62491	7.97953	18.6227	7.99105	38.3464	15.123	8.69282	17.0009	4.18384	16.0224	7.79019	11.1866	4.46753	3.69831	11.403	5.75892	7.21311
	8.35016	8.49612	4.57914	0.083481	3.85224	5.30834	14.1248	1.60243	1.7148	2.28859	6.05659	7.35624	7.69268	8.04896	8.23705	8.0347	7.42285	7.76194	11.1416	9.43068	11.2862		18.7084	24.6762	24.7317	29.7291	7.73559	8.10635	14.3258	13.7648	3.17597	7.11551	24.3476	6.82789	18.6115	36.2971	25.3071	13.9479	8.19461	9.34595	2.53313	1.81468	4.75134
	4.23815	8.57596	16.3769	14.9566	12.248	9.41979	2.46607	3.47768	9.23735	5.29051	8.79166	12.0905	0.478349	6.88206	8.02301	5.11303	9.72671	7.69168	8.03507	5.32952	8.44579		19.3353	61.8276	45.8614	20.7844	9.30064	15.28	15.7636	3.44467	3.63781	14.4679	10.5525	27.6605	16.0924	19.6225	31.4138	18.4611	13.1206	14.2425	3.13638	7.5423	21.8914
	22.1943	24.4324	11.551	9.98367	14.1032	10.4625	11.111	13.576	9.22471	7.64191	18.2899	4.05652	17.6129	10.2066	11.7836	14.9462	3.36207	14.2485	17.4285	9.58432	8.37112		24.3142	14.5205	59.3753	7.91139	15.406	10.6175	9.90304	5.39631	3.42676	9.91126	0.460256	3.84233	12.9403	7.46585	18.7423	9.55905	10.5904	9.97498	12.9413	11.5833	8.98107
	9.6809	5.10264	7.38931	14.6676	4.20128	13.3473	7.32496	4.39667	11.4834	9.27048	9.1762	17.9086	0.636801	5.5997	6.09026	6.3013	9.95929	12.1834	4.14077	21.4939	6.63841		6.74472	11.7706	11.1785	3.86389	29.3374	7.35626	3.12698	25.3684	3.39796	1.32637	19.077	29.5579	19.2327	33.97	11.8773	7.61187	15.9213	2.94256	8.31068	18.2109	8.92732
	9.82491	10.0375	5.97936	6.08628	9.08198	10.3356	8.29358	7.81317	22.4532	6.43081	8.20227	10.3009	17.2478	13.8631	1.59401	2.2704	10.8999	3.33332	7.79091	19.636	4.30316		44.5536	21.5738	12.2822	11.0731	13.3198	34.8771	31.4179	14.2338	36.292	7.33103	2.74072	8.08695	1.50394	5.20287	8.44878	10.8814	9.26929	11.2559	16.5061	19.3049	21.0654
	2.18225	8.76495	6.97369	11.877	12.3094	5.72232	13.1225	4.87427	16.6719	10.5936	7.09324	13.7433	16.7085	7.83547	15.9509	15.6684	24.878	8.58896	16.0144	21.9211	5.42129		37.9489	15.41	13.9954	39.3924	8.29892	8.17141	4.7178	10.7501	12.4927	28.441	15.6658	18.6118	5.05882	8.94208	6.68861	13.9444	20.9485	9.93335	5.5931	3.95908	7.96325
	12.7032	13.9727	4.80833	7.19746	8.69187	10.2626	12.4945	6.16216	12.2067	13.7377	22.822	8.89881	12.0541	8.66909	12.6908	7.53084	2.33901	15.4907	11.7487	3.64794	10.3513		14.3074	44.5574	20.4847	46.2193	2.17234	18.7683	6.41621	8.57179	16.1585	10.013	23.119	22.0596	21.0552	19.9182	23.8791	2.98531	22.7062	2.34459	6.13217	13.6503	20.9703
	10.9715	21.4871	11.6571	8.30104	2.16059	10.4927	11.0572	5.95222	6.19993	3.64251	3.05331	1.50122	3.20591	10.4737	2.6933	15.569	13.1067	10.8554	5.15602	5.12039	4.53812		99.1904	34.3705	67.3784	8.88235	35.3573	7.33929	5.03678	35.1943	7.98363	19.906	14.2906	7.92211	10.7946	7.2674	20.7726	50.2191	39.3351	72.2692	53.7345	57.3063	66.7389
	11.1796	9.74234	19.9018	23.2216	16.0435	7.86252	18.8375	8.64351	16.6302	9.83115	12.3012	6.47041	4.60723	4.93374	4.2629	6.02107	3.10443	8.04169	3.32548	16.4536	7.20617		3.12975	29.5856	15.8749	7.72213	40.9171	34.3434	21.2738	40.878	18.9369	10.9103	23.4064	12.2554	19.1202	3.69963	9.32537	5.79211	11.936	5.99457	18.5611	3.98075	3.30701
	9.67054	10.9296	11.7999	5.28363	9.78247	12.6075	9.5573	17.0509	11.3841	6.03443	2.77134	3.32049	8.75022	8.24066	8.12422	11.8552	8.46689	1.51266	3.48617	6.72704	14.9587		1.55124	94.55	17.3984	18.2947	51.5481	38.813	17.9026	48.8356	43.3806	26.5389	8.41382	8.34075	10.5268	8.26787	3.69496	9.14045	17.2085	2.85176	14.2756	5.67441	9.38205
	5.36495	12.4642	0.862031	2.01647	8.9989	12.8879	13.4787	4.18862	7.30333	0.729949	8.36682	16.0509	2.54207	5.72405	7.49221	1.34936	2.93817	12.4053	4.60074	6.59103	12.9309		45.8795	0.893043	115.09	11.4152	15.393	38.1694	54.5392	18.1016	30.3896	62.9992	26.9993	34.4091	26.1831	17.7326	22.0587	11.8651	5.96063	1.75523	16.079	7.28379	8.44585
	3.85741	4.39531	2.19657	6.6774	6.2067	2.98984	3.15044	6.32439	9.56362	11.2695	11.3999	8.18501	4.01214	3.31354	10.4933	5.07096	5.34766	2.51062	1.43063	7.65661	2.90392		167.342	132.92	5.04141	37.8211	13.8656	14.3894	7.39537	15.8156	19.8134	29.8515	18.2019	37.2709	50.4574	45.9567	58.1018	12.9537	7.08573	5.49389	10.196	4.6021	1.927
	7.41598	6.75316	9.89888	17.9717	6.55245	2.33655	2.59656	3.33576	5.22305	11.0829	3.12955	3.32173	4.20676	4.30505	4.13233	3.796	2.20409	15.7652	8.07985	6.32334	4.8383		4.03279	50.5378	119.297	19.8176	8.46239	9.2253	25.3011	11.5453	13.2369	28.589	38.6222	29.206	36.2694	21.9637	41.8161	24.7408	32.7517	32.0097	38.7487	41.3494	25.4756
	19.8125	25.1328	11.6142	5.85887	10.7346	15.1644	9.05102	7.266	22.8676	1.58101	12.7723	16.755	12.903	5.28545	8.8968	3.56843	13.6555	2.04472	9.65453	17.5437	2.03378		112.876	8.23787	42.9335	6.895	14.9788	18.3704	10.9772	6.57958	17.2433	56.031	44.6624	53.1037	27.0146	36.8761	55.0801	12.753	11.2813	2.76923	17.0987	58.4658	68.0213
	8.32226	8.69212	23.152	3.03441	14.5564	8.3298	1.12677	8.33148	2.38747	4.33193	0.320813	8.82733	15.45	6.00944	14.7418	1.53385	7.51335	17.728	3.72916	9.47983	14.7312		34.7918	32.711	9.33844	103.915	50.6676	22.6987	8.79141	21.1502	13.2367	11.9325	63.7664	60.813	34.5055	30.7286	44.2372	7.76947	1.1784	17.4181	17.7107	19.1249	19.4263
	4.81776	7.39832	9.51369	10.4124	12.6769	5.11924	15.2751	8.2476	3.38816	6.46492	3.25441	7.40306	14.5631	5.21848	2.14198	6.77532	11.4448	20.6137	8.27041	9.65524	15.6646		76.9899	166.311	17.499	9.61945	22.2679	22.1726	28.8131	20.2666	13.6397	29.1998	6.17927	17.5865	23.9624	25.072	28.3321	8.79884	12.2919	12.9262	6.2992	8.65775	5.81237
	16.3252	3.41019	12.2018	3.83121	23.045	11.8733	1.34035	12.4696	4.55522	17.1223	9.33642	26.3908	15.3094	11.0596	5.20488	23.1145	17.7091	4.16967	3.60864	16.8617	14.3866		12.3244	5.0006	156.992	133.335	41.746	19.1055	18.8025	23.9713	9.82305	16.4216	8.61461	28.5676	15.8267	10.652	18.9291	5.34767	13.8442	10.1456	9.44729	16.1134	7.21853
	15.9249	13.901	7.62702	7.50009	15.4104	4.05515	12.2045	10.0793	12.5587	2.86327	1.80789	8.65482	16.7494	18.9105	8.87908	7.38265	9.69764	32.6764	16.0849	14.3338	24.9957		27.5524	119.086	12.18	41.933	129.714	14.3926	25.2495	108.367	13.1053	8.11117	11.179	13.5131	18.2159	16.9697	15.6867	42.0096	66.7858	53.2508	43.556	15.435	21.0557
	14.2	10.7612	3.33411	1.52011	9.23448	10.7623	12.9767	11.9864	16.7395	10.5066	3.78409	8.47984	26.5483	7.21736	7.23551	3.93597	2.95527	24.0158	1.85715	15.3802	29.0446		53.8845	41.2548	108.251	8.02925	11.3293	120.41	104.135	9.26584	103.196	6.34094	4.46688	5.10228	13.6766	6.95507	29.2721	42.7656	40.1694	56.6963	71.0222	29.1398	38.5886
	8.44394	4.16482	17.2845	11.3688	5.61669	4.15679	5.37052	11.918	2.45128	14.5271	0.96805	3.79446	13.3673	8.22221	5.09185	8.50114	1.86306	7.86911	7.98871	4.22736	5.70665		5.03478	64.4423	42.1	20.7764	126.348	5.70568	10.3829	117.735	10.3925	65.2304	8.24284	3.72732	8.34395	8.28583	16.5758	59.6548	42.3921	65.033	71.4373	65.4047	44.5087
	2.18459	11.5719	7.32923	15.1507	5.57797	11.9732	17.3854	14.8875	12.906	10.9442	13.5483	18.0608	10.6632	12.2581	3.18826	9.64176	14.2609	6.58971	4.78655	5.69308	10.3264		44.4475	12.0468	91.7793	143.792	41.1673	119.065	126.025	66.8575	121.496	5.66549	96.1816	75.7246	83.9726	60.1113	91.5745	36.2082	36.8534	34.9909	30.3935	53.9089	57.4682
	10.821	14.8008	6.81614	18.0937	13.9663	17.0705	14.5003	7.61352	4.42064	22.8191	2.69823	12.1376	29.1188	12.4411	5.14345	18.8241	23.2144	3.62167	22.7861	1.8559	31.3569		140.403	32.486	21.2955	12.0953	20.146	53.8028	50.1173	4.17457	51.7636	119.535	7.85396	11.9677	13.0447	10.335	4.1432	24.7326	9.28459	7.34525	11.9786	35.9207	36.0415
	14.5521	6.1501	1.76395	9.46528	13.4327	12.6679	9.96789	4.80624	10.9884	10.2981	22.0632	17.3006	8.1647	6.16364	6.07866	10.6346	6.8538	6.06644	6.36316	10.7837	5.7089		76.8721	48.7522	43.8877	119.272	34.9622	20.7772	15.0386	34.8905	17.102	53.4083	120.761	128.719	123.546	104.37	109.165	22.2526	28.3782	17.5927	8.31951	18.1784	15.0979
	1.96914	11.4358	9.03095	13.149	16.6035	20.6428	6.68183	14.6029	20.0433	10.2991	21.9365	14.6945	25.2559	13.9177	12.4153	10.7353	7.77348	11.8778	14.8947	10.4509	6.43001		5.47355	9.64066	44.3083	30.9724	135.566	27.8374	40.2256	120.958	22.4776	7.08342	56.4229	54.9195	57.6303	52.805	52.7171	12.8325	23.0864	12.2533	10.0151	39.0419	10.1029
	5.07355	8.18804	12.5772	6.33925	21.1436	5.98748	9.09727	6.82118	5.90974	18.935	16.645	32.8667	12.8917	21.8297	7.96399	15.7264	12.3124	16.8295	12.0332	10.3575	8.27184		35.2381	27.1441	14.5041	79.8247	10.3092	146.131	133.708	16.9501	118.224	25.5894	11.9623	3.12279	6.9214	11.2049	6.97806	18.7233	18.0011	11.4863	22.0638	9.02742	11.7773
	14.9525	13.3109	11.1992	7.63214	12.3236	7.95214	4.45245	9.53467	3.26169	3.0437	12.7535	4.12701	8.1534	6.14432	12.6274	18.5751	12.763	6.03247	6.45967	8.80231	5.0756		27.0462	132.381	18.6823	37.8599	111.348	14.2554	5.09875	105.612	20.6393	115.615	24.8884	19.0941	41.6842	39.6867	57.3062	14.0367	9.07962	11.059	11.2929	23.1438	13.0191
	3.23293	17.2262	14.5988	6.68793	2.48508	14.9837	5.69047	6.0377	15.0105	6.73118	9.38309	15.0287	12.8665	5.07037	6.52056	15.7339	3.36295	3.80379	5.9431	4.55814	12.1661		10.9893	75.1368	104.981	30.0393	34.8182	101.113	86.9738	12.0765	105.111	13.4475	114.708	123.669	100.125	95.512	98.1303	97.0688	85.0947	89.3325	89.3299	19.1804	13.0719
	22.0051	10.9357	16.0955	12.7679	7.86001	4.01559	18.136	11.4244	8.38366	2.04997	17.5356	15.7421	22.4623	20.2382	14.0036	4.39196	16.9153	10.3461	8.58109	13.3388	6.39321		7.43256	12.9936	88.2139	71.3907	71.9815	41.4966	22.1932	84.298	35.058	97.9469	5.66515	20.8346	7.81585	7.97439	20.4583	17.9836	10.3606	14.5636	17.0964	71.7369	51.9532
	8.79539	14.089	20.3814	6.67747	7.8886	3.11761	13.1472	19.8689	7.83831	1.9481	22.4429	13.9101	20.5403	9.36692	14.3468	9.248	6.52578	9.65372	20.6671	22.7887	11.5461		13.648	17.015	10.2771	4.64636	26.0229	84.3859	70.5784	13.472	92.1657	34.7325	99.5867	108.723	97.0384	94.7111	81.2364	121.699	113.242	103.956	99.893	11.1501	5.48025
	7.18459	3.85483	17.7278	14.9627	22.3752	4.76415	5.45227	4.31678	12.8047	5.40774	15.2894	15.5952	22.5701	21.3847	6.9869	23.9234	18.7036	11.0921	6.47567	16.2607	10.3296		14.4996	19.1193	23.1019	17.9624	27.5672	6.78168	5.51277	52.2678	19.5958	76.6698	16.173	24.0861	18.7256	28.1962	14.39	56.4362	59.0407	78.0304	78.336	95.1338	109.057
	2.17168	15.0824	13.9311	8.70452	7.82968	3.47628	2.96435	6.13684	11.1744	4.38509	8.14102	20.252	8.75427	15.4444	1.98378	11.645	11.3127	10.3154	10.3374	17.3848	0.231281		8.61123	11.7769	22.8479	107.016	68.3315	33.9674	39.9642	46.6134	48.3274	31.0826	94.1162	88.5213	99.5992	111.166	126.294	3.66305	7.68077	3.28463	10.6213	77.0783	78.3809
	7.2183	7.37807	10.0467	39.4808	35.2901	16.8908	14.6679	9.53594	27.144	13.2655	19.3552	18.9544	38.9744	15.5752	11.5899	4.69394	11.5642	19.3712	8.52781	10.5112	9.58423			6.36957	6.47746	104.796	7.45092	94.8633	67.6562	77.8098	45.7602	65.6918	12.6255	29.4862	60.2918	54.761	65.0854	66.3329	58.1411	64.2021	80.2984	10.8293	2.41845
	1.09197	5.67771	28.7384	15.5067	37.6527	14.1106	29.7154	6.13009	15.9798	25.6076	7.51974	11.1486	4.9761	13.457	7.19148	15.5006	13.8873	13.8453	16.3729	16.0175	3.40218			20.2963	7.18265	4.62825	12.7168	5.79669	79.456	6.7135	78.5854	26.2499	57.0014	69.5198	79.9592	66.939	64.5798	84.4988	92.4853	81.1206	88.0994	60.7575	76.1661
	2.08804	10.1732	4.58896	2.23369	29.3508	13.219	45.5472	10.6041	12.011	22.2397	9.83754	6.34638	38.5266	6.0647	5.65499	39.2901	12.9279	3.96111	19.159	9.71184	20.7209			13.1928	19.964	19.4205	100.403	8.91197	4.75369	1.96378	7.49633	82.081	37.4449	54.6944	54.3232	50.2439	58.2076	22.7502	22.4481	33.8107	29.2572	80.9021	78.168
	14.6219	0.115445	16.5132	25.189	7.24792	10.8981	7.36271	12.6279	22.7239	12.5547	18.7113	25.0293	4.9467	12.595	24.9226	1.97825	14.7832	12.9813	26.8363	28.6793	45.8798			10.2714	15.0741	5.28129	109.225	81.7959	3.02915	90.7472	5.73154	5.4931	64.5995	50.6374	64.7182	81.694	74.3656	80.2501	71.949	87.8621	84.8878	33.4002	33.9885
	27.3831	6.42081	4.2497	3.80667	17.4069	16.0416	7.66588	23.5198	15.2074	7.55541	14.6297	21.0417	8.53804	11.8195	14.9775	5.40054	19.9901	5.6067	10.9916	25.8939	8.84638				6.55555	5.23295	10.0864	105.189	87.0306	128.02	85.761	9.18453	10.0983	13.0752	10.195	11.2426	11.1374	33.8217	38.8539	41.1413	39.5334	95.8859	88.5006
	11.0644	12.2131	20.0695	9.62716	8.60359	23.1829	18.4086	28.9738	14.194	15.6943	16.308	9.77888	18.6432	9.45133	17.7624	14.4969	20.2836	7.46722	36.9436	17.844	32.4417					11.1438	11.5463	5.95363	117.494	4.43243	96.4112	71.0891	12.0154	4.8145	2.20305	6.40366	0.567433	129.764	125.766	114.302	110.81	45.4569	63.0546
	20.4623	62.5236	16.3797	8.85157	12.1324	3.75733	5.36621	6.39982	10.3376	20.6798	16.9678	11.9783	11.2529	9.07872	9.50083	21.852	15.1112	20.6091	44.55	11.7994	7.43377					8.27205	13.8889	30.9543	1.87699	18.4053	6.53933	55.6277	59.0859	68.2959	60.0269	36.6383	22.4059	68.3295	51.0836	60.909	47.949	119.209	116.829
	10.4331	15.8668	16.2508	9.82029	6.69619	2.56349	12.1148	8.98718	11.6484	9.43294	15.6636	10.5792	10.0943	22.3746	8.1625	34.0099	22.6012	2.77359	36.911	26.471	7.03259					19.779	14.7354	9.22667	36.1852	6.4342	7.88924	7.12481	63.2035	82.028	63.4594	61.0544	45.1591	48.5985	62.1421	51.3687	62.4616	36.0739	48.2918
	9.81337	3.95648	6.31631	5.31061	8.82057	6.12107	12.302	20.5704	28.0479	27.0432	26.7205	9.87533	16.6881	2.75512	0.779559	18.7373	8.41944	26.0863	11.9933	11.793	28.249					13.9601	12.4046	25.3838	21.4461	18.3559	11.7659	5.81583	5.06863	7.2049	10.3363	3.18377	1.67843	52.7017	66.6649	49.3613	34.6176	52.9441	56.3605
	4.01525	7.18559	2.13335	8.29919	8.25059	7.9169	5.76435	10.1094	4.16761	31.4426	27.4567	34.212	13.3284	5.41925	11.1678	15.1328	13.9331	11.2858	30.1946	18.7152	3.08426					5.32783	6.25161	14.6263	6.43948	11.528	29.9198	19.9023	11.5044	13.8944	11.0759	15.6533	11.8547	88.8173	86.5392	94.0168	93.6243	47.7184	32.4612
	14.1762	4.56421	2.50856	19.4284	10.4476	4.7743	3.62505	5.61751	16.1347	15.3897	12.6967	4.57611	11.8714	8.91617	0.171673	17.3478	7.4336	1.01319	12.022	11.516	8.77766						24.2697	5.75892	13.0204	10.3487	6.60437	21.3883	15.7973	12.8419	15.0573	22.612	29.5858	9.50887	9.69035	8.8225	11.637	90.8693	118.581
	2.43122	2.89399	8.25757	3.04553	6.28141	10.9211	4.07459	5.4477	10.6082	10.7496	12.23	8.42505	1.78726	6.74704	5.7048	32.1593	20.8596	9.87742	7.00432	14.1762	6.26811						9.76661	22.8891	9.96573	27.6	8.09425	19.2556	19.6089	16.1625	25.6032	18.5262	22.8026	7.0768	7.11167	5.78897	3.18867	11.2997	12.6459
	2.85459	7.36935	6.38276	4.32448	6.00413	10.4936	16.6198	13.5064	0.773233	1.39837	13.5379	9.83673	6.12165	18.998	15.1304	9.12888	4.88251	12.8092	22.6782	2.8743	8.35298						10.5132	21.2625	33.8989	10.9234	25.9115	4.10425	15.7335	12.8965	39.3675	26.1997	20.1756	37.5615	17.5785	24.0529	26.127	5.68433	5.23792
	7.17945	6.68008	7.53924	16.4859	9.97283	2.00195	1.89259	6.82517	26.3678	8.00363	5.95064	12.5535	7.48297	16.9719	17.1912	26.6897	5.30075	15.4187	19.3034	34.739	18.1237							8.66629	18.8391	4.9252	25.1375	19.3433	7.48755	13.4896	6.41807	10.9065	16.2608	40.0117	44.5402	39.689	37.6731	25.1409	40.1347
	12.0494	9.2647	3.06712	13.4883	8.53729	4.0876	11.1065	7.1206	11.6473	5.98601	8.21393	17.152	7.04733	18.412	15.6987	14.7116	12.4228	24.8152	16.1628	26.7489	21.2445								3.78624		4.64772	18.5686	26.9715	19.5028	21.4469	10.1282	16.4511	5.7689	10.8137	20.4008	6.62205	47.7095	50.4724
	16.499	21.4312	32.7916	3.37902	3.13607	2.42424	5.72119	9.39603	8.19369	4.26255	2.14412	27.2628	9.73835	22.8564	17.0174	16.2543	6.71074	9.73859	14.3928	4.26165	5.69477											1.35797	31.1849	28.9984	33.0827	23.0353	9.49757	22.6074	18.7928	22.6105	20.5747	16.0459	18.8417
	44.1468	24.6098	2.49758	6.45108	10.3247	10.6962	3.1277	9.04274	8.88545	19.1331	4.89075	4.95955	7.65485	18.6181	11.055	6.94625	4.43051	21.1683	5.62358	6.9073	10.3137												0.378519	3.75516	10.0981	7.59384		31.3636	30.0239	19.8532	30.0177	18.1138	12.728
	19.1327	17.7149	10.146	14.6331	11.71	5.54469	3.45998	8.72537	8.49421	9.25117	12.2805	12.5781	3.36617	17.8572	13.5166	2.35014	2.89375	20.0022	9.25407	8.44469	6.57721																	26.5527	7.87421	15.85	15.8514	24.6837	34.5135
	2.60775	2.58521	21.3981	8.01372	15.1545	7.31456	3.55903	10.1204	2.05877	6.04217	9.37834	10.0648	7.76499	18.6121	37.637	45.4099	13.8753	15.0011	15.0523	25.2413	18.9834																	28.0503	18.2524	10.2711	3.2493	27.1881	11.1381
	28.2923	11.1009	20.4407	23.7775	6.04681	5.61968	9.85347	7.07339	16.0703	10.2264	14.2665	3.86109	4.17466	7.12192	8.93459	18.9278	8.53043	20.7325	32.3216	27.1658	22.1698																	8.27422	17.7402	23.7861	24.4974	12.5874	9.78747
	4.03385	11.2828	8.02188	12.3704	8.88255	11.9552	9.43091	9.84011	15.0633	7.43507	18.8458	24.167	5.0809	6.01609	6.96798	24.5977	13.2199	10.0568	24.7839	20.5906	38.876																	11.605	18.0228	7.91836	39.8023	15.8659	17.2028
	35.8177	4.83868	9.94905	12.9397	15.6556	12.4497	6.80999	6.27669	9.56347	5.74879	1.78111	8.06221	5.67156	4.70758	2.05385	16.2133	12.3501	26.5491	24.7049	17.664	26.7132																	32.0995	26.3436	34.1317	33.833	27.8237	45.0428
	19.483	7.81072	14.2384	0.425249	7.93056	11.2406	11.6351	12.9453	13.4551	4.427	5.75449	11.3264	9.40535	17.4963	3.32211	6.51819	12.7958	10.9379	5.34295	17.1751	19.8912																	16.7051	10.8598	11.1791	13.3224	17.7666	14.4519
	36.8431	35.695	5.9014	11.6087	8.6326	7.77475	8.9638	5.04283	6.90087	8.46246	6.79139	26.7616	3.3093	24.5777	4.72401	10.6882	5.0217	15.4283	17.3592	27.0483	18.3786																					27.1797	6.63415
	13.6511	7.44391	8.89253	56.3188	3.44026	18.5255	23.7907	13.5273	8.17775	16.0688	4.73886	10.92	13.3368	18.3182	2.47832	7.89931	21.9884	20.0742	17.589	8.58754	11.377																					9.75194	9.74284
	20.4744	12.0984	6.61873	23.8887	3.07487	7.88756	18.4165	6.24441	5.31084	6.72401	5.53148	12.946	8.78	12.3945	26.5	17.7681	19.7542	11.121	8.35958	15.9829	14.251
	11.6011	13.3045	14.5449	6.3708	6.92505	16.6555	9.18412	2.85801	11.5121	11.4924	6.80934	9.93861	4.7511	6.17315	3.36038	4.73484	8.69083	8.85577	18.1524	7.93613	14.0483
	15.0626	10.9887	13.9063	3.96367	11.8272	5.15667	7.03273	6.69997	4.40946	8.49447	12.2485	3.76292	4.75166	10.5501	8.80669	12.1454	4.96472	6.53396	11.5821	6.45767	7.40218
	9.74737	3.09646	15.6282	17.0613	4.9088	5.20944	2.70444	2.5297	18.2671	39.3289	10.6096	11.9107	5.0365	12.0075	2.2466	17.9461	13.5162	18.7068	9.74776	4.24432	6.33983
	15.3051	14.7639	2.19904	10.877	4.3937	9.5426	5.66437	8.48309	20.5819	9.13598	5.24814	4.99303	5.25634	14.1463	13.6287	13.4271	2.90659	10.168	21.377	6.20767	9.64362
	2.93353	3.74961	16.933	12.7194	39.3741	18.0631	26.0734	22.7796	11.5974	3.7651	8.27577	14.2412	3.7795	16.9618	4.70747	3.2824	9.63192	19.9374	16.2461	13.2849	4.45294
	9.93628	15.2785	32.7288	16.3888	4.5194	4.25639	39.6716	12.7327	5.62118	5.84157	6.74568	16.6717	2.8094	7.85679	4.58867	2.92975	14.4722	14.2905	20.7527	3.68287	26.9439
	36.1869	3.33501	17.0643	4.82126	4.96457	6.66103	15.2678	3.69079	5.70366	12.3105	9.61588	15.8502	7.78262	5.83687	7.73379	8.82492	20.0906	13.2764	29.0608	8.27438	9.29992
	12.3356	11.5459	27.5546	14.7749	5.30934	5.14	34.5225	34.7286	9.62892	10.5703	17.0336	13.2539	8.91086	3.1921	13.2518	7.16457	22.7991	12.738	13.2086	12.1423	9.86238
	14.606	24.9791	6.78672	7.68089	9.29397	10.528	9.81794	17.4083	2.64201	4.33021	7.72306	22.8709	17.5159	3.17516	10.9986	5.54012	11.1016	19.0547	3.75352	16.9598	12.8058
	9.89057	16.6289	0.690754	14.9891	16.7478	17.9215	13.4986	8.45539	2.46445	10.3839	10.7706	3.952	0.658096	11.1791	3.27373	10.6158	10.6835	13.8184	15.4288	11.592	2.82927
	31.8554	12.9557	2.50615	19.0585	21.5644	10.5396	2.08569	2.05565	26.374	26.5072	14.0528	5.07595	8.23694	2.60038	3.87729	11.2332	15.2379	9.85094	16.2304	8.01002	3.95787
	12.9516	5.89111	26.4779	12.4697	6.63921	7.40142	20.1391	8.91368	4.08973	36.5077	17.0998	3.47505	1.73774	0.802754	13.2251	2.37387	17.5026	11.0444	7.57026	3.04168	6.7423
	6.38045	3.22962	14.4178	8.05648	8.01556	14.7843	8.9268	4.88929	16.3749	9.53524	3.94525	5.73454	8.63675	5.57449	6.49113	8.22228	12.705	6.46304	8.42589	12.8605	2.20286
	15.2629	13.4622	29.8719	25.0728	10.1732	6.15255	3.44438	9.20727	63.1359	59.3771	20.7283	12.1146	4.80176	9.65315	3.90335	5.13545	5.94544	5.26411	11.001	10.1584	6.93702
	34.231	4.1689	29.6085	22.7885	5.19162	8.94946	15.6514	7.66237	19.2212	10.7248	0.577651	5.84666	1.1019	21.1125	5.23638	2.81569	11.8238	5.16101	8.97451	10.4735	4.55591
	20.4986	8.96579	38.8583	4.17511	0.942763	8.88161	1.61797	15.5412	22.065	13.2467	13.1649	32.9741	49.2274	12.6975	7.05004	12.4679	9.17977	5.64361	7.01923	8.4297	10.1807
	7.02391	16.7481	17.6865	12.0717	8.85379	0.864532	1.60316	4.82944	10.6895	14.0623	1.92788	2.03392	13.0336	31.4444	6.16804	5.64227	16.6421	6.39798	8.49155	13.471	19.7052
	11.3788	19.6674	10.6214	4.58316	2.07363	7.21542	3.82606	18.3846	14.8003	7.92951	11.3957	11.6886	23.3341	5.57346	0.408395	5.34634	3.6622	3.93138	14.2345	10.1578	8.13532
	9.88148	24.8752	24.5532	8.25262	6.66004	7.89042	13.2734	3.81138	21.7435	5.4161	14.0081	9.3646	3.04969	13.4751	3.47469	0.729163	2.32228	8.32266	15.8569	10.3352	10.5165
	22.9305	35.5194	13.2723	6.71714	22.8303	17.3729	12.0132	12.5824	8.77871	15.0991	1.66693	44.5147	19.8277	15.0432	5.67852	5.57714	2.49057	2.88839	11.0819	7.68768	10.2633
	7.35138	22.3431	6.19272	7.51024	40.4605	11.0159	6.66981	14.9181	4.07049	22.7292	10.8765	10.4207	22.3195	7.3597	13.9878	25.9548	8.90862	10.8465	15.812	5.73752	3.02773
	8.76762	11.2892	31.9757	30.6116	17.3169	1.02045	32.0237	3.95496	3.65829	7.45913	2.16583	9.13607	12.4628	46.4342	9.79451	1.07547	3.68336	5.80105	16.6331	6.47684	13.9224
	7.83631	18.9261	25.2311	41.0639	15.2807	12.1693	14.7816	17.6451	4.93523	3.50039	13.593	10.7575	2.45287	14.983	10.2615	9.13475	9.27018	15.1336	12.0377	18.6327	7.78685
	4.4695	26.2233	5.50616	8.3447	4.95543	3.889	8.86199	9.33759	11.5879	6.75659	6.33889	5.77681	4.4197	6.62059	15.8137	16.1169	16.5133	22.1507	8.22612	17.974	12.5938
	6.78883	4.62079	21.8258	43.702	7.38791	7.13973	8.67709	3.56586	6.55035	9.93133	8.28357	13.6497	5.75777	9.89229	15.5524	17.359	8.03358	12.7427	8.83677	9.38903	6.26278
	6.60936	19.7739	35.2309	13.8983	4.24449	7.40842	4.71183	8.69894	6.46864	14.5492	3.21595	11.1343	3.03729	20.1308	1.2247	4.88796	6.83826	12.2634	11	14.933	4.76
	6.55444	17.1569	4.70859	18.432	12.4775	12.5226	26.5601	13.4314	4.75205	2.79094	16.2318	7.63271	9.67644	20.655	18.4355	4.48428	10.2969	7.65496	14.7402	20.6206	20.9082
	3.44746	5.03781	12.4346	19.0058	2.70696	7.08353	30.3148	2.98797	23.7975	23.6955	39.7616	5.51334	10.2772	14.5782	14.3247	21.1093	16.6929	13.7312	10.8896	18.7328	18.0404
	8.62103	2.55434	14.8449	30.4617	15.8065	2.00804	6.54342	16.3157	19.0231	28.8004	26.8578	4.38165	11.686	10.0062	20.9088	6.08027	4.77991	2.4945	4.32188	2.29725	8.61558
	6.79632	11.2081	9.24511	10.0966	10.1353	40.155	22.5127	10.4171	3.32267	4.09898	2.40886	11.6394	10.3209	21.9305	17.3076	7.47285	6.9752	10.2963	9.33236	12.831	5.61898
	7.95654	6.31914	4.29907	17.6384	21.0702	0.812269	18.2743	29.7547	1.492	16.2864	10.4322	4.66621	4.18131	10.5203	18.3619	1.40592	16.6993	3.26628	17.7771	14.4516	9.52209
	15.7621	3.74445	6.23712	7.18803	15.1175	13.3318	18.0211	4.58036	6.00954	2.96314	6.17234	11.5684	21.1821	7.45035	25.844	35.9235	26.2544	26.1933	12.1732	17.5891	6.4244
	5.01094	5.47841	28.7704	21.4901	13.5097	12.4671	29.8842	24.8849	28.8297	51.7753	47.5714	17.8379	15.3425	8.69169	16.6343	16.6368	18.0713	21.2832	0.50023	7.66092	12.1349
	4.62997	6.90243	9.25216	11.5658	9.0938	46.711	43.2839	21.195	27.4144	44.6179	26.8321	16.6811	18.0473	12.8354	9.48	13.1163	18.6778	14.1548	15.6245	13.1285	27.2626
	6.6314	15.1359	24.0566	14.2326	41.6661	16.5705	3.12506	33.3239	14.7371	5.42974	19.7469	33.1855	20.6375	14.5312	6.58955	8.17838	18.9798	14.5592	24.4633	14.2801	8.57747
	8.62937	9.97927	12.3981	28.0064	13.75	25.9312	15.4761	21.5426	20.3912	13.8227	11.8964	7.77316	2.11293	11.0669	5.88542	8.75284	12.4983	10.3504	20.7512	16.1484	11.1151
	4.30366	9.4468	38.9356	10.38	18.0396	7.08358	25.0545	14.7906	8.77637	4.14712	12.0655	19.7022	13.4608	8.01646	16.3311	0.651141	9.51634	15.3751	5.95923	14.5844	10.2198
	4.96548	3.02049	28.0123	2.97852	14.6736	16.2623	27.912	8.66966	11.3409	15.9698	9.94392	13.3908	10.893	4.30094	3.40041	5.08238	11.021	3.81136	43.4067	56.1823	29.9592
	9.01313	11.2744	31.5667	12.692	34.6058	8.74077	9.59978	13.3641	8.22	8.34211	24.0816	29.8018	19.5003	8.11667	5.65354	8.20009	3.80555	4.69042	11.6192	15.2386	13.26
	11.0906	8.10778	14.9047	5.66745	5.71487	13.4713	23.871	22.2444	9.90396	18.1	17.8342	17.6284	57.0915	25.1602	15.1265	19.5918	14.1313	14.9147	6.71234	12.5113	13.6809
	10.7944	4.29787	21.1955	9.06073	15.2088	19.4398	2.747	21.6588	13.3396	24.8558	9.36709	25.7813	11.9836	22.3761	8.66922	9.82324	10.2027	10.9939	18.4698	15.5897	19.5469
	10.5316	3.90844	38.1464	6.79989	12.618	6.56944	7.3123	12.0302	31.5748	37.9633	23.2368	6.78866	22.1363	3.04174	13.6685	10.4521	18.5194	8.28365	6.22877	24.4834	22.0236
	18.0628	4.91104	15.3644	8.41126	18.4075	21.9628	3.60317	10.6071	8.72911	9.66434	8.55262	12.3291	2.49779	3.10294	16.4619	12.302	18.6755	12.1072	6.07842	9.65296	8.14314
	4.50327	4.71501	14.0331	3.83663	12.3683	19.5285	17.1656	8.74917	15.4296	10.4908	10.7886	9.60023	16.4083	3.61666	15.3608	15.7677	3.73968	7.85417	8.25298	7.56698	10.8796
	5.027	12.5872	11.089	2.81088	15.8056	15.6036	6.3406	9.24772	5.7393	46.6459	17.0428	8.6023	8.36237	21.56	13.8539	20.4404	23.6907	29.0342	9.92687	8.00171	10.5182
	6.20943	13.4627	16.2883	7.73953	3.49537	10.5412	7.63504	5.38856	10.0801	9.31842	8.66307	37.3632	40.6892	30.5213	7.89154	13.0629	12.5842	32.9774	14.5696	13.4101	13.4406
	12.1452	22.5053	6.69692	19.5892	5.85423	4.82753	5.15407	13.2765	48.9551	73.0409	6.09469	6.16274	8.23843	27.3657	52.1767	22.3688	5.65518	17.8227	3.85475	2.56778	9.95533
	4.99768	24.4528	15.1235	18.4146	15.5859	7.4376	0.59471	0.88228	34.7099	2.15908	16.9577	32.5731	46.7164	20.8348	12.4368	15.1374	5.02341	1.24875	5.78321	9.67924	8.12625
	4.24352	25.1787	16.1044	9.06164	8.40154	4.49271	18.4395	2.22004	30.4112	21.0316	13.5215	7.84593	8.11675	11.532	1.68503	16.3141	15.2495	2.88239	16.6156	12.628	9.75076
	6.63937	4.7618	5.53742	18.364	10.9581	8.17393	19.4038	9.00581	23.043	22.6014	28.6255	8.34268	13.9327	18.7394	8.60365	2.36364	3.12097	15.8997	19.5868	10.1715	13.4752
	11.4682	24.0535	6.4505	8.48449	6.27578	1.84761	4.4486	5.94525	44.305	11.2654	4.04157	13.4684	13.8065	11.6278	10.8192	6.35528	22.5284	26.4793	26.0558	6.77096	19.5533
	6.83155	6.31338	9.68515	8.1356	6.79925	4.84065	11.9927	8.62266	19.101	14.3113	4.17059	7.211	5.61327	31.7868	24.027	13.2217	18.1777	10.7833	13.0856	15.6131	22.5005
	15.3743	8.89115	13.8212	13.0399	12.9242	22.8282	2.30591	22.8054	24.8575	10.9421	8.95317	42.4298	18.2131	5.2163	15.1489	25.0641	7.05475	21.3984	30.695	10.6735	9.03867
	16.4118	7.94559	3.27593	17.286	11.7659	22.0915	13.7544	14.5367	4.96477	8.33487	3.09277	30.1466	19.4289	44.1292	18.1372	34.912	36.1838	21.7189	10.2619	5.3424	7.2045
	6.5407	6.4494	5.08548	7.37528	3.66537	22.1278	8.62401	6.52673	17.9733	3.14089	9.79481	12.3734	5.79447	10.5368	9.41635	14.4567	13.0373	10.9202	8.12968	15.507	5.95809
	11.3941	7.83839	7.0955	11.7338	22.7909	9.53484	16.5533	11.4951	13.8417	23.0164	15.2781	11.4269	31.1484	7.37387	3.30211	37.3226	39.9041	45.7851	7.23785	20.976	7.76034
	5.8712	5.95643	6.08421	15.7299	12.1208	18.9022	8.68065	5.61716	4.45039	10.5051	11.093	7.75842	14.8355	16.565	23.0046	18.0352	34.0645	23.899	15.832	28.9154	17.1332
	7.54279	3.55982	8.7932	32.113	17.0677	21.5123	19.4059	6.33676	2.43288	3.18198	14.9178	11.032	5.08949	7.24927	25.8201	18.7981	3.18136	5.0549	23.7547	37.6906	7.92361
	25.1505	11.8675	14.1038	3.1348	37.7168	7.56841	20.9181	21.3652	10.6759	4.63874	14.0522	4.66083	29.101	1.85835	3.90708	13	22.5853	16.5887	5.79689	25.481	33.8457
	15.9978	4.15583	5.48272	33.7086	6.69144	12.4658	6.54956	16.5746	10.2607	5.02206	5.11295	12.0426	11.7827	5.95711	48.4652	10.0461	0.262506	17.2698	31.3557	15.1504	6.55995
	10.0193	9.20547	3.99661	13.3857	8.76575	8.21061	11.7078	11.8531	7.75528	1.9476	4.40231	5.22419	9.91449	8.96294	8.71345	20.0868	11.6018	18.5082	16.1006	12.8288	25.9689
	37.0987	3.9444	3.52906	31.9592	16.954	6.19814	15.8037	7.75238	12.5851	12.7715	19.6515	11.8153	9.34003	11.2131	4.01222	12.9859	17.8012	5.33773	51.1077	21.4971	5.02011
	23.4563	4.29334	4.67047	20.4407	13.7409	10.3398	2.91359	22.2675	5.63047	3.69306	7.48642	7.65531	2.03889	18.1538	43.0591	8.30265	10.7037	7.8001	28.1583	26.2247	35.7475
	23.9692	9.50499	2.75856	2.20925	7.74153	21.4258	11.747	15.476	9.19371	12.1382	14.0549	4.55654	4.21643	5.93695	6.00397	14.0844	11.8566	4.8271	4.55722	32.3927	25.0833
	9.92485	6.41451	3.02105	11.4558	9.67093	5.07896	10.7185	14.0321	11.2887	19.0894	5.4411	2.66865	9.07384	14.7959	20.269	5.22255	3.45059	7.08562	8.95764	7.98795	1.63527
	24.8474	5.63842	4.52153	21.1688	8.89237	2.46662	2.81966	1.03648	11.4809	9.39772	7.17698	22.004	5.28798	8.84474	17.2942	25.1353	24.0162	25.8132	15.8869	13.3203	7.02351
	6.95389	20.4877	4.76486	6.01343	7.32528	6.51941	17.52	15.9252	12.3651	11.6425	12.613	19.4202	24.3281	12.1135	15.6951	28.2779	24.7346	18.0499	7.87347	18.8471	12.8673
	11.8278	11.155	22.3907	9.25191	21.8986	9.72126	24.1125	17.054	17.5708	15.0274	7.5118	7.35748	13.2805	20.5977	5.2364	5.88485	19.0176	29.5149	12.8925	8.66028	23.0893
	15.8396	12.3433	25.9722	9.44895	35.3037	45.7882	19.739	21.4106	10.1903	4.94959	6.47271	15.6589	4.70074	12.6144	16.922	24.0654	7.82452	12.0392	5.47835	25.4099	33.602
	8.98276	7.88896	5.20133	16.3905	35.7732	11.5459	31.512	30.2068	14.834	17.8808	13.7539	7.22286	3.41251	8.73825	21.5091	8.89643	7.61019	4.54768	8.38002	7.42676	2.62883
	3.94302	23.4307	12.1611	26.7121	23.4137	11.4272	25.6566	32.2136	15.5849	7.95666	16.4955	11.7362	21.417	11.9633	26.9621	10.1202	2.74982	9.89172	3.2347	16.2371	16.129
	2.05526	7.55862	4.33974	3.27126	26.5306	4.28676	12.5121	30.9677	8.0671	16.1027	9.78314	10.321	1.08723	22.0881	10.9564	28.1773	23.4676	34.9734	37.2416	12.6885	7.84454
	7.90286	7.89828	15.6454	2.94839	23.4113	18.5379	6.53925	3.61439	10.3829	19.9005	12.793	4.93084	6.16532	25.1927	10.246	7.97634	10.2908	17.1807	51.7874	29.5968	16.3852
	10.7238	18.1869	13.8747	11.8036	3.0977	5.4006	12.2233	15.5292	20.4332	12.0062	30.2761	1.43424	13.4204	6.61796	7.9477	28.3274	16.604	15.1337	27.7262	20.6791	10.4677
	12.0335	12.9637	1.97996	7.66116	16.7913	5.50302	9.57705	5.27123	9.5152	5.30034	4.9843	6.97732	2.76039	22.263	6.33446	24.6274	9.30931	4.38288	8.981	25.1099	29.5461
	16.4538	4.76207	7.71586	8.60613	18.0949	12.1943	16.8633	4.9966	11.8146	6.97568	25.0495	14.4591	6.35175	11.0003	6.07448	15.8022	9.11568	12.0436	2.44948	31.063	22.4623
	5.32617	3.70722	3.26525	3.90202	12.2179	3.85874	5.03122	18.9907	10.3341	4.90736	12.0767	11.7855	10.6192	1.38957	6.39115	13.4698	4.86027	20.9101	8.19976	10.5652	10.9405
	10.5523	11.8397	6.81458	5.58751	42.9964	35.9503	41.2889	9.40005	13.5049	25.6612	11.6577	12.7128	10.9099	2.31221	9.53524	18.4802	13.5985	6.00078	64.2139	7.57307	11.059
	3.54406	4.97209	1.57903	9.43843	15.8149	44.9013	27.0294	21.7964	26.6881	9.11163	17.0219	13.9554	11.1856	14.4603	12.9521	11.9222	7.90127	9.28376	20.2416	69.0903	28.8378
	9.46844	2.16596	5.8459	2.07561	16.0888	26.9506	41.5356	36.8507	16.1517	33.1999	33.5928	14.687	13.3489	5.54485	16.6989	30.747	9.91878	14.7494	11.4623	18.601	29.0825
	7.52109	4.41673	7.04039	2.74782	11.7125	42.2966	33.3102	14.106	4.80198	13.4138	8.79455	14.4394	16.3686	7.64998	20.8837	14.9891	19.978	15.33	13.0073	3.62558	12.4757
	5.24019	14.8521	4.12896	11.6463	8.42671	44.381	42.4395	9.79532	19.6452	21.6856	8.11481	11.9915	23.8448	20.6701	9.46392	12.331	9.12077	3.75891	11.7778	13.6979	0.140236
	4.35651	12.8327	9.87684	9.67684	18.2741	22.5858	10.8083	30.8733	38.484	20.5556	11.6526	9.028	3.85498	8.46611	1.29963	5.77539	8.93931	14.4092	12.4488	15.0677	7.03626
	10.0797	12.0535	3.72047	12.2393	26.1231	25.0408	23.2561	26.8251	14.6905	12.7208	7.44576	7.04123	18.2137	16.4753	6.18248	3.02265	3.70531	13.6423	16.4622	10.7499	18.8076
	6.69309	0.232388	11.3439	13.3454	11.0692	32.3641	6.04594	24.4257	12.2377	0.590537	11.0794	10.771	9.57305	23.3227	2.74984	8.29075	2.83296	8.59519	26.4697	10.3997	2.85736
	4.29708	11.8998	8.69974	5.30572	1.11948	3.3571	12.0163	24.1078	9.6644	14.6193	14.1876	24.4581	18.456	11.6567	18.3769	7.5442	4.00024	3.15058	19.9221	6.37765	34.4049
	3.03178	7.99477	16.0121	6.95925	7.60959	10.9984	21.3105	13.4732	9.36024	2.62776	13.9455	15.9466	10.1291	11.3	3.47031	19.0925	7.025	7.60993	11.8808	7.13331	21.4112
	9.55266	10.6706	14.8241	7.25462	5.07945	44.2438	26.3379	6.45254	7.8162	2.94094	11.7793	27.3496	18.828	2.85934	19.367	18.9618	8.08737	10.0878	12.0952	5.46798	13.4421
	20.4194	12.2626	28.7532	3.49503	3.32665	30.3743	16.2978	20.4289	1.08422	14.2483	21.9388	30.4571	22.2427	10.3973	11.4383	11.9687	2.65342	4.08527	8.91542	4.67772	20.3053
	20.3208	5.12649	4.6689	14.3909	1.96228	26.2144	11.7642	27.0463	21.4743	16.2981	11.8665	7.1246	10.7075	14.2994	13.6264	13.8453	13.6103	10.6576	10.4802	19.6606	16.3069
	20.3451	10.7591	17.4922	2.96156	7.90552	8.43155	17.6543	7.39937	13.9855	36.238	16.1525	12.4955	21.6822	14.4891	9.22216	14.7998	11.8335	11.9192	10.8152	1.18389	9.6476
	10.5295	2.31379	15.5054	18.62	5.60309	15.6492	12.1586	11.0597	15.0244	9.47805	14.3424	15.9747	7.23458	13.5225	13.4051	7.79435	13.2681	13.336	5.12319	7.9244	5.47735
	7.60028	14.4744	14.6492	27.0504	17.1261	16.5156	21.0532	10.8667	13.7988	0.748389	15.5426	12.9091	14.5684	18.3618	4.55	10.4192	10.6533	4.22832	12.163	8.60506	10.5204
	7.23808	3.42189	2.39228	7.75978	13.4617	7.01506	13.9054	19.0151	23.8265	34.7659	33.5287	9.03099	11.6128	21.8431	6.4775	9.70915	5.11294	2.94839	7.30306	8.01274	2.95588
	4.07614	21.8404	8.16875	25.307	8.76703	8.4575	16.4855	12.9602	20.0221	24.7393	33.7785	15.8698	20.7674	9.04216	6.78339	3.22031	16.9014	4.79623	5.53043	10.071	4.53087
	7.24952	0.239375	12.5126	20.4265	7.40422	7.62253	5.08124	14.8565	16.9781	6.8947	23.4036	21.0607	18.5004	8.59646	16.9775	2.66383	2.03023	3.71517	10.3603	9.84439	15.4591
	7.72472	10.6178	15.7306	19.219	7.77812	4.33263	5.28861	3.05617	24.0491	21.2845	7.08312	23.386	12.0399	9.36146	18.3958	17.3378	8.80503	25.5273	12.9582	9.68646	12.5041
	6.16976	2.69072	1.07547	6.28979	2.62886	4.25732	9.88316	6.38871	19.1821	10.8956	5.95238	19.8883	9.67868	12.8308	20.0586	18.3007	27.4228	25.9275	8.653	9.52094	7.50437
	7.38618	3.36275	13.4655	1.95671	6.59931	5.18621	5.08846	1.85993	45.0487	3.2017	4.92268	20.7127	26.8588	7.17623	28.9247	3.41936	9.12532	4.79551	14.081	13.2651	7.20529
	14.0988	8.99952	4.81496	3.03625	2.19186	5.25898	9.91846	8.27885	43.066	23.4308	17.2697	34.8977	32.1519	5.50374	25.242	19.5069	16.2558	19.5358	3.12662	23.1158	23.1071
	11.0386	2.08952	0.480015	6.39473	13.1993	5.82353	6.92003	8.55124	39.2746	7.07679	29.0702	24.9222	16.3098	5.2477	20.9143	30.0356	35.1368	32.0575	9.88798	8.67991	13.0096
	10.5283	10.5109	3.0089	3.97716	2.0339	0.661327	8.25585	9.8468	14.5425	22.2261	9.20408	11.3991	7.20378	8.9285	15.8316	14.4693	17.3957	10.6623	2.30514	4.47822	7.99148
	2.95012	16.3188	15.2176	10.5786	2.5185	12.8312	15.2089	8.32413	22.3314	22.4661	33.7782	22.5003	18.1842	29.5561	17.3623	11.3338	6.02444	20.3397	6.01674	2.48046	5.6233
	29.5201	10.3595	12.8412	7.21612	9.32686	10.5271	6.84561	4.65379	20.8657	47.8733	19.2493	12.9262	2.90176	15.2899	15.1161	8.84055	6.93153	2.12641	11.561	14.3454	11.3401
	7.72588	8.86897	1.62578	4.03534	23.6425	8.95749	5.19224	6.68377	31.9421	7.17611	5.9699	7.84239	14.4273	28.3938	24.3267	25.8871	25.5519	16.6706	14.2588	11.1496	7.18958
	9.43222	9.6708	4.91262	11.0236	2.24277	5.92868	17.7297	8.81038	22.3195	26.1889	13.9354	15.5547	22.8132	25.0545	10.439	17.7813	10.0052	3.08616	12.6703	8.17266	1.09393
	19.4666	25.2236	2.44687	6.45432	8.98042	9.26577	4.34442	7.70483	14.538	13.2417	18.1917	24.2556	15.139	22.8281	14.5545	39.1808	17.2488	25.8904	4.45556	22.1482	12.4892
	17.2908	8.51626	1.0838	3.99564	5.91331	0.997669	5.84484	6.20852	8.93775	23.0747	26.91	9.00817	19.938	16.6899	6.85898	14.2289	7.25025	14.9108	9.03483	25.824	19.5329
	10.2868	30.1363	14.6011	4.85669	7.70216	3.8989	1.63816	8.34138	5.42418	7.38455	26.824	9.42873	11.5721	15.0594	31.0339	16.2921	25.7176	35.5082	12.8006	5.55661	2.50249
	19.0883	12.1993	1.09304	5.53072	19.5627	7.92034	7.03128	7.56595	2.02831	12.4489	29.4213	34.0144	15.9944	22.1718	24.5085	13.2102	27.1996	4.02685	1.68283	18.0005	5.03157
	1.30808	5.16516	1.40546	9.99473	4.92029	1.03418	9.15725	6.73755	6.96181	15.0441	22.1012	11.6204	17.4081	10.3214	26.6804	20.3916	8.47171	10.4415	17.8353	7.16543	18.0059
	9.90228	12.0953	1.12169	5.84584	4.12833	4.4789	9.10568	10.1372	4.41576	11.4945	23.3538	5.35217	14.692	27.8307	36.8817	7.25638	24.6171	16.0958	10.5659	22.7414	24.3355
	18.2254	13.9697	1.39021	66.0776	6.88807	12.0987	8.30774	5.94265	4.87746	1.44755	3.59439	9.95499	17.8071	20.3208	27.4463	13.9587	14.5289	20.0761	22.5978	20.9212	10.466
	13.6816	8.06632	1.36798	4.7527	10.8329	5.01656	8.9329	7.11699	4.17872	6.55111	8.4006	8.99515	22.3702	20.5446	1.61057	19.4651	12.8375	5.59539	5.71181	35.0455	30.6216
	5.41573	42.7641	1.02801	9.72735	3.75947	17.4894	8.59025	12.1791	8.89167	2.38854	7.36633	8.64081	10.2829	8.08116	31.2306	6.56152	6.81485	7.30411	30.9595	10.6833	14.142
	11.4701	10.9981	4.32276	9.40107	5.56385	14.4676	21.1124	15.2841	14.171	2.1418	2.9731	11.1741	15.3775	1.41131	14.0629	8.49633	2.48311	23.0435	6.74073	15.5435	9.34451
	8.89922	5.64521	9.63179	24.8368	3.67139	18.7546	4.82006	19.171	19.014	2.09515	4.45938	15.3924	22.3208	45.7163	7.03044	21.999	5.60958	17.6452	9.91867	25.9069	18.1075
	8.66108	4.94669	2.60644	16.9687	5.74796	6.06768	13.3093	5.66099	3.33413	3.93941	9.78596	14.3461	3.8668	12.7023	13.7555	21.3006	27.2391	10.4498	13.9106	21.1679	32.3708
	20.5983	5.89284	12.8041	3.15846	13.1965	19.7261	11.9074	4.3822	8.69285	8.12161	4.94089	3.51169	2.0921	6.64537	25.9059	14.2785	4.88261	16.422	47.9166	11.1689	9.08228
	10.613	14.417	12.3242	11.9057	3.01722	6.60998	19.7437	8.89306	7.50774	16.2694	5.197	7.50856	4.22986	7.9402	32.5309	21.045	20.0737	18.6347	8.14265	9.88956	10.5574
	9.90959	7.30977	3.3132	10.4978	14.0101	3.91543	6.92665	24.3135	8.5902	6.85369	15.3022	3.94272	4.47224	8.65775	26.98	28.1911	31.1943	38.2966	7.75469	13.289	7.38153
	20.14	4.86752	14.8085	1.1649	17.5996	12.0315	14.9163	7.02727	2.17023	11.0024	6.25793	3.71156	11.0384	28.334	29.7093	10.3477	6.8461	11.1142	8.63396	8.42974	12.73
	5.31611	6.17454	8.48917	6.58221	6.97975	11.7057	7.97971	16.3528	6.70726	2.04458	3.73274	5.91378	9.61418	14.6305	32.9396	7.96351	12.1502	14.1579	2.50262	13.5721	2.58926
	3.66439	11.8759	21.9439	20.9898	5.84829	10.6869	2.5858	18.984	1.4247	5.68491	3.00848	3.34554	2.97893	7.35084	49.6607	10.7775	12.3829	15.5897	25.1321	33.1412	20.0887
	15.0058	18.9805	17.4799	11.917	23.7523	3.25094	2.32665	10.1607	7.16158	7.96831	4.19146	10.3345	11.2899	5.13163	2.69984	16.5525	42.3064	16.7244	21.3572	10.5286	11.3744
	17.4923	11.0687	4.87045	11.7845	10.7533	14.2766	9.95383	9.61142	6.67148	7.66456	3.06097	6.88402	7.08671	8.22866	9.41304	8.02206	6.21945	20.0595	14.9339	9.66348	3.37569
	2.13783	6.71372	8.26122	4.94027	17.2595	9.16034	2.81074	3.09298	7.10393	3.2608	3.03286	18.1475	11.1039	7.19842	7.013	1.87514	5.13211	14.3842	29.3323	33.2921	9.19247
	5.32907	8.25154	8.54213	2.30414	14.1927	17.861	11.6387	12.3311	5.99433	8.48974	8.86595	7.14277	8.82133	14.3912	7.37609	35.1512	9.99553	22.4393	7.84265	28.6789	19.0997
	1.337	10.7079	8.69669	7.80765	23.0199	10.4008	6.60752	12.6654	12.072	4.70096	4.96755	3.62485	4.38507	5.22669	29.4403	60.1849	51.4866	37.8343	4.49301	10.4563	2.63557
	10.1399	9.59573	7.46696	10.9756	16.543	4.26081	2.08695	12.4682	19.8781	4.55513	12.1807	1.87643	4.57903	4.23397	19.6203	38.1404	19.113	60.4985	13.328	8.13818	11.45
	5.41516	1.49905	3.53854	0.968555	11.7232	8.25197	1.71792	9.91179	17.7425	9.81123	4.10129	0.927523	9.52727	4.85203	5.37996	49.8411	18.9746	15.3141	48.3453	18.5706	11.7599
	17.5563	9.4923	10.1119	2.44108	8.94047	6.04662	9.81579	3.28788	2.58054	18.9902	16.0137	1.86545	2.84521	5.87239	2.4503	9.50067	30.4874	25.3136	9.90986	36.0325	18.9187
	9.36196	13.4759	11.3253	14.1173	11.0726	10.5171	7.01884	3.29276	13.5781	6.95287	3.95714	2.21127	5.91994	15.3572	2.71045	0.810743	17.4808	30.0811	15.3074	26.63	37.4549
	2.3757	5.32223	5.29386	1.29706	8.42794	9.48468	4.79898	0.914502	16.6778	17.1704	1.71425	1.81962	5.62845	13.6356	0.849681	6.71557	18.242	16.4474	29.8952	24.7711	14.2529
	3.55942	23.7451	9.34817	1.49151	3.22818	3.83345	7.11071	0.668476	3.17491	10.8981	7.31375	8.47304	3.69779	6.62825	5.77413	45.4778	28.5825	25.0525	31.1842	2.12558	16.6742
	11.0849	10.0828	1.78622	1.14745	4.18852	3.66068	9.82526	2.08768	1.60937	18.3685	14.3243	4.3849	4.08743	6.73003	7.35639	8.39154	7.46958	13.674	22.0185	32.4405	47.0796
	7.14536	12.8744	4.03186	1.49405	13.0219	8.56732	7.66687	1.04124	14.5234	11.5508	7.06392	7.56756	5.2708	6.53499	10.75	20.9258	15.8681	5.38707	23.7963	10.5215	6.40731
	6.77126	13.6793	18.4694	1.26165	15.4971	8.8535	20.6048	3.05515	9.27107	2.0426	0.967107	25.3195	18.1889	2.6735	4.34929	25.516	49.8404	27.4808	5.56564	27.1552	29.2405
	11.2012	6.55367	12.9656	0.854213	18.0964	18.7489	30.532	32.4671	9.82605	10.4024	6.86587	4.44965	10.4916	6.31589	8.35604	3.09275	53.8319	15.3377	22.4651	13.9997	13.1093
	16.6831	14.5716	13.0672	8.16163	8.48046	3.36137	13.5989	7.87574	3.32636	2.77279	10.8905	20.5208	14.0765	17.5023	12.9145	8.82444	5.32453	9.64331	7.32212	2.64003	23.9991
	1.55323	16.8844	16.2509	13.3325	5.98174	31.0907	22.4856	3.37653	7.71203	4.52129	11.82	2.06981	9.84103	8.22131	6.14286	4.53728	3.57988	19.475	20.0564	7.25093	9.26405
	2.84199	3.37842	18.1335	2.65112	5.40118	7.33893	15.423	14.4338	10.9043	2.04726	6.87121	9.1916	11.484	4.94073	4.83136	6.2994	1.89658	11.6875	9.97624	18.2143	45.7159
	10.2167	5.19675	15.4597	1.32369	3.116	17.0098	11.5021	5.64944	7.76387	12.1619	17.9295	9.2313	6.52035	9.96907	11.2038	3.27613	1.87354	23.8605	6.15116	8.85585	4.7162
	7.48392	3.2203	9.69201	2.05727	13.499	9.23564	14.1375	16.0698	4.10427	11.9334	12.9478	7.17694	12.6191	36.7219	10.0442	6.04029	8.13119	34.6806	8.69145	9.68775	8.37215
	4.57172	5.51415	14.097	3.60573	10.5815	32.4178	11.2361	9.6344	1.63202	8.89771	11.2633	8.15315	9.83454	4.87069	4.25468	13.7836	7.73185	41.6205	13.5076	27.2513	21.0319
	4.15308	5.30381	8.99806	11.0704	21.5495	9.12731	6.25786	8.39057	4.23248	4.97141	2.5491	13.7965	23.526	11.9399	3.20359	2.17503	8.00292	10.7217	27.2071	15.0417	26.6907
	7.08237	6.59642	15.5071	12.9456	25.8631	15.1491	9.22746	2.96824	10.9135	10.2323	5.01503	1.68721	19.6447	6.94603	3.18226	12.2555	3.78268	3.6219	17.2152	30.3965	12.2339
	6.92226	14.9748	11.1535	9.84224	12.949	4.11453	2.92536	7.86914	3.95303	5.82971	10.5738	6.78056	5.15254	17.5441	8.86997	7.81818	4.11545	7.28824	16.4199	6.51388	9.06364
	14.5829	5.09154	4.08845	10.8434	6.07113	6.64768	21.1502	24.8733	6.76429	2.23583	5.9597	5.17842	0.187229	10.3773	9.87835	12.7322	3.11986	8.3102	25.6554	17.3978	37.8601
	2.99169	5.3425	11.7284	1.4204	22.7107	4.07932	1.2134	26.3428	2.65226	3.00461	6.11146	6.78095	9.50262	15.6625	48.4648	1.33654	3.35463	7.95004	13.7018	18.1811	28.0917
	9.25926	21.6738	12.5847	8.19455	8.04849	9.866	2.16781	4.28422	12.5127	5.20633	6.96909	13.0312	9.84329	14.049	2.61663	7.35489	4.05015	9.24648	40.9247	28.1091	16.9644
	4.88963	5.43605	11.1484	1.33074	10.1372	5.72187	20.9339	10.8303	15.9273	10.7082	5.19304	5.09506	9.92687	4.18889	20.5902	6.64129	5.13365	13.9385	3.54796	6.47912	34.9135
	10.3481	1.08486	17.2585	4.73538	8.02648	6.39392	10.1358	10.6137	11.3101	23.7783	16.254	4.54112	4.95671	7.58187	10.99	9.32395	5.69971	8.21354	1.9801	10.9375	3.72995
	3.96358	13.4046	14.407	6.41361	4.29862	10.9027	10.7507	7.7323	11.9934	16.7735	7.35902	9.04985	3.65084	3.73129	21.8932	12.3277	6.61899	5.7135	8.44544	2.70796	3.62965
	2.2539	17.1501	9.74493	7.11651	8.39626	14.6639	4.52397	10.6415	5.81029	8.42963	5.53769	8.92157	5.431	4.34742	7.99919	5.31043	8.66307	5.81194	0.049325	15.3882	9.60427
	8.64603	11.3472	7.50029	4.40761	1.254	2.55558	8.39264	13.3715	6.6733	12.7595	7.99338	15.0604	3.56129	8.55637	15.9525	4.58781	6.40713	7.14214	8.9692	7.08273	6.08405
	12.581	9.74084	1.92149	4.78557	1.59292	5.25837	4.71397	8.72071	5.55973	11.1169	16.814	7.95041	13.1771	7.42231	2.57528	34.1375	21.958	8.54449	2.95972	13.1781	15.093
	7.46645	5.72507	8.38148	3.40184	1.21585	7.49432	4.41275	5.3948	17.9264	11.8024	16.5406	10.9117	19.9602	9.18722	6.87164	20.2301	3.37665	0.474177	9.90758	7.86242	4.40763
	9.29438	10.5482	15.6589	11.5846	1.36139	3.71117	4.90249	7.10637	16.5454	4.59668	22.7667	10.2868	4.84105	14.8812	10.2354	44.4052	21.2591	2.12865	9.82657	12.7308	11.9527
	3.9139	3.11317	19.8903	7.39725	1.05981	4.00173	7.57641	5.28151	10.976	13.2463	14.9025	5.56903	9.34704	11.752	10.8261	12.7986	5.17589	9.9112	13.9965	9.0841	7.70938
	8.3361	7.30244	5.94105	3.54504	0.97307	8.10115	9.95994	10.9649	5.78349	17.7744	9.47329	7.64837	24.735	4.90895	13.1111	21.3937	15.3149	7.22709	11.2244	16.3965	15.0657
	1.87308	5.84293	4.93795	5.91456	5.74316	14.674	9.70565	11.735	11.5215	16.1011	6.35054	4.50378	7.15733	4.37228	5.78657	1.5641	2.88448	2.13104	3.06092	8.91314	4.98092
	14.278	15.6759	11.1965	14.4938	13.6569	27.2714	22.3037	7.75354	2.16282	11.3197	5.3249	18.9797	17.6855	12.1311	1.31306	15.3613	21.4389	9.49232	15.5648	8.5953	5.90188
	15.3871	5.72775	9.22373	6.62851	1.00298	7.41554	7.16246	6.04614	12.7999	20.318	15.8914	12.1669	19.3085	20.3347	11.5534	4.40472	11.5946	6.51452	6.55763	7.88808	5.44202
	14.9617	3.69244	9.39392	18.9412	5.91624	6.21859	7.23332	7.26236	10.867	4.06133	8.20953	12.3875	10.7218	5.17809	12.0556	27.5405	18.1959	37.4487	9.74938	4.75995	1.42934
	8.57942	5.29757	2.44324	8.24358	7.90077	5.1669	13.3983	19.1989	5.9889	32.2191	27.6543	13.1078	3.03278	7.41767	7.45535	2.06472	7.38894	11.8125	7.2599	4.07643	5.86891
	31.3517	10.4222	11.2057	9.42503	8.72438	11.3159	2.62703	8.89369	8.06286	9.42652	1.7832	22.1107	5.16831	7.98209	8.47045	3.53458	14.3882	16.6361	7.85302	15.1691	12.375
	13.3866	1.53784	6.73498	11.264	10.9659	5.65307	14.2874	5.41232	8.52835	23.8402	27.5825	11.8589	18.4115	17.2999	11.9501	1.39922	7.26313	8.8672	7.93954	7.9528	17.6552
	7.68697	6.45374	8.98988	8.36425	0.960728	9.67041	6.87601	7.37769	1.48765	19.1509	10.7907	6.85079	4.94464	10.837	13.8855	3.02802	6.08099	4.15403	3.84558	7.33238	11.0511
	5.42164	5.51814	2.29833	7.03407	3.1755	7.3151	7.60895	5.64614	9.02998	10.3603	9.72311	14.6917	7.99014	3.59551	3.98945	9.06897	5.65815	11.004	6.70315	3.85619	4.03679
	24.1879	10.2892	11.7772	9.59258	13.677	4.06016	13.2743	4.57736	18.4143	10.4529	9.14188	11.5889	14.4115	8.05424	15.2354	2.67317	9.24678	19.9902	21.4668	7.54027	7.04112
	3.59248	8.95823	1.98383	3.04084	4.18095	1.12045	1.23807	19.0318	4.10967	2.26545	23.3024	11.0825	13.1451	19.224	3.63099	7.35108	9.75423	7.89972	5.17705	25.2021	35.3289
	4.52748	15.1601	3.96485	5.28362	14.1966	1.39485	1.36676	1.60209	9.57042	0.724541	10.1548	4.5626	16.5506	5.12932	28.0829	8.75057	7.24522	3.83757	4.76888	11.1889	7.76456
	9.92503	21.3087	4.31351	6.3827	7.13401	1.03522	1.09243	1.70633	8.00478	3.96412	18.5892	4.87543	10.6174	18.7191	12.0595	3.75077	12.4057	5.53661	12.2277	4.50036	14.6396
	78.7499	5.05895	10.3101	9.08208	6.66352	1.26722	1.25341	1.22981	10.506	10.2129	31.1216	2.26409	20.1005	6.79212	7.72192	9.09591	8.57023	6.24125	13.2508	5.70294	7.09293
	13.6327	11.0315	13.1456	10.8876	3.71858	1.34827	1.43623	1.68368	15.8198	14.3667	13.3786	4.41208	1.45398	15.4898	16.5746	7.92663	6.72797	5.40612	8.12883	9.16705	11.0409
	6.1692	21.3224	4.37919	10.6442	7.42612	0.894306	1.0683	1.13272	7.50102	5.32803	12.3009	4.73179	5.44367	4.7553	17.1197	7.82912	16.4744	13.786	24.4183	7.17834	10.3552
	20.1324	25.4956	9.48146	8.96194	6.92392	9.52379	2.92582	1.04902	2.15904	12.4071	2.51213	11.4285	14.5353	5.83493	25.877	8.07109	7.65638	4.34208	3.01073	14.5922	12.4162
	8.07071	12.1805	19.246	12.9559	14.2361	7.87493	7.46549	11.19	11.5475	8.04454	1.14336	8.50692	8.6861	9.34668	9.94475	2.43883	22.4469	17.9512	7.75291	7.66185	3.83233
	5.19235	4.19738	9.21887	10.7071	4.88993	11.7748	7.90495	5.7195	9.37399	13.901	9.74419	14.8366	9.43905	26.0151	1.80586	10.5806	14.7986	10.8457	5.17248	15.9052	14.1045
	6.79593	12.9584	7.01193	7.94684	5.44267	2.27708	9.75456	15.0625	14.1019	7.95897	3.65329	36.5354	18.1929	19.8166	3.36068	8.27196	11.7104	6.53881	4.39504	23.9847	2.19661
	9.45454	30.2779	13.3935	10.4476	3.46074	0.70343	2.70944	22.3977	6.54709	6.40885	18.5345	9.93576	1.77432	20.975	24.7665	12.351	4.64342	3.88624	2.15906	5.73977	13.5174
	6.31455	20.8557	2.30768	18.6072	14.6924	11.3867	5.6799	5.73484	1.45361	5.48665	26.001	3.15398	8.9065	12.3422	3.50924	8.16723	7.3966	1.34992	10.4359	5.94625	7.14222
	7.22303	8.31948	16.1322	9.65262	13.33	10.3475	12.7504	3.59953	1.60061	8.52137	24.6403	10.1827	1.97035	28.9786	24.8542	9.29718	13.4263	6.22619	2.78743	6.07064	3.34228
	13.5723	42.1142	5.20871	8.11454	8.00034	7.1558	16.6848	7.65688	1.30116	16.4068	4.67873	5.09353	3.02535	4.96447	8.21729	10.5204	5.94244	12.1552	1.55527	13.7969	7.16819
	5.66361	67.1964	5.77196	4.1306	6.3793	14.3939	3.04984	13.111	1.31227	10.273	13.513	4.32812	12.6282	10.6907	34.6169	3.44662	10.5676	12.4144	8.04165	12.1403	12.7408
	6.45287	13.16	5.48	13.9009	5.93841	9.3228	12.1862	18.6429	1.20897	11.6635	10.2901	10.1876	6.47314	10.244	9.47171	19.4955	9.17243	11.9521	6.38237	6.04177	3.38751
	6.94847	11.1714	7.1335	6.71006	6.07623	13.1511	1.13045	11.148	0.986455	13.0314	3.67423	14.4586	27.2612	14.1965	21.3134	10.2414	8.44294	10.7066	13.4764	17.9409	14.4538
	7.94537	8.65299	17.8178	4.06182	4.92486	16.5334	17.31	12.4205	2.43915	1.13645	8.42962	15.2627	10.0356	19.7771	8.43777	20.2212	4.99509	8.80454	16.189	5.88746	7.81341
	8.70037	4.74267	4.26273	5.95043	4.48572	5.44268	9.33439	12.8623	3.79618	1.52085	19.8192	13.2336	23.3417	9.66619	5.09351	27.6842	4.41081	10.2132	8.30866	20.3283	19.1669
	5.69003	3.79944	9.07747	6.28276	11.6091	10.2259	14.247	4.58025	8.1885	1.11249	6.68897	6.98999	7.74035	3.5125	3.1263	4.43873	48.0555	11.5378	21.7233	23.5974	19.6877
	9.32453	3.83066	8.42827	11.2293	11.0511	4.56781	9.52696	8.28956	11.0218	1.44735	5.99992	9.69153	7.70402	10.5984	33.846	7.69618	5.79697	11.894	17.4751	39.1188	3.18877
	6.15037	5.0134	10.7497	3.22055	1.76369	4.13363	12.9666	12.4113	0.497415	1.18838	6.36195	3.55506	9.87931	9.587	7.33976	10.1818	5.56005	10.2254	8.35789	26.2221	7.62717
	2.54191	6.33484	14.7993	7.19347	0.409947	6.01728	5.18416	6.8344	0.954678	1.04841	17.4243	7.53895	3.764	3.66404	14.1661	36.0785	11.384	3.66149	10.1616	7.477	15.7897
	14.247	4.77839	11.2252	3.56627	12.9453	6.03833	12.6488	5.41476	17.8048	5.7853	1.29121	12.2365	9.04684	7.14011	10.2113	7.29734	26.8797	18.8267	11.9192	7.42982	3.50804
	3.25069	10.7908	2.62108	6.957	6.8097	2.07808	8.9412	8.41538	14.7325	6.13154	1.50006	16.598	2.7113	11.1372	14.6744	13.3177	7.50159	19.7573	12.9792	18.3138	10.8125
	14.7722	7.83204	9.6728	8.12913	13.664	14.5485	4.19241	7.18997	10.7858	9.41114	1.06831	1.32537	5.4234	4.51888	6.39073	7.42992	10.2242	5.35484	8.06984	16.6929	7.66263
	1.75429	4.33376	7.42648	7.71007	13.4622	7.60815	5.6155	12.0028	16.1362	4.52185	1.04867	2.98574	1.22269	12.8394	9.03913	7.48277	13.9711	12.8382	5.62119	26.3164	9.52892
	7.08481	19.4903	2.48423	5.58824	6.55384	6.54118	26.9062	8.20029	4.83889	4.78925	1.04954	4.14083	26.7328	2.93432	6.71191	5.0407	2.07035	9.75251	1.2109	17.4078	15.9432
	21.6919	5.08107	19.3106	11.3996	12.9436	7.35298	6.54438	3.51439	10.7216	5.80887	1.19753	4.43532	5.50659	5.2433	10.4591	6.85287	1.28546	9.23546	8.59681	21.8538	4.21046
	4.29973	5.35539	12.0054	5.52937	11.4163	18.5327	20.3347	18.6066	4.50832	5.62463	7.02888	1.14151	1.24862	5.88791	9.19656	5.66119	12.5839	6.4974	7.96387	8.49003	11.5844
	30.8146	0.915028	5.8397	9.11308	6.8304	7.34118	9.56674	24.949	9.95327	7.7476	9.66267	1.7206	1.88474	2.42454	8.51301	8.20048	20.2123	0.198893	19.2398	13.1826	32.4465
	9.52874	10.1158	12.8413	3.5408	4.98178	7.45169	7.28424	4.76591	3.51537	8.65505	8.61663	1.14959	1.44239	12.7558	11.0676	22.9058	6.7062	36.6783	16.3601	10.1671	28.6406
	12.633	4.86228	6.73582	4.31138	1.64818	19.6518	8.91897	15.883	6.36114	3.36571	2.18954	1.05438	1.30446	4.20404	15.4634	16.164	7.88847	13.3385	3.39809	17.7189	10.688
	5.70878	3.47892	4.12162	5.65382	20.1503	18.7973	17.5464	8.69698	4.37363	11.3968	5.85031	1.17913	1.30484	1.71006	9.44642	12.953	17.5254	10.2034	13.0607	18.1153	26.4751
	11.105	3.43586	19.7119	7.93387	6.08812	4.07418	4.48449	10.8437	10.1911	8.06997	9.78123	1.19839	1.12405	12.0838	8.7217	1.55775	6.42912	11.5298	10.3914	6.31385	16.5592
	7.65866	21.2778	21.3921	11.5299	10.0252	15.1111	3.75064	2.04327	6.62423	9.94683	1.99028	4.66587	13.9574	1.29179	7.8736	3.391	9.12639	11.1066	5.75179	5.38431	4.53499
	18.9759	27.4528	5.2464	12.1473	5.59519	4.56489	11.1588	1.82588	9.43783	4.71353	14.2592	1.69385	5.64952	1.51726	13.687	2.60605	11.2541	13.9769	8.06784	5.50108	9.05768
	21.8951	34.2142	21.6458	18.6444	13.4534	7.72198	5.05891	9.80293	5.17021	7.78213	4.77907	6.99928	7.19974	1.11752	2.05777	8.6077	2.37289	14.0634	5.35972	4.88681	6.17264
	25.4764	40.2758	14.6715	3.0121	9.8581	13.3318	6.29493	7.53808	15.0074	15.8819	12.0913	7.04306	8.87314	1.39086	22.6359	2.64039	11.2443	28.5261	15.3651	14.3542	4.69883
	3.02562	2.48226	12.1841	11.0821	10.8038	7.01823	2.37541	2.91482	11.4349	18.6482	4.30965	5.2607	8.19396	1.22569	6.81935	10.9871	11	9.59663	14.4808	16.0149	20.9225
	3.20716	8.53316	9.31738	15.3701	3.83885	20.7485	12.401	8.048	31.2851	12.5086	7.22034	4.16282	4.38886	1.07157	11.636	15.0658	12.4864	9.64202	4.48666	24.5575	19.4463
	10.6501	21.1334	17.4109	6.62727	5.26288	9.59329	9.04411	9.04866	8.95864	14.3132	9.65792	4.91648	2.89451	14.1809	9.38975	2.71012	8.05886	0.811805	14.1774	3.38205	7.71459
	9.96378	14.1673	52.3544	15.6997	10.0388	7.25105	19.7344	6.99825	9.47283	5.90581	8.25719	6.10337	15.8436	3.83259	4.05266	3.8154	2.44637	18.0175	5.88215	26.8377	15.1607
	11.7669	0.914163	6.9939	7.71418	9.50274	6.04408	4.80317	10.8771	13.4763	15.074	14.2169	17.1171	14.5662	19.1891	19.0699	0.931612	4.49215	10.5847	6.61007	9.83457	7.09109
	10.1003	11.9336	5.92714	4.37881	1.73249	12.8005	1.46416	12.6408	10.0592	9.64025	6.41384	9.14448	7.52742	4.13511	10.4324	4.124	19.2509	25.3455	24.4998	1.42194	7.11925
	4.66937	2.41562	5.37304	12.9696	5.76777	5.596	5.9288	5.18341	11.9228	5.08858	10.2347	8.11682	2.29508	5.82641	10.999	10.7413	26.5597	22.0827	8.96914	9.96408	8.30339
	3.43832	3.09372	8.3171	9.09333	7.1107	8.08535	9.87777	14.2815	7.74129	22.7035	0.569018	9.31439	11.8713	6.65297	17.8671	7.93161	11.1919	12.0399	2.29895	3.47708	7.63866
	10.1159	22.169	6.03784	15.7105	20.3333	13.5743	14.3193	9.58956	6.47264	6.06239	5.0364	1.54701	11.3324	14.2061	1.21039	6.12078	2.78149	3.84218	6.94804	0.713733	6.84256
	2.16079	17.6337	9.23614	16.0634	4.73521	12.0954	19.7294	10.3093	5.2157	12.4109	5.71548	15.6182	11.4026	12.0599	1.35404	10.042	17.3973	15.3311	20.0577	9.50435	13.0002
	13.8223	6.23223	10.1132	21.0739	10.9611	5.44873	7.08603	25.9021	6.34754	15.0746	8.10365	5.43759	7.1021	6.38154	0.99779	10.487	7.92894	14.6403	9.96495	20.0008	12.2035
	11.5381	18.5285	6.70781	2.45466	22.0812	21.1237	6.6126	8.59424	8.00488	21.5999	5.87074	16.257	10.587	5.30608	1.20818	10.4783	8.56819	7.03025	13.7865	1.94619	11.1394
	31.0984	9.12503	9.99243	3.86303	11.7679	10.0326	27.9469	7.25455	10.4374	1.63461	14.793	9.20794	11.2084	4.74009	0.990475	6.68534	1.56616	10.6804	14.7825	15.9356	1.33173
	10.6061	5.0546	4.19764	25.4905	6.03	8.57022	4.90265	13.1163	15.4256	4.76255	3.56123	3.69414	9.7609	3.26524	1.07523	6.32772	7.93348	1.33872	6.45401	12.4377	15.9938
	5.2574	11.4911	6.23947	8.27042	17.8945	12.9859	13.548	9.22299	8.37891	2.62034	5.46738	8.92169	6.69154	14.8978	5.57475	15.2622	5.7668	16.0411	19.4102	6.99881	4.08015
	15.8026	19.1089	4.91463	11.8954	8.94356	6.89614	18.4221	5.99593	5.10543	1.88441	12.4875	11.7325	12.0693	8.48442	2.89963	14.0048	4.29495	14.4666	3.11045	4.61606	8.89253
	3.9691	3.1807	7.76949	5.94249	9.10205	6.94767	4.50504	6.4996	12.6704	13.7097	4.67114	11.2033	9.1641	7.54791	4.85302	1.12848	9.18977	1.02244	12.4622	4.26297	3.86182
	36.8578	18.2628	2.90875	9.70532	20.5654	7.18049	7.38647	10.3536	5.41423	6.15176	6.47775	10.9354	4.18223	3.70157	6.46203	1.40746	1.29056	27.0454	5.77502	10.6165	12.2296
	1.79864	8.20543	3.99056	12.7375	19.9827	9.70377	10.6745	3.29845	24.3667	4.28087	5.91775	4.2832	14.1848	7.24394	7.47128	1.16152	1.62806	6.40318	11.7705	15.1453	4.55339
	6.41285	19.4998	4.76038	14.8695	22.8428	11.2919	3.58623	7.35412	12.1927	16.8861	19.0834	9.0492	8.11222	4.65468	4.05886	1.21052	1.29945	2.8789	4.75619	8.97531	11.2362
	9.35995	3.36755	8.55624	20.6533	12.6393	21.7709	6.91861	2.53614	15.7988	1.90614	3.46808	5.91877	10.4621	9.14534	11.2234	1.09394	1.3206	12.4142	9.11788	7.69065	5.53979
	9.22005	23.8914	7.2038	11.6876	18.0204	6.79571	6.3239	23.4898	3.05122	13.9809	6.72336	6.79171	8.1068	6.18141	14.2097	1.04693	1.12796	8.237	6.02729	13.4066	9.93274
	9.06851	9.27307	14.0469	14.7749	30.2935	5.68804	2.62707	8.08468	5.8475	5.60653	18.3958	7.30647	16.2405	20.0385	4.29004	4.63206	1.05274	5.65434	14.3141	5.059	3.18356
	14.6014	9.55576	8.83901	2.22139	5.85756	12.9439	15.035	5.46171	5.3674	4.42122	19.6113	9.44453	10.7711	11.1691	18.2069	7.36486	7.26404	14.1069	13.8609	5.40931	4.13994
	17.5608	8.43899	11.9535	26.7714	14.7686	0.591119	11.7583	11.7349	5.20968	20.0618	2.50716	3.33357	8.51978	6.50891	7.695	10.6289	3.13331	12.3094	2.22745	12.1937	11.4719
	10.8365	3.57002	3.72153	32.6413	3.41805	7.76485	0.777345	4.8427	10.1265	12.6081	4.98442	15.6953	11.0082	6.9308	2.11447	19.9644	13.1065	15.5458	6.67037	1.98471	3.43139
	3.83679	9.85024	9.64311	29.7398	2.21305	6.70236	5.60985	1.80186	25.9299	4.7345	7.36106	1.1782	8.56351	8.454	14.6382	7.13919	3.47505	12.4299	12.6089	12.885	8.68541
	10.1139	7.28774	8.91443	19.96	5.1752	19.524	10.3107	7.9837	6.73992	15.1635	4.80983	13.7329	10.0494	5.38577	9.31254	6.23426	2.64185	2.53453	6.26149	15.1624	19.4902
	1.76517	26.4981	2.80055	10.0781	5.90824	9.2321	0.625587	22.6134	8.2671	22.2331	8.03312	16.3672	13.0996	8.03897	5.39097	8.8622	4.03068	11.6978	8.14152	9.49844	18.245
	2.28771	14.4265	7.93241	30.9554	6.41183	9.52558	3.61521	3.79451	4.24195	2.42825	5.92327	12.1215	16.4425	10.3616	10.4164	13.4143	7.28564	6.25892	11.2981	3.51708	10.6951
	4.52089	7.08076	3.32816	7.09894	12.9569	29.8047	24.58	11.3325	4.97863	9.07514	12.7137	7.96803	11.2208	8.516	10.999	1.89391	3.43212	3.72062	8.36119	10.7107	7.75383
	9.83582	21.115	34.9713	9.45366	9.14583	7.09833	6.92823	15.1492	9.49154	3.69368	7.2416	11.008	6.66244	2.43828	2.77052	15.8098	18.1543	11.3771	13.9816	19.4115	9.20037
	20.5688	7.48055	14.3781	8.80233	11.7416	3.14775	8.49184	8.15069	12.5944	13.3065	11.0796	13.9079	6.18481	4.8477	11.6406	2.02114	5.00634	8.56221	11.4582	12.1029	5.24762
	3.98922	2.52788	23.225	73.1124	8.84428	11.6881	9.94419	8.44369	12.7009	8.9505	5.11387	11.7824	10.0242	14.8983	9.49473	21.2542	2.01756	10.231	5.1105	9.0202	10.1204
	8.14418	18.6402	20.9917	1.08709	3.36013	2.08334	11.2595	14.8901	2.75472	8.45591	7.39592	20.2267	5.36773	29.4479	7.01479	9.19412	3.1066	8.79391	8.9942	6.36573	5.56348
	11.2659	6.45578	19.1427	9.08562	26.2523	9.37452	11.1949	4.43236	6.36974	9.52825	1.50504	2.528	12.0859	20.7332	5.32836	9.0031	3.88542	8.15398	4.4141	18.3733	19.7617
	16.8003	2.05807	7.44164	12.0451	0.800132	2.98468	4.67142	16.3485	7.35942	11.823	4.3466	8.14306	3.98036	9.61356	3.64543	2.66373	10.7238	7.19304	2.41307	3.71832	7.78169
	3.79075	4.73189	7.09009	6.59258	12.0874	5.19816	11.9572	22.449	20.3989	11.1823	8.89106	11.6744	13.3585	8.16513	11.5602	5.84372	4.85214	21.1253	12.1309	9.02555	14.6671
	9.71445	2.05119	7.57129	1.37451	1.37862	19.9546	6.76267	10.7887	5.18019	16.4992	1.30362	4.44651	3.63012	6.59875	4.96525	5.01729	2.83094	3.01864	14.3964	2.68347	2.1221
	17.6147	2.86443	1.23633	10.7975	3.88334	11.7857	3.12813	6.17553	8.00514	3.21165	12.0891	6.14606	11.8294	3.62041	11.4206	5.38197	2.7753	13.0941	8.02377	6.37481	1.88694
	12.1142	3.08369	11.2354	15.9071	7.53336	3.03847	8.21557	5.29263	13.2675	12.7151	8.87729	10.7799	14.8124	8.28826	10.3708	5.24191	2.15999	15.3671	4.69138	4.25677	12.4507
	10.2123	7.39691	10.486	13.0415	1.49919	6.83052	10.2905	6.55151	9.17817	3.80249	1.9577	33.8297	12.0261	4.14264	0.866406	11.1732	1.96837	1.00282	3.60965	4.24961	12.73
	5.06975	8.39827	9.77072	10.185	13.4976	11.1191	9.36997	10.9682	4.77639	1.05859	7.58673	5.60158	28.7339	9.04209	7.28535	4.61396	15.5726	1.56133	9.00638	4.85356	8.59619
	14.5919	23.114	10.624	10.8816	36.9178	4.28461	8.84494	16.721	1.83075	28.328	9.41687	8.87243	1.92227	17.887	20.6993	14.3318	10.2613	1.06967	2.92427	10.4587	10.0159
	21.027	6.69139	6.0038	3.83611	3.65341	2.97554	5.7778	6.97814	8.09872	2.31238	4.78759	5.86562	14.2702	9.38742	12.3172	4.79114	18.9592	1.31218	3.32331	12.5125	1.88394
	13.3916	7.30006	3.57605	3.7137	1.60185	10.2276	14.0945	7.5905	6.04541	6.35261	8.88751	16.5075	11.6631	4.4629	11.6251	5.1195	4.65737	1.43519	6.50234	8.11169	10.4731
	4.02411	4.13752	5.29362	7.72129	16.0338	12.2161	16.5644	15.7065	6.48821	19.4003	4.58481	5.01152	10.5901	15.0394	10.4359	3.93396	14.6363	1.08371	3.54135	13.3779	8.0046
	24.1733	4.70782	5.13284	9.06536	17.8743	8.05386	4.08289	16.0966	22.2855	7.43664	3.86599	8.76897	15.8537	15.3588	18.5457	3.27962	6.46327	2.41833	1.04549	0.796894	16.2853
	9.01583	8.27538	17.0919	8.57384	23.1722	10.8799	11.3874	9.02259	1.71919	2.29841	9.02011	2.1915	4.99652	5.69478	0.745462	8.66645	12.2725	3.99438	1.45888	1.17551	1.37479
	3.29165	12.0913	4.86695	11.6991	11.8246	1.82086	3.8698	12.9525	3.11946	4.78933	28.6597	18.075	9.33905	4.18874	3.04429	9.90782	7.01647	5.65099	1.14929	1.3263	1.58908
	12.5686	10.8693	14.4983	27.4843	13.9343	7.37822	12.6504	0.209604	1.98383	3.62494	14.0703	9.61959	3.95096	8.85447	0.701506	5.83922	11.4577	8.07214	1.38596	1.05095	1.3878
	12.7178	6.43688	4.2368	14.9486	12.1509	33.0362	8.59448	13.287	4.08784	10.1486	13.5668	16.888	9.74082	6.75356	15.6645	14.3812	10.7303	9.51994	1.16616	1.44114	1.5317
	22.1587	18.6367	9.42248	13.7183	3.57228	7.83072	1.51238	5.80649	17.3241	4.63115	8.31341	9.86721	6.80453	9.6031	16.2866	2.63136	9.75694	20.481	1.1988	1.36812	1.29562
	10.7016	6.06475	14.7538	35.8123	5.57346	13.3211	10.8657	8.44068	14.7422	10.4699	18.3301	16.094	5.06135	11.541	6.67137	16.2654	3.62612	4.04106	2.77293	1.01676	1.02363
	8.72777	23.8148	9.72319	1.16284	14.3488	10.9361	2.33951	14.8017	8.97423	3.6348	0.01843	2.81153	1.98909	4.50685	3.18093	12.5483	18.3913	14.8532	3.2705	2.68378	6.44279
	16.4318	13.7468	24.1242	15.2427	65.8944	10.9574	8.74979	22.5475	11.3235	5.46056	28.1906	24.2652	22.9799	1.84533	3.70511	5.38174	4.88611	10.6283	8.66728	13.2005	11.4003
	17.5959	8.29045	18.2176	1.25602	6.64517	13.2832	5.41238	2.48472	5.98191	0.679148	1.35076	13.2624	9.55476	6.5355	10.2648	5.95403	4.22712	1.80894	5.31608	24.3581	6.79803
	1.82245	7.65592	11.0136	6.24676	6.64791	6.56395	7.30008	14.2288	17.4156	14.4311	9.91845	15.2823	13.9126	11.981	24.7088	9.65303	4.50279	6.97096	8.04855	6.59521	3.27542
	15.9887	9.02687	6.48155	0.564968	22.4794	1.18152	1.92454	14.9055	5.95903	11.5698	13.3555	18.9027	8.19925	4.41206	4.50271	10.4686	6.82457	7.48892	16.9711	2.39731	1.92745
	40.3963	14.77	5.2747	1.92313	4.39935	3.02736	12.6425	15.0842	5.55369	15.3142	13.0908	1.37561	7.22464	10.8709	7.98847	6.59201	5.80162	6.24392	18.1266	10.9229	16.1288
	12.1961	8.37846	5.62843	8.81684	3.38458	8.52951	1.63593	17.1606	2.74256	12.2518	3.41501	8.69659	14.3286	3.52066	2.8066	9.48649	5.89833	4.12864	6.13784	3.00892	4.07384
	30.4591	15.2857	23.3163	4.56837	1.19142	13.2113	13.5944	4.80155	17.5435	8.00935	13.2323	20.5523	16.1497	17.5298	9.91946	2.14238	5.67891	9.39996	14.8836	14.2927	8.83458
	4.2577	11.5606	3.77275	8.87945	19.1816	2.7151	2.51599	10.5679	20.4012	16.3105	1.20204	3.24537	1.36051	14.0252	7.9015	14.2059	3.27739	5.07993	2.85239	2.37584	7.99965
	14.6537	9.12193	5.0016	10.74	17.335	3.49237	13.1177	8.04716	10.8904	15.2608	8.17877	8.37064	12.7096	6.18413	9.82559	10.3821	12.6938	4.82027	3.02831	6.40139	6.78772
	21.5453	16.0084	11.4101	9.40756	12.6026	3.00095	5.18229	4.21111	17.7579	20.5074	10.0346	9.2011	13.927	6.3137	12.7195	6.29362	6.69933	5.28921	12.3112	4.32901	3.07459
	3.26892	8.3214	8.68937	17.5039	11.7907	18.2368	15.2272	13.1807	16.6547	6.71959	3.06554	12.2797	5.41863	6.76812	4.13401	10.4125	13.9779	8.51367	9.02227	14.1882	12.2495
	11.0735	3.74711	10.2114	8.54067	10.5361	11.7021	7.35149	10.4959	4.18383	6.19302	6.75015	6.15179	4.55552	9.63681	12.5547	9.13158	3.68702	11.2028	9.05062	9.88981	13.0973
	3.81409	16.2711	11.6597	13.709	10.3419	3.27496	18.6385	5.25705	6.1276	4.72188	1.50464	6.32722	6.82146	16.102	3.13685	2.24491	10.7174	8.79442	6.84682	2.40287	4.0593
	10.9299	6.00434	12.0753	7.92069	12.2705	9.5756	19.1526	7.80448	3.84901	19.9781	11.3823	4.31065	6.62215	4.08021	4.00231	8.88556	5.00072	13.3256	10.6379	4.67439	8.04475
	3.65348	7.27138	10.6631	3.92462	3.81609	13.6575	28.7635	1.2071	11.1532	7.24017	14.6391	5.31943	8.17084	11.9838	21.7488	3.07543	4.87531	8.17929	10.9329	14.2452	20.1739
	47.9426	20.4636	6.99537	3.9658	6.31632	23.1543	16.3078	4.40397	8.9584	11.3866	15.0814	6.48146	7.50949	13.9893	11.6829	12.3276	4.92863	3.47376	5.70341	6.43945	6.70815
	7.57503	6.19469	1.62085	16.7482	23.1906	8.97186	6.32849	19.471	8.11093	13.5364	6.90094	5.98711	5.72904	2.26945	6.29355	9.37119	5.10806	9.65592	5.77033	1.88079	2.00762
	12.5392	27.6427	7.61475	3.42005	11.7858	6.91298	7.28641	18.26	3.06769	8.64675	8.39823	4.75541	7.80936	2.40926	4.92385	5.19695	5.98166	0.667694	2.42638	11.9091	15.5221
	17.9687	5.58528	1.91659	6.75418	8.23929	12.0083	4.4741	17.2324	5.37204	5.68006	13.2909	10.33	8.42027	5.29502	10.3593	11.4704	18.8284	17.1027	3.70984	8.35926	11.078
	9.89369	9.51764	5.16833	18.3352	26.2639	4.85997	5.90571	2.78689	1.37557	8.40781	1.47418	9.8572	5.73904	4.82092	7.07915	3.8639	6.11542	11.8039	25.2828	6.32372	6.58665
	12.2321	24.3046	10.1114	8.26308	14.0734	8.59836	3.44276	2.71444	12.033	20.8388	20.8867	7.20947	11.0247	1.47574	8.09947	4.88409	8.05172	8.1214	13.9239	7.46288	12.1835
	8.34445	15.3295	15.0505	5.52569	10.0747	4.95072	16.5633	23.5279	7.61101	8.56545	10.5926	4.33175	6.70497	7.26091	9.82526	1.93266	12.0678	6.10456	7.86236	4.10144	11.1979
	8.28814	16.7895	6.80078	4.55626	1.87924	53.0659	36.0871	10.6537	5.50393	8.63377	14.4658	10.5659	10.9146	5.88672	7.09285	22.3144	5.91901	12.642	2.78509	12.4564	5.23147
	18.3962	9.13854	2.66858	22.942	10.1616	7.24759	4.22565	10.9606	4.01379	1.65872	7.42555	6.13496	7.20074	3.19568	6.96921	12.7572	7.69107	1.50831	15.3774	5.14665	8.64701
	13.8734	4.44268	9.72499	5.92165	2.11729	8.77353	1.71144	10.3141	3.50431	3.80783	8.83924	5.8648	20.0716	5.46373	11.2145	12.4668	8.20395	11.1237	5.50475	8.15446	12.0367
	13.1082	5.97834	1.53272	18.3074	4.96271	11.9961	11.8879	5.50087	4.88863	3.81197	9.78398	9.51587	6.62529	7.33077	3.03701	3.56095	8.84743	7.61225	13.0448	5.30901	12.4219
	12.0749	55.8953	14.4235	12.6284	4.11824	5.51984	17.3846	14.8601	2.48504	10.6577	9.42026	5.20348	23.818	8.30989	5.57896	6.25029	5.91949	8.90654	4.25947	19.685	7.87042
	7.10078	6.08815	5.97167	14.3624	4.80525	9.60384	12.6796	13.412	29.4175	5.867	7.54259	26.895	2.91058	3.40696	14.5869	14.5246	6.58914	12.957	12.1921	9.09919	9.90073
	5.88383	4.85295	10.655	12.6115	12.7285	7.96976	3.62817	17.0626	7.70884	7.77141	8.88071	10.9502	20.1182	16.8794	13.3656	5.11934	4.86762	6.07596	1.62553	6.04006	8.37965
	1.65013	9.29649	7.5263	3.27768	15.4639	11.5039	13.4569	58.3765	2.72965	10.7012	7.66541	5.65332	3.31747	9.52931	9.18033	5.28213	15.4999	3.02719	11.8932	3.83516	4.27729
	18.1636	5.80585	9.19571	12.2658	7.30657	6.2992	10.2776	1.3729	7.11995	2.61607	8.24172	11.8989	19.5112	24.1675	0.564456	12.0526	2.93522	4.19903	14.5701	9.34107	7.02124
	3.43509	3.59213	5.21154	23.058	10.3333	14.1153	10.9067	5.74118	8.62816	16.487	5.25999	3.617	13.6335	4.96457	5.22007	3.40789	10.3712	0.229789	8.01785	15.8393	14.3464
	3.96103	11.1627	8.84362	20.0817	13.1333	10.3489	11.1215	13.3812	23.6139	11.6607	9.71165	7.19247	1.52375	27.5347	6.68984	7.6799	6.00405	7.5381	11.4831	9.1681	2.28682
	9.29283	6.65481	9.88258	10.9864	10.0368	15.3727	11.705	10.4776	7.901	24.0226	10.1834	18.9578	7.89574	17.885	16.4012	8.63628	14.9745	4.63333	12.3094	12.0068	3.69368
	21.0597	25.1272	2.27777	2.56206	0.697695	6.27335	3.93167	12.1142	27.7754	11.8311	9.20145	7.96884	8.93747	1.23161	4.7862	11.9882	13.7267	7.59771	7.30261	8.209	6.54634
	12.3659	6.0825	20.4323	8.4097	2.82061	9.26211	17.4401	3.07685	9.21327	19.5232	5.44975	8.96111	5.51228	3.23899	2.77545	2.15525	4.546	6.88888	4.53659	15.9984	10.0066
	11.5036	3.068	8.80195	19.9055	7.14658	8.2842	6.00913	8.72044	11.8296	6.31725	1.85075	9.88999	8.35078	6.17169	8.64879	3.31481	3.37081	5.08825	5.99727	1.90886	4.97497
	4.81732	9.95444	7.51231	3.8141	8.6359	4.2218	6.56839	6.40708	23.212	8.18732	10.821	10.4386	17.8394	4.90763	11.5617	9.0173	8.89726	9.59954	15.2542	8.73656	4.79198
	16.9539	8.25356	15.9791	12.942	1.40484	11.0338	7.45571	10.161	11.6495	11.5149	5.26427	8.60474	18.6041	13.422	4.23578	19.1205	14.1441	9.70109	14.4121	11.2838	12.2013
	12.8118	28.8182	4.4827	19.0506	3.77219	39.5443	20.0669	11.8048	8.67126	14.2575	0.172062	15.8231	25.2125	6.42686	7.29605	6.27514	0.800868	7.67299	1.52037	6.1521	1.41227
	10.6089	16.1901	7.67922	7.07099	7.59241	13.1044	18.6517	25.4101	11.4922	2.5221	9.79098	10.0301	2.50042	4.63048	5.57433	4.55494	7.66021	1.65824	5.80103	2.29837	5.3159
	20.8215	4.10603	6.60691	4.99395	8.94981	25.0094	11.2055	4.86517	27.7346	5.81847	5.71785	3.67581	4.52355	24.1228	3.18387	10.6985	6.50083	6.21929	8.36393	6.78027	3.20626
	8.03129	5.97827	5.91233	2.22579	3.57358	13.2536	9.47078	6.60162	1.97029	5.92779	26.733	12.7523	2.27746	14.2036	16.1936	4.69056	3.18403	16.4129	6.95206	5.17095	4.46801
	9.03256	16.027	13.273	2.74554	6.9866	7.41327	13.5375	11.9469	3.73995	11.993	4.3009	13.2881	8.49614	18.3503	4.81655	7.01038	3.72526	13.2061	2.71045	2.48938	14.5692
	4.2412	12.0461	1.84098	18.3614	6.79618	11.5035	5.4766	1.50165	3.63674	13.6031	3.20244	10.7254	11.4282	2.80782	27.2309	10.5506	2.28138	18.533	3.46312	5.09606	11.4563
	14.4641	4.80823	16.8464	9.54559	1.50906	10.7005	9.12379	4.60763	30.5317	10.7728	18.2606	8.50592	2.82257	7.44414	10.6914	6.93003	8.97878	16.6976	4.27379	2.98052	4.37819
	7.85711	8.20482	18.1208	11.1472	9.5984	6.65261	10.0561	13.1601	3.08849	3.56568	3.11112	2.98591	9.14259	1.89467	10.8648	4.91828	7.73992	19.3565	1.82634	9.97699	10.4154
	7.24459	9.36511	10.5921	5.11829	3.48281	3.81852	3.27869	5.82526	7.85217	3.01893	5.99459	5.85993	3.00954	4.80718	18.4755	12.2514	3.49903	10.7522	14.8306	14.5515	6.13806
	11.92	5.83867	15.6228	14.44	20.2897	16.06	11.5934	5.88281	11.7664	4.1494	1.99798	17.7445	10.2277	3.17462	0.374683	15.4264	6.59134	5.37984	12.6616	5.22958	7.271
	4.80039	10.2115	8.23589	3.35307	19.9536	12.7992	1.35675	7.51232	4.74641	24.0114	15.523	10.4405	1.97471	5.84982	9.92173	3.58533	13.566	2.57695	2.35981	6.95032	14.1719
	12.2946	5.45732	18.3117	3.93291	6.06964	3.75809	15.1545	16.4215	9.56616	16.5684	13.6095	7.26325	18.9567	10.7079	21.4875	16.0516	7.06915	12.0261	6.59431	9.03482	6.50955
	6.43716	2.11048	4.41393	35.228	11.5102	32.3971	37.1821	14.6496	6.90634	26.5623	15.935	13.4087	7.75041	2.66836	9.35971	9.20302	5.90527	5.95861	10.4244	5.23827	6.57316
	8.64203	31.5944	4.91486	13.0038	20.4774	17.1097	13.7243	7.02835	8.44511	4.61078	26.5294	4.70285	7.93886	3.87741	16.0467	8.78795	9.12609	2.30273	13.728	4.92657	5.95282
	14.7163	9.0839	22.3382	3.01553	19.6002	17.5145	16.6193	3.43387	6.52543	6.73846	13.7426	2.84862	5.58011	20.0582	5.74161	4.39308	6.16352	8.87872	16.6666	6.00608	4.31414
	2.21947	11.6016	1.03347	6.98771	12.8735	15.3904	10.31	2.50121	11.5777	2.21465	10.8384	8.79183	7.54581	15.7332	8.08425	5.51899	2.3075	8.16185	15.6922	7.17187	3.59035
	11.7366	33.5576	5.2817	3.29782	7.12672	9.07251	4.71033	4.37747	7.59874	5.65211	7.1788	5.43885	4.55146	13.272	11.9323	11.1294	1.45226	3.47306	9.40999	11.3981	2.92039
	4.33442	11.4541	9.78749	3.91626	1.17919	6.6219	15.008	8.77517	12.5946	13.6441	3.68032	6.76054	19.6011	4.63661	22.8017	27.1162	20.0367	2.5518	8.6319	4.46292	4.48799
	11.1052	10.1659	7.5046	12.8038	11.6431	15.9326	9.28739	6.07374	7.30763	1.14485	7.42951	28.1838	7.66787	11.6253	10.5974	5.38098	12.7751	2.61023	8.98618	11.252	9.9071
	11.8968	8.98226	15.0912	12.9585	16.205	2.60029	7.25617	5.74861	4.40657	9.54801	6.57319	5.04788	12.9347	2.77897	12.0881	40.3442	12.8407	18.348	3.38052	10.4889	12.9841
	11.4048	32.4318	47.2584	9.04973	5.02463	8.56517	1.39933	22.1628	10.0097	5.07274	1.49438	14.6896	2.50736	6.89048	0.406357	13.6926	16.709	14.7128	8.78747	8.04667	7.98442
	14.9127	20.3277	4.28118	3.84324	19.3009	3.16967	7.05525	17.8024	5.71555	10.5163	2.89853	10.2074	6.12296	9.79391	7.29111	8.70559	8.96262	3.43459	14.935	5.56068	4.48707
	17.9676	7.05067	7.98153	4.70683	3.69696	3.92166	5.77186	14.0351	23.7654	7.5338	5.97368	15.7484	21.4355	10.5443	7.03379	4.28216	2.34976	10.5697	8.71219	4.1207	6.55608
	6.49547	14.4733	14.34	1.25833	6.68378	4.52307	7.05608	19.7524	5.63738	4.57515	3.44397	12.4525	2.29353	2.87549	7.76542	6.34351	7.58553	7.87019	0.804333	5.37521	7.79
	15.7583	13.169	14.7361	5.62758	19.4744	7.11333	6.45202	4.0272	17.7994	3.9379	28.6283	10.8016	7.76212	9.26661	5.55565	5.83029	6.17085	4.34051	2.98765	1.9409	2.91325
	5.11343	2.84676	13.0695	11.8746	10.1037	12.3115	13.0138	2.31574	5.12482	12.1451	5.98674	2.3576	14.5735	8.76704	4.33502	4.58663	10.1059	1.51395	11.3478	3.87083	12.6511
	23.1338	8.95711	14.1705	1.8933	2.72802	6.49915	5.17606	11.9761	8.90928	3.55309	3.72689	14.5461	5.28387	1.13372	15.3666	14.814	8.4191	12.4104	12.1385	3.7963	6.15939
	4.84227	0.312821	1.33437	4.93125	8.58421	2.74193	6.20085	12.3924	9.90039	12.919	14.9789	4.41558	7.67085	9.15256	18.9901	9.77259	8.04074	22.8223	2.45515	10.6918	7.79798
	6.65833	3.02678	18.7458	10.5078	3.91162	12.6425	11.4019	9.99119	12.9775	15.7752	6.7737	4.22278	8.26679	21.9482	10.749	4.09607	11.105	5.25705	8.48698	4.12119	9.24996
	36.9443	11.2453	8.21176	5.02737	15.6416	1.00942	0.835125	10.6217	22.7596	13.4633	7.64383	12.0273	4.74445	6.34623	22.7124	6.63769	5.31302	6.55288	0.844435	8.29262	6.91525
	10.9021	13.6236	1.96811	15.2039	3.21384	13.2277	17.6529	12.1368	3.8305	2.46341	5.0673	7.84498	6.64474	4.60795	21.6831	9.89799	9.87486	10.0136	2.43961	4.04989	1.4588
	5.10968	12.68	12.571	10.412	0.827677	13.7729	8.33655	21.1677	9.96231	14.5406	7.00622	2.12104	2.30532	3.19075	12.0957	12.6174	8.72281	7.58072	6.02245	5.6848	1.55385
	7.831	13.5517	13.5738	16.4497	0.220078	22.1373	16.6676	3.87118	7.59651	14.8653	15.1776	3.32966	12.3255	3.59912	6.32368	3.56718	1.87042	5.24509	18.4559	11.1737	9.50729
	28.9125	7.81887	3.20761	9.45277	5.55895	6.24034	2.45865	11.4096	10.2604	7.05017	18.468	3.08635	4.62343	5.4639	4.37018	21.509	8.18476	5.01976	7.02891	4.37383	8.93087
	10.5531	10.9735	18.5583	2.45086	6.58292	11.9861	1.96925	6.21736	4.38432	15.7413	7.40942	3.77109	6.55324	14.4436	2.7159	4.8947	9.31735	1.69092	5.83505	15.8044	11.6677
	4.89164	8.70204	3.98224	21.5792	7.21293	15.3442	6.90801	11.6243	1.05496	4.32022	7.16679	15.2883	10.1157	12.5124	3.86487	1.11557	5.9771	6.7561	8.53419	14.8642	10.2698
	18.6827	21.239	0.380495	16.7674	7.34822	18.515	10.414	12.7126	6.43334	11.5279	13.7277	3.47464	14.0958	16.5709	11.7932	17.886	5.28611	5.44405	3.37894	14.3897	7.36624
	6.94656	8.50779	4.94028	3.38586	5.80957	17.9355	21.0259	13.6836	40.4396	14.8854	0.999445	8.89863	5.38885	4.88066	9.00623	10.5322	11.8191	4.89134	6.68985	5.57486	4.17658
	0.542242	8.6197	17.956	4.35051	6.62773	13.4966	8.87561	7.24093	44.3169	2.04016	8.04957	15.9753	14.6136	1.32574	3.89593	11.7994	14.9252	3.3145	10.7369	6.05156	4.82408
	12.6135	9.34321	4.85413	18.7071	4.23463	5.62317	7.10039	8.28624	8.30432	13.0673	14.1985	15.3578	2.44449	5.27271	4.85525	5.69771	13.0899	4.97539	18.7901	24.022	13.2743
	11.4365	4.45586	5.68855	2.99279	14.8088	11.7219	8.19055	2.81375	9.82806	11.4853	11.9085	10.0267	10.7631	11.4647	3.23539	9.47583	1.31433	4.68231	13.3383	13.8789	9.7142
	12.7778	13.4821	1.45858	19.1685	9.99694	22.7303	14.5439	9.24086	7.10424	21.1116	6.67965	9.16123	8.28391	2.5635	18.6782	15.2283	1.53809	6.81369	3.66428	0.838842	8.62968
	20.3517	13.0487	2.73451	6.34778	11.5497	4.92087	4.84567	7.62749	3.11621	34.1112	10.1635	12.5108	7.87225	19.2559	7.33504	9.45009	7.90397	12.2462	4.91284	2.69062	4.02793
	30.25	25.0556	6.29507	7.03648	4.58577	8.45478	16.0687	6.29406	11.4094	33.5253	7.6097	10.1307	11.9053	8.77889	21.2217	8.90342	3.20842	4.98456	6.79111	7.07989	6.88018
	31.556	8.55575	8.99572	25.9188	1.31612	2.7481	4.56823	9.15264	11.4197	7.982	1.36866	2.26559	5.46311	6.77966	12.3153	6.6022	19.244	24.5997	6.02955	0.954064	9.07425
	28.0322	16.051	7.214	9.71696	17.0469	18.3145	31.4264	10.2344	7.83075	6.58579	12.6165	8.0045	5.08617	3.86533	20.2602	9.02547	7.70507	11.5582	10.8781	5.45555	12.4401
	4.72967	16.3936	7.78867	8.52078	13.2557	20.5728	6.84369	8.1135	1.30043	4.48101	4.38966	6.80986	4.22959	11.3346	5.47911	9.73329	4.98477	16.2672	7.75042	1.05758	6.50521
	5.78249	17.4096	7.29747	9.85507	7.8528	7.37613	1.15432	7.23912	19.9264	13.2351	8.70371	17.7331	13.7438	7.32142	12.7388	8.97516	2.13814	2.41328	5.26413	6.34585	22.0897
	25.3521	15.2464	2.21334	1.5236	6.3029	10.5551	4.03148	10.4844	11.3665	8.36818	9.28279	2.78478	4.04089	8.66997	7.98106	9.35884	0.755533	8.25245	2.90784	3.03169	5.7775
	9.108	18.0042	8.20777	10.1416	5.89202	3.69512	1.5232	9.81175	21.9688	11.2465	2.51392	14.6508	2.55098	3.46279	3.02662	11.3559	7.45031	2.38297	6.02782	9.81432	5.61304
	5.46034	30.7534	24.1964	42.4527	8.96476	8.9653	11.8912	26.4366	10.4404	6.28503	8.97311	7.09994	15.2132	6.51354	6.24357	9.76389	9.26123	2.46545	4.18726	4.92446	3.05339
	2.67838	10.7057	4.07578	9.83346	3.42353	4.56617	10.6795	6.5891	4.09707	9.84613	13.0135	22.1529	18.09	10.1688	10.2957	10.7361	3.02349	10.031	2.06014	2.53385	7.14618
	19.9992	11.227	9.79329	14.2467	9.39122	7.64975	12.0276	7.90076	5.58564	23.0188	16.1347	13.9304	8.75632	8.80634	6.72911	2.51188	8.69314	3.00042	11.6588	6.94417	8.09911
	12.1184	11.6482	18.9457	5.73415	9.84014	6.88405	6.6723	8.45612	6.80941	8.36298	16.4068	9.30991	9.36302	6.74172	5.69538	10.0746	8.39788	1.85579	20.3972	10.2454	4.98765
	14.348	10.2121	14.637	9.074	4.31266	9.75413	2.8492	10.4774	2.49678	10.2506	18.8518	2.77262	2.35632	6.27884	1.92219	13.3082	3.79568	6.67154	24.7123	7.32084	5.78706
	15.0891	6.73557	52.0581	10.6123	6.59107	8.97025	3.94759	3.60895	0.806693	17.3372	2.91348	11.7566	5.59309	12.561	15.593	19.2037	19.3952	7.19193	9.0821	12.1617	5.08095
	10.4122	3.32544	1.05572	9.16304	9.08647	8.58474	12.3152	4.60734	5.60649	6.69842	8.21185	7.31454	11.8903	2.27329	15.4732	8.60857	19.9512	1.58602	12.8679	7.89077	5.76546
	20.6713	26.3776	6.5345	7.41366	6.42427	8.26269	7.82631	13.9892	1.36963	5.49236	9.50796	10.9741	12.1575	24.3329	5.56642	8.47246	8.95809	5.06644	8.82354	15.1312	5.59089
	10.5307	8.32561	10.4381	18.2433	13.7718	10.1313	14.4292	8.08323	11.8917	7.26581	4.52382	5.47898	6.66373	10.0901	5.27597	17.1332	6.09164	21.7964	20.0426	8.73031	11.5114
	6.84478	8.41568	23.7209	11.6481	9.42026	8.53872	11.271	3.05369	2.70274	9.53047	7.95595	8.90929	30.3476	1.11029	9.25754	4.14527	3.86244	4.59562	2.22664	0.200982	12.6654
	22.6782	23.2032	30.6495	2.57294	5.11253	11.3199	4.13781	4.97279	10.5622	5.94804	23.6444	23.7685	7.19647	11.2762	2.24672	3.15131	9.78647	7.4815	3.16807	4.50365	1.73144
	14.9262	26.1816	3.5934	8.86613	6.47484	6.12331	9.18335	8.78868	6.35702	7.04812	3.94816	19.2472	4.77247	8.77108	5.75616	12.4159	6.13926	7.69545	7.23067	19.8082	9.31727
	20.9897	12.936	13.6527	14.5922	1.75615	17.1144	4.70318	10.5753	6.37045	5.24737	2.85026	16.1662	13.8847	2.69775	16.0856	3.24553	17.6828	8.31355	0.15704	4.6784	0.57479
	11.4802	8.80978	7.31159	19.2236	18.3445	28.3594	10.4574	5.46857	28.8716	6.48826	12.9876	9.56586	10.314	3.38365	6.60827	2.71643	8.70195	5.05803	2.62706	11.5466	7.71899
	9.03787	10.7261	6.68975	1.01598	9.57	3.35284	14.8131	8.97413	7.51997	3.40835	14.4474	8.4713	1.97541	7.29675	9.18622	3.37948	6.72711	3.92489	15.0362	18.2052	12.4047
	27.6593	29.0149	2.29713	15.3115	0.923509	10.9022	11.7341	15.0615	4.08831	9.01753	9.74727	14.9448	5.94009	48.7021	21.8815	5.49181	8.39186	13.4919	6.13443	17.8518	7.41697
	3.20371	3.79573	1.76619	2.52428	27.5338	16.6552	4.4702	3.79526	4.0035	15.1624	7.30851	14.3496	18.1061	23.3439	6.5126	4.34455	4.07065	26.5164	9.0623	4.3743	1.27743
	20.639	19.2333	4.53762	11.1925	4.67807	12.197	14.6021	17.0465	7.17961	8.68633	13.4923	13.5726	4.06289	20.065	6.16095	3.32509	3.97997	20.663	2.88368	5.83594	1.89228
	22.7871	20.6797	5.73205	4.20391	4.06889	3.86714	11.5168	9.39336	12.5593	6.42266	21.2767	5.66231	3.09471	2.41467	8.95233	5.51098	6.29394	8.89418	10.3008	3.0696	4.82466
	4.63873	17.6238	3.39167	2.39623	12.0495	14.2451	5.33667	9.65692	13.3158	11.1525	12.8979	2.08809	2.74824	45.0331	4.30735	5.95953	9.11546	8.75623	10.3941	8.58894	7.88743
	35.2904	12.5645	8.99713	4.71599	6.92705	8.08729	7.83852	5.29299	5.90745	2.50748	13.8328	10.7218	3.90603	3.74486	18.881	23.2501	10.5023	9.2752	14.4623	17.8765	14.6688
	5.66831	5.90639	3.53156	18.0107	4.6737	6.67567	18.6694	9.46738	4.87938	1.89653	7.27682	11.265	7.24933	11.7317	30.4073	8.89794	23.1917	13.6169	5.82298	5.0497	2.89965
	13.0491	12.3239	19.6137	2.66948	43.5234	11.9192	15.5149	6.66642	10.3684	20.8595	7.45637	11.068	1.84943	7.22711	7.69264	20.2322	2.56988	16.086	6.65827	7.67542	1.83793
	16.0002	6.05515	20.4963	4.69653	2.45586	4.52073	6.44616	5.88884	16.9772	8.38689	12.1799	8.09232	14.0367	9.30772	7.91685	15.4143	8.4038	11.6168	10.8312	5.4104	7.37654
	31.3171	19.9028	6.84979	10.755	6.01081	6.34658	11.7971	14.6129	4.62996	9.15969	8.9011	5.4952	3.42538	8.59755	10.2286	7.44813	7.98889	5.43193	8.65975	13.6605	11.2361
	3.88769	10.995	8.37734	8.81883	4.96218	7.43971	14.1074	6.80842	4.57609	8.90407	2.26392	23.621	29.6613	1.87478	7.82173	14.6709	9.06059	2.00908	3.51689	12.8649	12.0532
	12.0618	15.2862	3.11696	6.92341	13.0127	9.33657	8.99911	7.19383	0.560468	2.67248	12.228	7.99784	13.1248	15.4539	5.91833	24.1959	7.50655	4.63216	4.6414	11.8077	6.01758
	18.6553	4.95058	9.3967	9.37838	25.0443	11.6099	13.591	10.0969	12.806	1.8006	11.6114	16.533	7.03544	2.90374	5.23373	4.56007	33.3378	2.59279	1.81994	5.5058	2.09991
	31.6894	8.27669	6.24356	2.69857	10.9553	7.85457	5.85885	12.4427	25.4386	11.3702	12.9011	8.43573	6.35899	8.89719	44.6778	12.797	33.6318	1.58295	8.18279	13.0856	13.3618
	17.8377	3.27943	14.0869	12.1343	13.8914	12.4379	17.3863	19.5249	3.30821	17.7828	13.9803	15.59	6.45845	7.0411	26.9596	20.1144	4.49415	9.31049	11.8055	5.83834	4.83309
	9.02251	3.69726	17.5795	9.46812	13.5813	14.143	10.4157	6.96373	8.34894	3.55942	7.66494	17.5553	11.753	12.4339	5.23227	6.8307	24.3455	12.7245	18.3728	4.79712	6.42174
	11.9283	11.6956	3.67832	19.7649	4.15943	4.94383	5.29891	5.79736	10.3801	12.7173	2.72017	2.19109	3.85881	15.8202	27.3252	2.62952	10.7443	10.0797	6.32341	8.43753	11.8193
	22.4946	14.2674	6.80673	14.4659	14.2153	3.45917	4.1182	4.1852	5.95896	9.83779	12.7162	11.3539	11.1483	17.8844	16.6531	4.69583	6.47459	8.62247	6.80511	5.96063	15.8956
	49.959	6.19736	27.9688	11.9589	3.23927	2.43162	5.30752	12.7349	10.4529	18.4278	22.5637	18.8721	7.20667	7.95894	3.89719	14.0876	0.764109	24.9103	5.56395	14.7516	8.55404
	16.8403	7.54294	14.1019	14.6445	10.5427	5.25813	8.65911	4.98225	3.19983	12.4464	15.9615	20.0916	31.2892	6.16183	19.0004	5.30753	3.48448	6.22924	1.68082	4.47574	13.9394
	9.3618	6.16937	13.8986	30.3299	13.5307	13.4732	10.5352	5.70737	5.85038	14.4428	8.1001	11.1675	3.48953	2.65703	9.96508	7.02966	16.6336	10.3385	7.31842	2.93163	6.8128
	11.4849	7.18118	5.96278	33.1155	9.02834	1.36605	10.2273	10.649	1.8409	8.67643	5.30105	10.8032	10.3724	6.55299	18.553	6.40918	20.9109	2.54423	4.77559	7.4025	1.95394
	18.1024	9.46107	6.25806	10.6677	7.13595	16.493	15.41	4.85449	4.17831	8.50775	14.2928	13.0274	6.65928	11.3503	13.1127	10.7345	12.3274	14.2533	16.2272	6.20265	5.80173
	15.5878	10.7022	23.2519	17.3237	8.30641	23.8224	40.3021	13.9479	6.30728	9.60409	5.52801	8.37106	2.97888	4.3864	1.14687	7.86184	6.63412	3.44249	11.3842	9.06958	9.66331
	33.0807	12.3611	19.6936	17.8326	8.72051	7.90324	4.13677	17.2002	4.27344	10.9704	24.5837	8.20259	4.58745	8.366	9.7517	5.06924	14.4509	5.90103	4.97277	5.71642	3.85723
	16.0666	30.216	9.39441	5.05958	8.88091	6.37594	3.35389	5.76281	6.93825	7.17441	11.8483	11.7359	9.02544	23.4358	18.2745	8.99863	12.8399	8.33503	6.26289	0.734894	4.38778
	13.854	1.12616	16.8579	16.2321	23.8266	17.4411	7.49908	3.09109	7.39026	4.91681	4.78734	19.7707	14.9396	14.1535	10.1571	4.93434	9.07911	1.2744	7.32886	8.41216	8.81872
	26.4226	8.13729	32.5153	16.832	11.4206	8.8233	9.6549	13.6602	7.3284	1.72922	12.4387	13.3259	9.1652	18.7686	9.22439	14.894	5.29876	1.37552	11.8448	9.55309	18.333
	27.9096	8.49577	8.6391	2.26315	1.70758	22.9967	10.0816	29.1461	18.7671	4.08902	6.98714	3.03697	3.98731	6.56719	14.5102	4.36651	3.56165	2.51159	6.44322	16.9269	16.3162
	16.9148	9.14122	6.76288	5.17744	11.5893	43.8857	41.6619	8.72498	12.385	11.4576	19.867	11.9122	15.5134	7.21518	11.8904	9.5263	54.2204	15.0318	10.9245	2.98303	6.93783
	20.9639	7.85997	6.14127	4.45128	5.84244	5.96692	19.5135	2.88228	2.5521	1.40525	4.92204	3.67303	6.07322	21.8464	9.20416	14.9357	17.264	23.1246	21.8022	9.91646	2.89373
	11.4372	24.7783	19.7663	2.46918	15.0346	14.2957	21.8529	14.0535	16.6438	2.2337	8.96249	20.0581	7.79447	11.1921	13.7601	36.4566	10.1254	8.56424	4.08824	6.24055	15.3832
	11.4859	11.9214	17.3403	8.4244	13.1908	6.36227	6.48204	3.05464	7.05466	1.23919	17.4382	6.13101	7.09788	9.73451	5.81775	5.22654	10.8148	4.6861	9.82094	7.60308	5.13602
	1.9969	11.2417	6.71367	3.63217	11.818	8.69161	17.8141	3.31517	11.2188	0.509743	6.99929	5.88005	5.65677	7.96699	9.87545	1.17863	28.1242	5.32181	14.2158	8.27956	10.2768
	4.52777	22.2391	20.3097	12.207	3.81702	15.6408	26.5673	6.50791	6.52958	6.3	18.7719	6.49727	7.5088	4.1551	13.4711	14.1178	6.56297	5.52256	11.3219	9.00452	13.2655
	7.65519	58.9518	22.4869	9.27477	1.66528	4.67606	9.82952	2.22814	5.3964	16.8016	7.80071	4.26235	4.67435	25.6423	7.42819	6.98766	5.00835	7.28229	5.85518	10.6456	3.55971
	1.88668	14.8287	7.17733	0.732075	11.6724	8.08862	4.81609	12.9862	13.1629	8.98314	6.31254	7.47687	1.09705	13.2865	10.7188	9.16985	12.2049	23.8655	6.78428	6.10309	6.3019
	5.75194	5.24358	14.36	25.4713	9.50839	2.55681	9.97116	4.23455	11.1833	13.8839	3.76704	20.1084	10.3754	5.52097	11.3265	9.70959	13.1607	12.1024	8.875	6.87916	8.939
	9.16072	25.494	13.6447	12.4396	9.21518	1.48557	12.3935	7.72316	2.61823	11.6234	8.67538	5.12454	5.06402	4.18334	26.5682	10.3915	17.7141	6.59049	2.90271	12.3387	10.8354
	37.9839	16.0275	5.462	4.36302	11.7889	6.9509	8.18446	40.4106	15.7465	4.94024	4.31282	5.79765	3.09205	3.19698	11.4236	10.1186	5.49946	4.15334	2.13927	3.59021	0.839468
	5.02277	35.66	0.355898	25.04	9.05381	12.5494	15.1486	1.39048	4.8207	2.24659	8.31959	15.2607	4.75296	9.47129	12.1631	3.60185	3.70617	10.3688	0.869991	4.29556	3.51253
	5.4305	22.7118	13.0394	4.87627	9.3495	8.81931	12.5881	2.74299	5.76384	13.5642	3.75014	7.36886	16.5502	2.63774	11.3135	8.08406	9.61514	12.6011	5.95476	6.25534	8.49223
	1.37798	18.7897	12.4018	25.9194	10.7581	4.92422	3.03259	14.6852	6.18872	5.06907	11.0118	26.392	7.18801	10.9254	7.30722	1.20032	16.533	16.4238	9.8123	8.76312	13.7064
	7.38463	17.8586	12.9698	2.56682	10.8824	5.56571	4.48063	2.73548	3.42521	13.579	4.7189	2.87416	6.69043	8.17084	5.88841	9.97199	9.03052	3.89942	3.9152	11.0725	10.9489
	22.4917	19.7214	7.12962	1.81344	14.4547	7.03568	1.10237	3.60626	4.68329	7.65201	6.23954	1.44487	3.65811	24.4983	2.02607	12.6029	9.46512	9.77405	8.58627	5.39202	3.09654
	11.8782	20.8595	1.80772	5.94617	9.60386	10.9512	16.8209	29.7009	13.6989	2.19633	3.98951	4.14332	5.6069	20.6801	5.80032	16.8444	10.3029	12.0807	19.7868	8.27829	7.38197
	7.22254	29.0505	12.5754	17.0974	29.3405	9.818	4.25698	6.01615	8.56487	7.45967	11.2998	2.97992	7.53661	7.66204	9.99376	5.75067	13.6845	10.4964	5.65824	6.78758	8.20212
	5.82179	7.30628	5.20466	4.72094	14.2061	10.3226	4.17327	18.5672	5.98089	4.77401	5.12866	8.00488	2.32675	8.73066	19.6854	6.62766	10.6927	15.1499	13.2377	3.50605	13.5019
	8.07664	6.36912	33.7026	10.1867	31.1479	24.4445	34.5937	5.45568	6.30256	3.37898	9.05072	3.16387	4.25415	20.6295	11.8456	17.4749	3.04657	3.33628	46.4266	9.85774	2.25266
	5.75597	9.38066	17.3469	12.5729	24.2807	25.7198	23.7101	23.7651	9.0928	12.0616	25.672	16.321	4.48895	6.96939	6.61182	6.71055	1.52925	8.41455	7.84945	40.1593	33.0735
	4.7442	16.0034	4.9259	10.6272	3.60043	0.627839	7.52109	13.3825	6.60497	13.4349	24.0361	7.9264	17.8044	4.56523	4.53761	3.54092	4.57941	4.0815	4.5727	15.9682	13.5387
	15.7444	8.10027	6.60726	3.11869	11.5663	8.44419	3.90113	7.58862	15.9275	18.3534	14.9233	6.47134	10.3981	8.81706	13.6859	12.9356	15.7783	8.10348	4.29451	6.74348	6.083
	11.3323	4.96943	2.77874	15.6931	19.8855	11.9065	5.16682	10.2209	12.738	16.1727	3.60527	6.78055	3.01919	9.04341	2.59963	35.086	27.2478	13.0869	15.0179	4.71153	5.89331
	44.8933	7.8988	3.89164	16.7658	10.5924	6.32077	6.21337	5.64691	7.07554	8.28845	7.07295	15.8593	8.18332	3.39358	11.8584	6.2107	14.998	1.72853	15.7406	3.6392	13.7513
	23.0269	15.9361	5.27666	12.4549	16.264	3.35537	3.1253	12.5567	15.361	5.89384	11.4165	8.86536	7.80846	5.14886	4.63796	16.5089	39.3578	58.2006	8.96943	4.18214	2.31028
	31.8945	19.02	8.02603	9.66632	3.8996	25.563	8.30661	17.6175	41.5551	3.51103	2.10216	5.61255	2.41091	4.75784	10.389	2.49567	4.28357	7.89756	6.17254	5.18548	21.5697
	21.851	30.9968	6.01904	16.3588	8.35381	4.57941	10.4081	12.033	6.15927	10.5346	8.91182	4.35974	4.0382	12.4689	3.93953	23.4591	7.38829	5.15529	4.55063	6.30383	5.56331
	47.8745	13.5797	11.8726	11.4244	4.87249	8.43077	10.1102	11.0081	15.3075	14.9649	2.68856	2.16816	9.80486	9.66839	11.8129	11.4274	3.59352	20.6256	3.11014	2.39197	2.93633
	4.48162	3.90111	7.93978	8.6918	8.93458	15.6262	11.5043	5.65208	4.47548	11.2904	7.15847	7.63024	5.54896	9.9798	17.9014	3.33154	16.4793	40.445	11.3735	6.57177	5.18593
	45.7157	5.82675	21.6192	7.62545	3.1559	7.64168	16.8996	4.35956	1.65988	18.3476	2.28852	13.9732	10.9156	10.375	6.39285	18.4254	4.49818	13.4249	8.98614	5.48671	2.18921
	12.9621	31.9652	6.73002	1.24849	8.26571	6.89353	7.52752	4.68946	6.0307	30.0774	11.9684	14.2839	12.7538	1.00429	9.00831	10.2046	12.4659	14.7264	9.82012	18.2796	12.9035
	20.3856	26.3244	9.55534	13.9018	1.69996	6.35361	7.73811	15.6124	39.5926	2.66893	12.1488	7.85147	8.19814	9.42796	6.62007	16.4301	19.5284	18.6244	11.5639	1.1437	9.14622
	12.9845	25.1409	19.7812	21.0293	13.2076	11.4146	8.3743	4.48667	8.90349	0.407139	13.0586	13.3341	0.194102	6.42639	4.62988	18.5568	6.16417	20.6832	17.0616	14.388	11.4386
	28.251	14.9516	13.2104	12.2379	10.0596	5.93509	19.1893	8.0493	10.6978	10.1052	8.6758	18.6537	11.8989	5.88987	5.14613	11.6009	4.97472	13.4394	7.30361	9.22714	5.63671
	21.406	10.1791	16.7096	11.8031	7.65232	11.9755	14.1644	19.6396	11.1562	6.00814	6.89245	4.23066	7.8824	14.2409	1.47587	10.2636	10.224	3.86139	14.7177	1.86499	1.80455
	23.0468	19.3682	9.13748	15.5857	15.0106	5.34604	9.13039	13.5239	13.1637	5.05249	11.6293	7.76462	4.94873	4.62736	3.64011	8.11686	14.5708	15.0886	22.1239	12.6781	15.5456
	19.712	44.6791	5.47458	6.26565	8.96013	9.2242	12.4273	4.66713	3.14297	26.8971	5.85394	5.14938	2.74968	4.32068	8.17845	2.15579	5.80576	11.0975	31.4664	5.73015	8.242
	20.1184	56.9349	2.87846	20.0962	6.09854	9.02802	20.6193	0.525099	10.3448	6.06353	3.91239	9.24777	17.3751	6.60341	2.28906	7.01719	8.35785	19.191	6.32437	1.49447	1.27587
	18.0251	30.8866	16.2441	27.8505	13.6712	7.79323	11.1941	5.12209	3.0145	2.44481	7.40527	2.81876	12.3226	4.52673	4.84253	1.37899	3.86434	10.1956	3.28989	15.5358	15.7384
	15.5292	2.42049	18.5064	4.77263	6.11292	1.43648	4.69315	6.26438	4.73747	1.33831	4.92147	9.68878	14.5033	4.17063	9.54912	6.84317	4.68557	1.31103	18.3382	10.612	10.2895
	10.7005	7.21561	7.53509	12.2787	5.88818	11.1086	2.17151	0.890749	5.61699	1.07693	13.2017	2.38102	11.7567	5.55156	7.22555	13.2325	5.71831	8.34106	22.0364	12.1057	3.36163
	5.82564	1.25138	50.1427	1.09005	2.35848	8.21446	4.878	7.30929	3.38563	15.6709	2.72739	13.309	7.30647	6.02723	4.49537	8.8607	8.15039	7.53393	10.1171	10.6498	5.79607
	37.5671	25.0451	38.3677	3.18089	27.2172	8.12678	27.1322	3.75182	15.7307	8.39172	1.51819	8.88799	6.54718	5.77618	4.55949	29.5173	13.0844	3.59	4.68994	6.97539	6.2912
	10.6275	15.7436	31.8907	7.83005	9.32924	9.21316	16.7675	13.7606	18.4292	5.30486	12.6391	4.15708	7.79965	5.40091	5.82939	15.3915	29.5377	8.85495	4.89806	15.3302	37.0071
	64.1389	60.1883	80.5911	3.06759	9.73252	11.6376	7.15975	12.0217	4.83566	6.56442	7.71943	7.85774	8.54574	3.02631	2.33086	9.56535	15.124	2.80534	7.61509	1.68038	2.20301
	9.83726	18.0352	10.0675	7.8291	13.7654	14.7592	6.59769	9.67441	1.90964	6.2849	21.9829	7.65857	11.8049	1.32988	7.29447	2.75062	8.53899	1.48609	12.2409	9.42124	6.18307
	12.17	25.7223	7.71795	6.06241	5.97998	5.36582	18.0417	8.7086	1.51891	27.8311	49.21	5.8302	12.3977	6.27389	7.47987	6.37672	17.1245	7.86697	5.44825	40.0536	8.77068
	166.147	17.6796	23.9533	10.1982	6.65202	2.86701	3.62636	7.08359	9.12329	9.67474	12.4272	8.8064	8.6844	20.2521	8.28955	3.43553	14.2216	7.16336	8.76267	4.26218	39.8107
	21.9093	44.265	21.4144	16.9276	19.3921	4.80177	16.016	11.9871	21.0526	11.1571	1.64491	7.08347	5.31677	6.66918	11.8464	4.46338	7.94437	10.5781	5.5311	10.7154	9.5667
	4.30105	30.8724	32.8231	5.21974	25.408	3.37862	9.34271	11.6048	4.55033	7.017	10.4759	2.3782	8.11312	12.8938	16.3932	6.17609	7.66009	70.9735	11.2871	4.71957	8.40481
	7.35592	17.5871	10.3981	3.79348	18.1987	8.49793	5.40949	7.32065	13.529	4.17268	4.58104	19.4988	16.7705	12.5722	5.07742	6.64306	8.28971	3.71739	6.84734	16.1239	11.3616
	7.37857	8.83546	52.5465	16.4149	20.532	5.7477	20.0652	7.27764	5.54918	19.1065	2.30992	1.70729	16.1479	13.4278	13.8744	6.17914	8.99845	5.84772	1.8036	7.80651	5.20896
	10.3872	17.2818	38.4059	10.3826	30.4239	13.6481	8.44183	7.8485	8.22506	4.02899	20.6811	23.8995	25.5518	11.5244	6.26806	11.5166	5.81457	10.0929	8.51125	4.15665	5.77256
	12.348	15.6197	25.2091	8.87017	17.7032	0.884748	1.90963	7.32697	9.62951	8.16877	7.88758	36.2847	43.9953	11.913	5.58529	3.14253	10.6103	12.7288	12.6707	8.83802	6.73609
	6.62915	12.4806	27.6681	4.22232	8.77147	4.87321	2.29413	10.4683	2.50668	3.37837	7.729	11.7365	11.9801	10.1635	1.03656	2.02921	7.11305	22.5683	18.1794	2.68108	5.47838
	8.73001	18.0546	23.6697	21.5423	21.5392	2.15744	1.9107	6.60013	10.5697	2.17369	2.74434	1.19896	5.70229	10.2002	10.4611	10.2044	10.5291	29.7863	4.05573	9.60359	12.4128
	75.832	35.6832	7.00108	10.7037	3.61747	5.84191	4.78738	10.739	28.5837	3.19563	7.55059	3.33213	10.3613	6.8641	11.4525	1.84164	13.2864	15.3758	3.73282	7.06674	4.31866
	28.3312	25.5323	1.71975	43.3781	3.35534	1.45726	1.2044	3.36849	4.00772	3.67513	6.93532	6.7717	6.77001	12.6821	17.4448	4.87994	2.36095	8.68834	10.5086	15.2095	17.4922
	52.6664	10.0239	3.46643	3.62626	5.40565	4.68901	4.40142	13.869	6.54807	10.2008	2.32808	3.93433	9.99626	23.0395	1.79102	1.86646	10.2449	14.6904	15.3404	5.05297	4.17537
	2.04821	14.5351	3.91882	16.4572	25.9758	2.85911	3.26715	8.08073	6.11602	14.2235	12.3958	24.5324	7.52899	36.0104	11.5989	4.49752	3.24119	23.3511	10.643	17.6741	6.31279
	90.5081	13.4315	9.84922	10.9778	14.6429	4.34749	7.12286	31.8418	13.8317	8.41556	14.2277	28.0633	16.6612	7.80021	21.683	11.7007	6.96026	31.4451	10.3127	3.08547	7.49069
	30.4825	9.52284	8.12581	18.4075	10.8535	2.38581	2.17078	17.0697	2.08404	8.36496	13.1737	3.3238	10.1121	2.23795	21.494	25.476	11.9486	17.2461	67.0228	15.9939	14.6896
	3.65891	1.75093	15.3979	18.8958	8.57604	5.98623	4.95097	16.8912	3.62334	3.40728	28.1217	18.1749	6.16503	0.900408	5.46898	5.18664	15.6147	5.87282	8.70499	14.2635	12.2952
	12.9463	34.8796	12.1992	19.5113	18.1395	15.1196	2.36871	18.8291	9.26904	11.3373	8.44436	9.25714	2.64863	10.8442	10.8291	9.46645	22.5421	4.8876	7.47868	1.94739	9.71061
	8.12565	21.0496	7.93183	31.8311	6.4478	1.63911	9.40865	7.22777	9.49615	13.7935	7.60234	3.90098	7.3798	2.64733	10.0392	3.01253	15.2814	4.36587	20.078	9.54391	8.85053
	10.8354	40.8025	25.359	13.2105	17.4564	7.72202	10.2411	16.6686	13.9751	4.78788	4.2772	5.93767	15.6147	12.9821	3.56279	11.5538	8.08851	6.1796	1.90993	7.03398	9.6761
	2.94608	2.29478	34.2552	41.3437	26.9567	10.8612	7.36899	9.27251	19.9692	2.88478	4.71702	10.699	19.1981	9.13526	1.84343	6.79688	9.21969	4.25971	8.44446	8.72495	12.8049
	1.87431	18.2243	4.45444	13.5745	14.3923	3.27345	9.95069	2.84359	9.56803	26.6523	5.31468	8.02656	14.6464	11.8203	0.56252	7.17555	0.960923	12.0115	15.7605	13.2696	12.0605
	8.52541	160.348	2.55504	26.7721	7.94318	21.5502	13.345	9.60942	13.8241	6.20165	4.57422	10.6692	11.7449	12.5369	8.71925	2.86037	3.33556	17.2913	20.5182	9.63932	7.40243
	18.813	24.6253	14.1684	8.0533	9.28087	6.25785	20.3218	4.51978	9.67857	12.2296	8.52385	24.5118	17.6632	8.00271	12.1818	3.81117	7.52658	17.5002	10.4089	6.15512	10.9794
	17.9697	2.52694	13.3376	20.5535	10.7568	12.3842	6.13435	3.19339	19.7194	6.60379	4.19883	7.53933	14.3518	1.31993	4.63617	11.5422	4.82596	27.1779	16.6691	3.24843	10.5174
	8.67537	9.993	12.3813	20.076	13.0128	8.7088	4.54533	2.28786	13.5942	9.56995	5.28106	3.27759	3.82927	18.5082	19.6362	15.6691	5.08963	16.2293	8.97806	16.657	3.36878
	14.3329	8.45912	13.2726	25.8745	10.1597	2.25609	7.12633	9.58204	0.375125	7.24941	3.49545	9.30824	9.92793	15.5986	30.5929	1.69711	6.8468	10.2896	16.8047	6.37415	8.5474
	77.8916	5.55127	1.57895	43.5769	17.6826	3.9781	16.4785	3.5793	1.66636	4.28156	2.37458	12.9318	10.9512	2.20736	3.30989	2.0495	3.69459	15.3751	15.7912	36.4128	12.7799
	35.9765	7.92911	6.62308	49.4941	5.23966	4.42745	5.88657	7.99323	5.91938	8.35994	17.5841	22.7375	3.96903	15.1316	7.06114	6.03305	8.3314	7.85028	12.5224	22.1649	10.6873
	4.36739	15.198	52.0421	10.3263	9.3996	7.19347	0.77589	5.10949	18.1144	1.92118	11.7313	15.1703	10.8933	36.6064	13.9104	3.89204	3.33043	11.4307	13.3044	25.1208	21.9053
	2.956	11.2943	36.5648	10.1548	17.6105	11.5399	11.7957	9.65766	11.7011	5.64503	13.5853	17.6141	24.0971	12.4293	1.77781	6.29443	16.0339	9.26581	9.57449	4.76938	23.4859
	27.2594	88.6058	16.6339	33.1582	7.81689	26.0351	13.9416	4.36952	7.61098	6.70739	6.19384	11.643	0.872511	30.9199	1.56764	8.63245	10.1438	14.6436	7.89691	12.9251	7.59508
	3.49379	20.1968	2.13958	22.0361	13.1475	27.4576	18.7496	2.99858	12.903	17.3564	6.23724	6.37384	4.30787	5.85281	22.1882	9.10084	10.0971	16.9987	4.04356	18.9476	21.3444
	37.7073	52.1824	26.6275	13.5221	7.38204	14.9113	29.1355	6.43385	17.9447	21.2514	5.41184	4.77064	5.00376	9.76095	15.1974	7.7637	14.0088	4.91386	17.3869	34.3464	36.0501
	46.8682	10.9375	6.14135	22.6046	2.50687	31.7929	34.0583	10.8981	11.8742	14.6142	8.48669	4.44403	16.4328	14.4458	8.42316	6.8826	14.857	7.44962	12.9663	4.23419	6.79363
	61.8733	80.018	44.2472	28.7615	17.4703	14.1022	19.683	1.30567	2.23075	8.36896	3.12934	11.7196	21.8553	14.5796	8.28132	9.87042	10.7206	2.17667	8.16249	4.14284	10.4306
	12.4405	12.4295	17.388	22.2188	7.10458	10.1405	8.37412	8.13782	10.0933	6.81729	2.61835	9.10398	7.22438	15.7281	11.5696	7.72388	5.46753	6.45949	10.8013	3.01937	2.99154
	21.6766	3.18403	66.8556	10.2538	8.29573	18.9548	31.3476	4.29784	6.00867	14.5914	14.446	6.72401	12.1536	12.7873	9.51537	18.6802	15.8665	16.6045	31.0135	17.0108	8.10383
	9.37718	1.38555	11.2531	24.7801	3.77272	0.680923	3.17998	9.85611	7.3734	7.99425	7.26246	6.00131	7.16915	11.4775	3.80906	7.50505	5.54801	10.0519	29.3035	5.13676	4.80435
	3.24505	5.09402	24.2938	2.56868	30.5597	7.99138	16.6791	8.50575	5.96741	2.58283	14.3448	4.33875	6.03169	15.6495	23.5062	14.5415	13.6852	19.3326	12.5361	5.54865	4.71071
	16.4962	7.9559	15.5107	2.48596	16.0105	20.5036	16.4573	6.54595	8.46535	15.9578	6.45923	12.394	9.76032	1.95742	13.8757	13.3322	7.14507	12.1846	9.7434	13.5158	9.34283
	13.2493	7.7303	38.9348	6.15439	22.4016	1.41614	13.8196	17.552	10.5811	1.42179	8.12223	14.7363	2.51858	24.8858	5.3119	5.23084	13.9714	13.4505	7.14985	11.6828	20.4665
	16.5863	5.21445	30.4629	1.66878	24.3689	18.8945	17.2571	28.8046	7.95913	3.30048	6.24983	4.80556	4.84666	16.1244	8.3757	2.94691	28.8529	6.16784	5.21517	11.0111	6.54708
	4.67222	4.18573	26.366	9.48699	13.9635	16.0502	3.60001	14.5167	6.12893	8.5959	9.7033	2.33148	19.0394	11.0001	15.5967	13.7709	7.9843	7.73036	7.20797	9.91716	13.1902
	0.46554	25.2023	1.13925	10.1394	12.7744	7.32568	1.60733	9.86722	13.7141	2.80457	2.03165	8.46473	9.48245	11.0687	11.6574	5.98911	7.50408	14.7981	7.03708	18.8421	17.7728
	3.77145	15.3425	15.683	20.4382	39.6342	14.2555	22.4382	12.003	3.00852	20.5432	5.71159	12.7801	13.3412	2.17929	2.71547	7.47198	11.2426	4.05606	11.3369	21.1082	25.9832
	9.84281	15.5915	13.1243	19.008	14.527	2.02993	10.3961	29.6313	4.55783	20.9495	3.98655	7.68428	4.9022	8.74074	15.4317	28.8132	8.33157	12.1829	5.3524	11.0575	9.20199
	10.11	4.76558	26.1425	2.18294	15.1729	12.4437	40.6992	30.9564	3.99277	1.66047	13.875	4.97312	4.67763	12.7263	17.6448	4.45212	4.39369	5.48873	1.63606	6.45686	3.83427
	2.1642	103.614	19.8534	12.4538	15.1246	15.6337	9.50895	15.7098	6.65904	26.666	12.8302	11.3268	15.8096	7.42211	4.88875	2.163	16.0417	9.56293	19.7035	6.96441	2.29838
	4.80259	10.8476	28.3914	34.1126	30.6007	15.5263	9.29489	10.4904	13.145	8.99298	9.33529	16.674	3.5512	7.7874	6.79275	5.06182	6.80352	3.81434	15.2066	9.04136	11.2578
	3.0313	20.2457	17.283	17.0501	57.9994	2.99457	15.3263	32.9862	17.7253	8.52067	9.22417	4.97893	11.0612	24.4011	8.99701	6.93666	13.3422	5.85562	11.964	3.84168	2.88866
	6.86062	32.9952	22.0691	1.03176	4.94753	9.0141	21.0173	19.209	6.22579	29.1341	8.90039	8.94275	8.13015	9.14604	9.77512	8.8288	10.8059	6.39359	2.48956	13.4169	10.3175
	2.88682	15.8984	5.20181	15.4873	22.7534	7.53652	2.75702	8.11668	11.9181	11.8278	8.90931	11.273	16.4925	7.94109	2.95858	22.3951	18.9875	9.45452	10.4593	5.19166	6.39313
	27.4409	72.1263	28.9938	3.55382	28.2495	6.02871	12.3409	7.82162	2.80076	8.10391	6.20216	7.08298	6.04976	7.46788	8.20747	21.9529	4.71351	2.74364	7.78688	4.8635	4.65535
	10.7609	3.94849	12.1915	4.97579	10.3823	3.38739	10.1926	16.9545	3.68621	10.4021	3.89028	6.92729	2.7675	17.0642	15.2343	19.1668	14.453	16.1429	6.25506	15.6373	10.1624
	19.0698	2.55072	6.83562	16.8172	27.821	4.04583	18.8498	21.4056	7.08377	1.85425	9.03701	10.5388	8.38797	18.1463	14.8883	9.12747	7.09325	15.0664	17.5044	10.294	11.9085
	2.87319	12.7399	9.31126	14.5067	45.2975	3.89153	0.655076	14.9159	3.16846	9.00389	17.4315	12.2528	4.26731	1.46717	4.93825	17.9217	8.0952	10.18	13.2931	3.27081	12.6883
	1.54746	20.8633	7.7143	4.01117	12.7281	12.5669	16.9019	5.6063	7.60379	7.56593	2.21118	6.13869	10.5298	3.6932	11.8199	8.01439	14.1022	8.01934	3.37573	5.91404	12.1622
	1.48893	16.2478	44.9749	19.6682	16.8064	5.43379	16.8687	9.31969	16.8452	5.84063	8.02849	14.0751	6.20919	4.17455	6.65719	7.80872	6.37738	2.35817	2.99531	5.45346	3.82027
	2.30059	32.3873	15.4542	26.4137	6.15457	4.25645	10.434	2.87025	1.77381	3.44946	12.6858	10.2071	12.1813	3.45949	10.301	2.96007	6.92932	11.7369	4.92312	14.0695	10.8857
	7.46518	47.686	24.3034	36.2823	10.7189	6.03693	12.5182	22.654	6.25051	4.8819	19.8526	2.27595	9.53002	4.33603	28.8104	14.277	6.57696	3.85126	6.82532	10.1844	3.64832
	70.5378	70.3275	148.925	21.9328	22.1529	13.5105	4.55466	16.455	4.56333	11.2745	27.6325	9.07444	15.8293	4.94119	10.7164	6.98367	42.032	1.37159	8.22836	8.82229	11.804
	17.5947	3.78756	23.1094	9.21645	17.1265	4.04725	17.5556	7.46825	7.89869	0.759575	5.18398	7.32129	14.8139	21.6027	2.7772	4.86898	18.6893	16.7255	8.55053	25.9548	15.6721
	1.2789	16.6083	4.60361	28.122	20.8275	13.4598	8.17067	8.44589	20.2491	5.60558	16.1059	8.18911	19.3775	12.7796	26.9534	14.742	4.61784	9.15651	7.17187	12.2211	8.62426
	15.975	12.3535	14.7469	3.88751	18.9881	6.95741	10.1844	18.2689	13.4594	5.65265	23.6006	1.86639	7.75848	5.89259	9.72306	4.11552	15.8672	18.1597	5.55994	10.9057	7.47443
	25.5849	8.86092	3.62551	65.5683	28.1404	4.09404	2.39108	6.64278	15.7061	6.17457	25.5063	5.38128	18.5263	10.3857	5.35515	8.14597	17.919	3.17305	12.6697	8.93377	11.3137
	18.6542	17.1252	4.54289	10.6135	18.7129	3.98542	15.8086	9.71931	4.02826	1.92928	3.09031	17.1502	15.5764	21.6265	1.77605	9.1173	2.46156	11.3872	13.934	5.71717	2.58285
	10.5027	6.48292	10.4622	50.9538	13.0112	42.7151	5.76483	6.61168	9.95261	8.04397	18.9753	8.40274	5.85796	9.98933	4.68793	10.5396	12.9901	10.3405	14.6075	11.3249	4.05339
	4.27407	19.1675	6.08966	25.9016	11.7277	16.2329	11.044	6.13619	15.1939	6.15383	3.05416	2.01224	12.0179	9.10902	7.95528	22.2556	15.4442	6.64614	1.23975	9.16835	8.10872
	34.7918	12.9124	4.99915	30.286	8.98309	16.927	10.2549	11.4239	26.2091	12.4502	11.2533	12.2314	11.0008	10.3175	2.7782	16.9091	8.91242	0.847164	9.76939	6.44984	8.2389
	42.7305	5.4703	85.987	33.2349	22.3206	68.915	9.53897	1.09215	39.1128	10.4277	5.38153	7.66219	19.8829	43.9217	10.9906	5.7996	10.3402	18.0839	17.7942	13.4138	12.0931
	10.0522	14.8601	14.9666	21.3627	7.55509	16.009	7.81556	10.4397	8.96365	13.2701	7.2827	4.45687	14.6095	16.4346	14.9728	13.7978	7.11195	8.6201	24.8114	2.8165	1.08583
	10.0078	11.5729	51.8246	14.4701	14.3614	6.03543	12.6981	21.3916	42.429	6.16272	3.5165	16.1586	8.35558	14.5923	16.4953	10.919	2.11625	6.2569	23.1988	4.41236	13.9251
	34.3928	5.55483	2.96051	37.4672	5.62541	12.4498	26.8453	15.6242	13.9703	16.7579	11.8472	24.2926	9.27044	8.99875	9.77771	10.2307	8.49878	35.5724	16.0009	12.4444	4.00242
	14.8521	1.31173	65.4755	0.805654	3.66845	6.37178	21.4454	13.9003	28.3699	17.8542	9.46727	3.85948	22.1851	8.51854	12.6281	18.9637	4.14733	13.6672	15.2735	8.76409	3.21762
	13.4856	2.20215	17.6216	4.96977	5.42599	10.0407	18.4497	13.9799	13.4752	16.4457	5.11404	9.35359	2.32811	8.55741	10.0609	6.83291	3.95589	22.0364	2.46741	15.1366	13.479
	38.7044	1.64324	1.00534	18.6667	1.58035	34.7541	12.9077	11.5152	10.1441	5.41201	3.92948	9.49993	5.28492	4.48784	7.68889	5.73692	16.7292	5.46379	6.08862	13.1869	7.54248
	5.41456	6.77237	9.68776	36.638	8.2375	20.4692	15.0348	17.631	7.92426	11.4513	8.03249	7.50277	12.368	3.13611	2.38941	30.1567	9.88995	10.2359	5.88081	10.88	16.3641
	37.6372	4.62387	8.3179	23.9704	8.26753	23.5392	12.79	6.58883	15.8981	8.39771	3.70842	8.45317	7.4985	7.74598	7.50837	16.4417	5.41883	1.84337	14.4111	10.9996	9.78078
	8.5973	7.14283	19.4343	10.2484	21.4073	5.92256	8.59434	26.4624	15.7261	3.61173	7.59915	4.11323	16.3175	6.32821	14.4815	19.3644	17.2307	1.659	21.0143	16.8772	12.7572
	72.7825	6.51308	13.2021	13.4722	17.6443	14.4712	33.1437	24.9884	10.106	15.8962	13.1794	11.5244	8.48156	19.9811	10.6679	1.77313	12.484	6.99544	16.3624	11.3789	2.27524
	18.6934	7.98763	5.91481	13.1962	14.977	11.1734	16.8704	15.5673	17.6853	23.6829	2.83148	7.78218	6.21661	6.49288	5.86836	8.5776	8.54375	21.7085	2.95327	25.2382	9.96393
	8.7016	9.38213	15.9438	14.5185	13.4359	11.3836	6.81303	22.5553	24.5616	13.094	7.0966	5.24875	4.8278	4.72986	15.6287	6.64677	14.4139	1.74173	20.5675	7.27274	12.9957
	2.09846	10.7165	13.632	12.31	24.4146	16.8518	10.8274	13.6594	14.5032	37.7204	3.95843	2.05748	1.64304	4.82682	7.76919	3.4176	10.2015	7.1572	8.70997	13.4012	3.43886
	6.89328	7.89626	30.2969	24.6882	23.0734	33.0185	12.7483	5.0394	5.09634	9.46495	5.52099	8.48456	5.86152	6.57007	4.12921	13.3576	7.14253	1.01018	16.4966	11.7733	5.04369
	9.77088	14.7001	7.97061	14.8401	11.8525	14.7178	10.1444	15.5582	13.3835	17.0933	5.62792	13.0148	1.55535	8.02081	19.8267	9.74907	22.3384	14.4061	37.6066	29.9755	21.691
	70.428	17.4404	17.3509	11.503	3.40967	7.82887	24.2006	22.2243	13.1025	31.4731	8.16543	4.88477	6.61313	6.68218	1.96309	6.6098	0.384824	24.3789	7.21989	23.277	28.6538
	24.1174	2.90242	115.102	5.50948	15.5907	15.0933	28.4134	0.918616	3.50468	7.49536	5.1784	6.36047	5.70186	4.51977	4.56937	9.87322	8.38591	2.94047	17.5808	4.38086	11.8634
	7.92487	9.77095	9.96734	35.5579	11.4504	10.6574	20.8445	7.48531	10.5957	2.28219	14.083	11.5541	11.1622	4.71751	15.0022	4.26635	4.76253	8.06346	7.95679	10.6805	14.935
	7.73146	7.06836	8.92013	16.5049	2.62989	15.1181	14.0404	6.57035	8.11627	4.36234	16.3606	4.45995	14.3164	10.6307	3.16393	11.6966	10.0494	5.78443	4.78219	10.7546	17.9618
	5.45775	7.92965	30.349	13.9772	11.4922	7.88403	21.5106	6.37321	7.08763	10.335	15.059	5.6285	11.2258	11.5978	7.3443	1.32586	9.72593	13.9557	15.7711	5.92627	7.16101
	8.80805	8.63093	33.1115	146.307	7.14039	25.4354	13.0401	12.8362	10.0223	4.85981	3.60463	12.3856	11.1358	5.52226	12.1541	6.11401	4.33422	12.5767	5.52867	4.33243	3.56773
	23.8416	57.4451	53.4863	28.2435	19.6589	24.3348	5.94513	5.66826	4.54866	7.86663	10.7029	13.0657	5.82441	11.8163	14.303	11.1986	8.2642	10.073	14.6862	31.1712	22.1817
	12.0667	27.9423	2.48336	6.76124	23.8412	8.77007	11.8269	7.63643	3.39785	15.1828	4.1104	10.7104	6.1699	8.7048	22.6017	2.29574	9.45835	3.56034	23.7667	11.0127	5.08428
	23.7245	10.2978	6.43363	9.93124	35.0748	15.825	21.6295	30.531	12.9934	15.8318	15.5726	8.14903	19.0704	3.1955	7.92615	12.9746	7.45783	8.83554	1.82398	11.1031	2.60091
	126.323	6.54224	10.4902	8.60868	26.8108	5.36014	22.1745	19.4268	22.2541	4.37399	13.078	10.6483	8.57836	7.98877	4.18344	9.26206	1.50395	9.84637	12.5905	6.82809	14.6734
	4.80001	12.7957	24.6213	4.66222	21.4625	11.2126	7.1131	9.248	3.77399	16.7439	15.1417	2.0886	8.57973	14.2393	8.15681	3.56715	17.9545	6.45278	17.1967	1.85538	11.5874
	0.443834	9.67529	5.77052	5.24571	19.1998	6.60248	2.57283	22.5711	6.81432	6.69761	17.6137	17.8723	4.52381	10.2956	7.03017	9.40142	4.75162	5.56368	32.3517	7.27065	11.0107
	62.4571	20.5489	42.0219	10.8411	13.9969	11.1902	20.8003	13.4578	27.9011	7.99887	21.5552	12.7275	9.65429	7.9325	13.0304	5.433	6.76273	3.39924	8.34176	26.2193	21.9122
	14.3029	11.6811	41.7834	5.18504	44.9756	22.1291	12.7307	14.4319	5.62274	5.59306	33.3346	5.17749	22.6989	5.39128	9.62059	17.173	15.8655	0.564124	9.70172	5.49768	6.16083
	18.5698	41.2548	57.8903	53.2622	10.9622	23.943	13.787	11.1204	9.16624	7.45537	14.7924	15.2429	3.23711	26.6802	6.40191	16.3845	8.46749	3.28808	25.9388	8.17384	7.17305
	8.1232	2.70095	1.22395	21.8167	34.2342	12.0777	6.09571	8.55219	22.4724	15.8727	22.9402	10.959	20.8189	15.3878	13.6889	6.57112	8.47713	14.4254	8.25961	9.54532	8.9981
	3.13058	6.16904	15.5131	48.4028	16.2928	12.3626	6.45371	12.8729	9.6986	9.99811	19.6113	13.9614	16.9037	23.9245	4.87486	20.173	7.54248	19.1044	17.4651	9.44491	5.06086
	17.446	24.9506	12.2664	8.87042	16.6993	17.3972	12.2797	23.5816	5.71314	7.9996	5.90639	35.527	19.5996	23.844	6.87342	16.1447	4.11926	6.4657	24.1522	4.5759	6.56819
	23.8094	20.7001	10.9129	61.7233	26.7803	10.7542	4.41363	17.0418	21.3377	8.25803	9.69752	21.459	28.9966	21.2028	5.37144	0.453972	6.55791	22.3888	6.27414	11.66	5.00317
	31.1394	12.2965	3.95048	28.1991	28.5378	6.70064	7.77426	27.5258	8.60079	25.2649	16.8583	11.5729	27.5531	36.5417	6.4188	7.07027	7.19462	14.3298	14.276	28.9075	13.6816
	7.73171	19.3057	4.23786	9.85793	7.6652	11.7617	8.35677	15.7762	13.8233	31.8808	20.2919	38.363	29.6061	34.3952	13.8195	14.7026	10.9999	15.7273	11.8065	23.4198	8.45179
	3.25244	31.9006	8.67233	3.47501	44.403	3.73083	0.851616	31.8773	9.69418	20.2957	8.89302	14.5143	13.6418	35.5467	7.87801	25.6569	2.7387	28.2868	9.21954	21.3583	8.84675
	13.4992	10.3763	4.37554	4.33456	16.6364	3.78786	13.8721	32.8746	15.4876	27.4673	2.10703	22.8853	10.2446	2.96417	12.0117	10.4925	17.8766	16.1685	21.1055	5.80129	15.8917
	16.2369	34.6109	6.38027	20.4459	13.9046	14.0767	6.38566	11.5896	4.33951	19.8012	6.10375	23.3929	16.0335	23.2255	11.5575	1.8157	10.2071	5.7586	11.9403	18.0772	16.266
	11.9734	21.3807	23.3524	8.03736	10.5666	11.7922	9.29125	26.1279	9.53063	35.1691	30.5921	5.36193	15.7995	6.72864	14.4794	2.19423	19.4142	14.945	12.3184	8.43882	16.6046
	32.264	82.8036	11.642	5.58738	17.3046	17.9972	12.7667	30.0037	3.75447	6.82929	10.1285	12.0698	13.1733	11.9846	3.25725	1.67813	14.9235	15.5544	18.7253	5.53437	5.36097
	18.0927	24.292	12.4281	3.94901	25.8462	14.7749	25.4648	22.6138	5.971	19.2433	4.14167	16.5053	15.4682	14.4623	14.5022	9.64576	14.187	3.14873	15.3071	11.9445	14.0662
	7.61114	2.92535	2.69573	7.89441	22.6423	9.85884	9.91119	4.48643	10.5002	33.0028	13.1553	18.3445	18.4613	22.3668	23.5294	5.69996	9.38032	4.68677	11.0603	11.7815	11.8442
	11.8817	9.56661	4.37625	19.4415	38.3637	4.52492	10.5571	0.805093	4.9653	6.89184	9.90093	19.5633	12.2254	12.2799	11.0283	5.74121	9.03901	12.8367	8.02345	18.736	19.7812
	8.32454	12.2472	8.25483	8.77362	21.9362	2.8908	4.51493	13.1651	12.0176	7.97641	9.52928	16.8171	12.2757	15.433	12.2669	1.71456	5.15509	7.11774	19.4939	20.38	9.68414
	24.3998	13.9887	11.3299	1.61921	13.6466	10.0708	11.6819	13.7458	9.98994	2.75168	14.9508	10.1076	11.8616	5.50793	7.91603	6.85879	10.3287	1.17088	24.3776	11.6113	9.95136
	31.2655	44.0714	9.77873	119.953	5.93175	2.92069	8.39944	17.344	23.7209	8.69403	3.19058	20.1259	8.50096	11.2336	4.36628	2.4638	24.1277	7.28857	23.4567	6.52265	5.91477
	10.1087	23.1811	2.35713	6.0628	9.97694	11.6243	3.41538	11.3171	22.5753	10.4419	7.7469	7.29123	5.60552	13.7084	34.4914	10.4587	11.8965	4.66133	20.5225	19.7652	12.9637
	7.53166	6.38847	4.19353	9.69766	3.63786	26.3291	3.23682	13.3711	8.23256	10.0694	5.91878	8.03817	14.1514	10.1519	61.504	6.09922	5.45469	11.1295	17.1253	12.79	9.29318
	10.1737	10.9824	2.64513	35.5393	14.1668	11.8536	8.77595	27.0989	6.26624	13.9982	12.8845	9.19034	9.44723	15.5584	15.8478	4.86702	14.5086	8.50201	10.9412	13.2061	10.1998
	7.38744	6.32915	14.1427	28.2796	23.1265	13.0379	11.7266	10.4064	8.226	13.061	14.84	7.29599	21.6243	10.7452	24.6195	4.55725	6.20548	18.4696	13.8132	14.4917	12.3225
	6.81583	1.2941	13.0172	70.4523	34.0267	12.613	15.0465	12.199	13.688	8.94978	16.7394	21.1907	7.91397	5.95939	12.3611	6.90752	8.65763	7.5257	5.81336	3.46669	9.41553
	3.54193	24.0505	22.0556	3.33146	2.34459	17.1035	9.37931	2.18716	13.6576	9.94168	28.848	3.04723	4.68436	3.81543	11.8529	3.67268	7.80358	4.05997	22.9683	21.0408	27.1956
	10.4927	2.33727	5.86688	5.75768	34.915	27.9872	7.41259	6.54031	4.12425	7.19588	35.6041	18.8091	25.0148	21.2173	15.9356	7.93331	17.3059	7.73916	8.57086	33.58	16.7899
	24.8484	8.43895	9.54558	6.58699	146.748	12.0918	9.77672	15.6347	8.27592	4.51334	51.5669	2.59493	18.1263	10.5853	9.18367	9.85329	14.0009	7.0647	10.0008	24.7793	13.1143
	17.4758	130.969	12.3939	18.2314	29.0131	2.54047	25.4868	27.0496	9.83261	8.72115	35.5685	22.4889	17.4245	9.27172	17.4501	14.9698	7.43213	1.22523	10.1642	19.195	20.6343
	18.4612	2.53152	8.48344	8.87965	10.7994	7.2591	7.96412	7.97635	12.5292	14.9692	4.49149	13.9203	6.10885	16.0676	20.6901	43.9268	4.86558	16.7351	19.2183	6.51854	8.437
	15.4039	7.49868	2.78314	33.3025	1.00301	8.85779	0.604616	10.6499	12.3919	20.3023	4.44092	7.93752	9.12787	8.09891	9.89877	11.6662	2.19408	9.24259	2.44908	15.3371	23.0516
	13.2724	40.498	6.55652	33.5041	4.77309	10.0359	1.81156	5.96186	7.86703	16.227	6.18497	7.97823	11.636	10.5632	16.5005	2.55792	5.13697	1.86165	12.6996	13.4553	29.8132
	10.1318	5.62052	1.6561	48.5876	3.98386	9.34637	12.6936	12.9316	3.92229	17.1336	5.21761	9.37052	8.38149	4.65744	8.68229	2.17892	12.0247	5.36613	6.61649	17.284	10.5051
	25.2482	21.4888	56.923	10.848	0.950968	0.965199	29.6458	40.5433	7.27671	16.5829	17.3787	7.34558	4.99609	7.53484	0.59152	32.7465	8.25271	3.60925	14.9035	11.0438	14.3628
	14.4764	5.30534	18.7574	11.6253	18.9502	29.1834	11.5036	5.31479	13.5644	22.1861	5.77282	8.2956	11.5761	13.1655	13.3454	30.1513	12.0807	13.6536	2.53592	5.82036	6.05819
	17.7102	10.3422	22.6663	1.80066	6.8351	18.5656	9.94389	12.1494	18.8403	17.5339	9.15324	13.5575	7.62567	11.4591	2.89076	66.5505	7.1145	3.04405	13.7749	8.06196	12.6588
	25.2865	19.1928	2.76267	6.45871	59.6089	40.041	9.15752	13.2269	18.2633	16.2912	13.6456	2.56007	16.0302	5.99008	18.045	42.5597	2.0241	9.9895	8.97529	17.2926	13.4517
	13.8706	4.93088	1.45215	9.15996	19.5561	21.4086	27.2084	12.3924	24.042	24.2462	10.6846	10.3034	5.6247	17.1976	12.7841	19.4432	21.7017	26.9202	8.75747	1.86283	5.36398
	24.2581	22.0853	16.0532	3.9813	30.6557	5.75988	22.3555	13.5087	2.5396	6.54836	17.3083	9.03006	18.4971	15.2089	4.29987	55.1101	12.7591	6.67479	7.12004	13.9517	21.1207
	5.97974	5.22683	30.5233	8.56787	8.81952	7.71131	14.8123	16.2821	7.42874	11.4226	7.76162	5.2742	35.5304	18.3479	22.1056	12.1211	11.5962	11.6117	5.93395	13.6152	9.18112
	9.76147	8.53325	16.2477	8.88926	48.0211	4.38407	16.7103	5.18018	17.3597	21.5393	3.29319	36.6828	12.8251	27.887	5.76103	8.40318	7.82799	15.8333	5.58133	16.3326	17.8451
	7.62037	6.82309	42.1	6.10683	13.4041	39.0956	7.05153	16.3109	23.5649	7.11276	6.6025	8.20376	11.2963	25.1166	20.5439	4.9263	30.1785	8.23562	10.0893	9.0621	5.03769
	14.44	11.7764	14.8926	20.8435	5.23807	30.6538	4.46748	7.97533	6.89645	5.19727	5.45131	2.78199	5.02071	19.572	26.2339	11.7147	52.3266	10.1282	8.77997	23.7405	23.9667
	13.8686	10.8807	6.07766	2.41158	9.11033	32.561	14.2278	5.30972	14.4133	12.4186	8.57514	3.47772	3.24845	19.5633	9.88446	10.7286	34.4149	22.3954	2.30774	11.6885	12.7342
	3.77616	11.8271	36.2657	13.5959	11.7526	21.2635	4.82008	17.0309	7.43124	9.44907	6.35663	11.7528	7.05852	5.20769	20.3934	5.35846	30.7435	3.75041	10.8708	13.5084	3.60416
	9.78418	18.8469	18.3508	13.5635	14.145	13.4576	7.63024	11.4823	21.9398	13.51	9.40929	5.77353	17.0344	12.8743	12.7535	25.1195	23.9498	7.84372	23.5044	16.2519	11.9719
	19.4711	1.77818	7.27694	1.67132	16.6882	34.312	37.4639	10.5232	34.2805	14.6268	3.42135	5.04132	7.05468	14.2628	3.52607	14.5912	19.9767	12.302	10.0506	7.70056	6.36148
	25.2051	4.70209	16.3911	6.43183	8.69431	24.5342	19.1589	14.0117	9.04904	24.1104	26.5573	12.3484	16.818	14.1157	8.68421	9.43731	12.2332	11.2923	20.9672	9.39308	12.949
	16.1042	5.24379	33.5222	3.93226	4.26709	5.5983	26.9947	10.128	9.30068	11.0053	5.91087	12.9295	7.55017	23.2074	7.59495	1.32944	23.486	5.90156	3.79698	9.36249	18.4413
	27.2353	7.08174	18.0351	4.34037	12.2678	53.8203	27.0157	11.7218	7.75358	4.78932	25.1803	29.4305	6.86626	14.4549	7.8414	4.9796	16.6609	3.39175	6.70437	18.4741	2.49625
	7.84969	31.3219	35.6277	2.84501	6.38191	17.7892	24.7651	16.575	16.0205	18.1393	3.47342	9.44683	3.37537	11.762	1.97993	9.08966	16.768	11.0479	5.20797	7.99807	11.1579
	3.96954	9.34063	25.6875	3.90562	7.33427	26.0543	11.1602	17.247	1.60509	29.8339	7.98073	17.2771	9.31906	14.0124	9.20758	12.0954	22.2083	14.6562	13.577	8.59333	10.9029
	4.88469	12.7783	69.5055	8.67517	4.4638	17.2973	12.2562	5.97011	13.7161	15.2334	12.4404	15.6608	8.32077	9.89747	4.10373	26.6912	14.0511	23.2811	15.6798	28.9409	6.20552
	12.4289	9.67523	18.6751	11.1541	87.5	8.68602	78.4415	6.16368	15.7407	7.50908	13.0186	10.267	6.475	7.34179	9.23637	27.3512	9.43335	8.20433	22.5118	14.58	7.07369
	21.5873	16.4454	3.31751	14.9117	6.8739	18.1851	22.2551	13.9903	5.37389	3.41847	8.17885	1.82227	3.79662	1.8543	11.6408	22.5652	3.63186	6.96662	6.49373	7.24675	12.06
	12.841	1.21595	18.746	17.0722	18.47	46.4995	32.6509	24.914	8.26557	12.479	19.4844	9.75712	7.6503	8.8754	4.08767	17.247	5.73555	9.4338	3.18584	5.37165	5.95924
	3.29597	8.3467	35.2176	4.71643	29.9411	42.4257	10.3031	7.75102	5.959	14.8587	29.719	4.54933	8.00283	5.55357	16.9944	14.328	20.5959	10.044	17.797	8.52188	7.85077
	4.37796	11.4771	2.76029	5.66505	18.2605	30.073	31.5115	13.0186	29.73	5.70328	18.013	7.25268	5.67597	2.95202	9.34948	6.6597	4.6659	5.10736	3.4433	11.6707	3.95238
	7.5387	34.8169	41.4157	7.06315	63.1735	41.3899	46.4219	8.44112	25.8083	5.44812	15.626	9.4367	14.4199	3.61258	11.9257	11.0835	12.3907	6.81036	4.91693	16.021	8.40703
	14.9979	5.4227	22.9954	9.82348	14.6409	1.95959	16.4736	8.32379	8.10277	7.96586	20.7084	11.6733	18.06	21.2423	22.6093	10.0351	16.7704	24.0873	16.7549	6.32988	11.1301
	4.3881	9.10254	8.71734	8.67072	4.31608	12.0539	5.85067	23.2086	12.9694	13.9799	28.0589	9.89892	3.79329	6.95652	7.7093	5.25966	3.62147	11.9899	10.172	20.3695	3.35789
	101.73	6.23934	17.3775	15.0139	4.19063	6.5981	48.2113	6.40268	1.74402	7.77071	29.2014	8.38962	19.5896	6.09247	15.9066	6.3904	16.3858	17.309	8.72636	18.628	3.52936
	12.2004	7.83444	4.80163	5.41551	4.54886	18.8575	1.26352	11.0682	7.55923	5.66191	38.4533	20.4895	10.741	25.0421	20.4007	1.81719	6.1672	8.03119	4.92998	14.1392	10.574
	10.8917	8.0151	9.04736	45.9836	10.179	7.15202	21.0402	5.32587	10.9315	8.96235	49.3419	8.27477	6.77878	18.1188	5.6221	18.8981	37.3148	5.3938	6.6813	19.7103	17.5784
	12.9874	8.76312	29.8518	24.9803	56.8391	43.5314	13.2445	12.0529	4.85771	3.0543	6.82915	4.10385	4.94292	12.1662	14.2584	1.06616	27.4623	7.47081	9.83763	11.27	17.9926
	12.5836	5.02458	8.54431	14.2774	37.0762	8.87637	3.59959	29.4523	15.1012	5.71048	6.59504	4.31071	18.693	6.47369	11.8758	3.33801	11.81	24.0223	12.3697	2.5163	1.36053
	3.07903	21.8142	12.671	4.39422	46.0922	18.8361	28.4485	7.51012	2.76459	13.5226	12.1278	18.7458	7.57667	18.303	3.76413	3.98624	11.2858	15.2595	4.34753	9.46964	10.4901
	1.38662	20.708	126.314	5.19187	23.6358	139.415	43.5115	6.06093	19.3022	5.48443	21.4132	11.2445	17.8256	19.3467	9.54123	2.89724	9.50545	9.35941	8.32376	6.81802	14.271
	12.9261	15.5641	2.49185	9.88388	5.97049	33.3645	51.8544	23.9139	6.26916	20.9593	30.4002	8.49942	22.0578	3.55663	15.5985	3.71441	3.57297	29.5004	2.52822	15.8712	6.71743
	6.59366	14.4751	4.0757	18.3713	6.23164	0.566826	24.7685	33.1542	2.334	10.0179	5.89567	13.1574	26.3412	1.94114	15.8716	17.1235	7.46149	27.0757	4.74973	3.75667	3.72425
	6.16598	8.16491	18.6375	13.3497	7.20101	7.2184	13.0646	24.366	8.86669	7.5745	7.90029	20.6231	30.6538	11.9749	10.0332	14.532	5.09453	28.7427	5.15376	6.72905	13.4523
	13.0411	8.06435	10.707	30.9724	4.69322	5.81583	9.38137	17.7053	16.6418	13.2369	14.2626	5.81964	35.3083	24.2422	10.9474	11.4741	6.30947	18.3956	6.24006	3.36993	23.2942
	12.4603	3.47161	27.844	32.9399	14.3078	3.73844	6.39005	6.45367	18.6432	5.05201	3.16533	27.4613	21.9836	40.8119	0.249008	15.6977	2.21294	74.2304	8.79859	4.93229	13.6383
	2.85724	6.29253	9.44224	7.39408	7.09784	3.13198	5.96002	12.9879	1.74286	7.25653	3.15054	8.10952	43.2021	12.8696	2.96272	33.9157	10.2496	20.4335	4.66887	3.12087	5.70253
	16.4817	16.8512	13.3747	15.9931	5.35276	1.49278	3.6792	8.59258	10.8779	7.95659	8.86018	15.4049	39.5225	28.7299	0.507448	19.2211	16.6056	50.2516	8.95295	7.97807	10.6703
	4.10785	6.78932	11.5374	10.4688	3.238	6.38754	8.87536	95.7078	6.13325	3.87108	9.1863	4.92803	37.8724	23.2723	6.2536	14.664	8.23497	34.1877	3.0176	13.3715	6.34899
	10.6473	8.51094	13.9924	7.7232	15.8173	48.6748	43.9651	19.9668	6.54533	1.5704	9.75993	16.1295	10.2237	29.226	10.1	22.8867	6.77629	20.9538	7.21261	10.5834	7.41059
	7.80888	4.75926	22.3986	22.0343	7.68078	14.7378	9.65406	21.5497	16.5195	5.18758	4.10111	16.0052	2.29176	7.80038	7.507	5.38516	13.1154	9.05733	4.40976	6.88557	9.2981
	15.9458	69.6524	12.0526	28.6183	14.1306	38.6186	47.3449	5.3406	14.3359	8.39215	4.21491	7.04294	10.6433	5.44637	4.08877	8.87882	11.6526	10.2827	17.4037	3.35579	12.8414
	11.2325	16.3138	7.23285	6.84176	7.94276	3.36681	119.706	17.3364	10.1361	11.6982	11.3791	8.64111	19.4445	12.5928	3.61786	8.84712	13.0771	12.7254	8.36815	10.2865	7.72976
	23.6728	9.1674	5.81882	26.929	3.60426	40.2646	33.2851	20.6926	1.42431	10.1005	5.55382	18.6282	25.6667	12.0965	3.77184	8.43439	23.1813	12.9716	27.8399	10.9088	6.4148
	15.8465	10.1956	4.52172	25.9953	9.45917	12.5173	3.43061	49.6805	13.4051	10.1283	0.864226	23.6942	13.8803	8.79315	20.6686	13.2532	33.9764	13.7536	22.5144	3.00927	4.85639
	5.59634	13.3529	10.5256	80.6738	8.68622	3.96097	7.10496	6.47359	14.126	2.54709	8.1664	7.03112	13.9248	10.115	11.59	5.01706	6.95429	5.86655	9.83258	4.19655	5.35254
	2.89513	9.01403	8.97465	31.4995	7.23409	4.13907	3.93239	37.6775	3.07858	11.0371	3.92809	15.7797	10.9559	16.7909	9.76239	5.81265	9.64341	14.0162	10.5964	6.77114	15.4114
	2.08062	20.7237	29.0217	8.62318	2.04191	3.63329	2.76037	5.11354	7.93489	14.4384	16.3527	8.89576	5.68793	7.81067	7.70652	18.8925	18.0124	11.6385	19.5852	8.16388	20.0271
	2.5402	15.5142	12.044	26.151	4.45822	4.36664	2.37357	8.11613	15.4644	4.02207	10.2202	11.8808	5.03812	11.0221	11.2569	5.43219	8.22337	11.6757	62.908	30.8222	13.6572
	11.6924	27.7591	2.21452	23.1633	12.2532	5.37968	5.09211	10.2627	12.1066	2.61339	1.09408	18.1454	8.46484	7.50785	5.75241	5.95467	18.8265	17.7784	31.1194	49.9379	19.1176
	8.87788	13.8949	10.7187	17.7258	13.3051	4.61222	9.95843	6.06547	6.85839	8.7612	5.07206	3.74809	21.5968	2.37068	11.6917	9.67704	14.4762	6.07036	34.8404	42.2075	29.7884
	8.95265	5.81545	7.24084	43.1069	12.5826	9.28497	44.7057	13.0027	8.94067	6.1583	1.26649	17.6447	7.62105	2.90861	26.946	14.0783	10.9271	3.67733	29.5924	38.3979	33.4631
	9.41213	7.52772	33.674	31.6522	10.6632	14.8257	6.57057	47.1427	11.1601	5.93058	10.9814	15.6969	10.9231	6.96046	22.8911	9.54334	13.1659	17.8272	18.763	27.3439	15.4076
	6.57982	9.47414	10.7901	16.5308	4.99993	11.709	48.0135	42.9018	12.7226	8.6982	3.69825	9.45684	6.48204	17.9873	55.0829	5.50959	20.2983	6.3454	21.6692	23.9143	20.252
	4.99371	12.2771	15.3775	7.63811	4.43833	18.1242	15.2646	17.4593	11.7239	6.03421	16.6688	5.74136	7.70431	1.84915	66.9982	7.49758	13.8783	14.6206	24.6626	23.0765	3.47742
	10.1122	81.1031	9.31939	11.7695	7.4845	6.33056	27.7188	4.32861	34.4222	16.7763	12.1176	7.79389	9.98799	8.63544	69.9592	15.455	3.62083	26.0244	23.1548	42.6729	62.6729
	2.71618	2.97859	6.37325	11.7569	3.44956	85.1436	7.13795	6.31659	15.851	20.4529	7.83107	9.49119	5.71003	11.3059	83.1392	9.06955	3.07035	9.69627	22.8772	53.6125	36.6761
	11.9115	17.5533	11.1609	28.6086	8.98262	7.66036	3.26855	3.03361	9.2279	12.968	11.0444	9.68191	15.8992	4.3341	52.7681	17.7722	6.91069	16.4823	26.5292	50.529	33.2388
	3.92925	17.109	4.61553	8.06862	1.5569	3.95491	10.564	12.8649	7.07258	4.43267	16.6594	11.523	3.90925	23.2847	84.3674	7.12989	10.6165	13.9419	22.0506	18.4043	24.3768
	16.3442	2.9448	35.4925	9.64876	0.904944	26.0593	14.1819	4.55291	18.1045	12.3098	5.98338	4.66812	3.71037	7.36984	5.35244	10.3819	9.4692	8.78933	13.6029	59.4945	31.6708
	12.4694	12.2224	22.998	99.5404	1.73837	34.9026	13.4988	23.3838	59.8627	21.9051	2.20689	3.75771	6.54144	2.87884	8.16424	3.59193	16.7137	7.74869	6.06931	6.47294	19.2249
	7.7413	4.68427	7.0977	8.67082	4.00218	44.1124	2.38463	39.2977	25.7349	26.7819	5.63532	8.19223	3.69468	0.700287	18.34	17.9214	3.88855	8.17755	7.41046	7.01243	18.6425
	9.72457	8.81633	6.5387	3.52408	12.751	7.14394	6.17697	9.95635	10.41	3.94697	3.38916	5.78675	17.1684	14.2839	13.7696	7.32498	9.48077	11.1411	37.7526	6.02195	29.5825
	14.2583	8.00193	25.7286	18.0251	11.5282	2.56555	8.51896	37.7162	4.92771	2.52894	9.80696	11.3181	31.868	11.9061	4.94718	12.3973	10.2323	3.92746	14.1999	10.1566	13.6369
	41.7808	16.1631	9.77557	7.62802	5.22235	16.2623	19.329	56.7727	9.49329	24.12	10.9275	7.9377	15.7471	6.34162	16.433	15.257	15.7173	3.65126	29.2337	1.79515	32.6371
	6.61517	13.2871	8.36836	31.5981	13.689	15.2782	21.2066	16.2898	4.69495	10.1589	9.32619	22.2636	7.45272	19.9706	29.2904	2.69865	12.9437	4.92302	12.0912	3.9438	34.5745
	6.62306	20.1255	22.3376	5.72442	57.9052	6.18643	7.31789	15.4361	29.7391	17.4741	16.4347	14.0997	31.2403	4.05763	30.3428	5.30542	19.6589	8.8237	13.9018	12.9083	10.1208
	10.7101	26.0773	28.7086	14.2687	27.3748	57.8768	16.1985	3.06803	10.7538	15.6378	9.94937	17.1234	9.59082	11.789	23.0694	38.5573	4.49536	5.0761	3.19699	5.74981	25.9529
	5.45071	20.0699	12.8214	23.2412	8.00906	48.3503	71.3675	0.823818	41.4662	6.49409	13.1219	7.92083	49.9258	6.58252	13.5593	39.3104	4.78193	5.85297	14.3824	6.98242	5.99938
	17.8197	9.8284	7.05996	17.4622	10.2325	43.9853	10.6191	6.97428	9.22697	18.8715	14.1772	33.5868	5.98744	16.4022	11.9937	54.0561	11.3135	8.56789	24.6306	23.462	19.4661
	11.9094	5.861	11.4346	20.0072	4.98813	17.3556	14.1269	1.38247	20.0971	14.8294	5.47293	14.9068	9.06488	6.56366	20.878	77.3554	17.6346	14.2061	5.80026	14.9985	16.3159
	8.56358	7.15375	11.9583	23.0292	15.9802	0.916278	27.3986	7.08648	12.2538	45.6453	17.3408	9.59993	8.16002	4.228	10.2169	54.671	24.9373	10.6516	22.5365	9.1952	11.8937
	11.9213	4.55845	4.37091	2.80933	31.1682	3.84729	37.4921	4.16433	6.47598	21.095	39.1916	16.6973	15.1955	0.954351	6.33693	93.5016	9.10621	10.3101	16.414	18.2746	20.4733
	4.6264	5.57885	8.422	14.9779	15.6832	6.17608	48.3918	34.0317	14.2522	27.3658	6.2188	4.87657	20.4948	4.61114	3.13467	3.42558	24.592	19.7769	6.73366	7.93094	10.7482
	6.52396	7.66509	6.85412	25.3254	34.8182	4.4065	7.5718	9.34976	18.8099	13.5243	12.6417	10.4031	5.47569	18.0931	7.01	6.5425	18.5567	33.6496	2.53019	12.7914	18.0591
	3.7808	8.31418	11.2018	16.8465	43.4773	5.24421	4.41183	18.3235	48.2245	23.435	14.5595	5.98889	8.72818	8.05319	10.8856	3.40451	25.1427	16.269	10.7925	2.37232	4.20502
	12.2566	8.45579	16.2046	11.0518	5.20229	13.6661	2.84304	9.77763	51.2728	24.9562	4.1443	5.38271	14.6427	7.59639	6.78151	7.89584	21.7808	6.09259	7.3308	10.8106	9.31161
	8.08927	7.21999	9.07422	29.2953	10.3098	12.1923	4.91157	25.4919	16.8008	35.7469	4.3528	14.7791	12.8524	15.35	10.2297	10.1129	28.8254	0.213348	5.84855	11.1425	2.10075
	11.1804	4.99907	10.0132	22.0946	3.67911	9.62757	2.55133	0.901749	9.89048	3.38043	5.97839	8.92617	7.77932	9.65369	2.89217	6.4422	30.2707	8.63095	12.4504	10.7299	4.99814
	4.47897	4.88021	7.61147	8.04881	14.8095	2.37772	36.8121	6.04754	5.11626	34.0091	26.5887	11.1532	3.32438	9.40839	9.22058	35.253	25.2906	10.5942	12.5301	14.9867	6.29268
	14.3498	2.546	32.4162	10.0185	21.8431	6.35962	35.5257	3.19537	7.86344	17.4651	19.6856	5.85868	5.02998	10.1265	5.92356	34.0316	19.0028	15.9132	7.98276	17.6641	20.9718
	5.84575	3.48875	16.8229	23.6446	22.1671	7.28474	35.4365	8.67434	15.1996	13.5212	11.4749	9.6854	3.1573	7.67344	10.2458	8.10478	14.1031	15.2499	7.20864	14.6247	6.34472
	11.1273	4.63655	29.3561	40.4081	6.50525	7.41058	7.74546	19.9762	10.877	8.10067	18.9317	7.52638	15.2055	11.1756	9.06548	23.5643	5.47955	1.2792	2.33979	20.2607	8.23876
	11.6007	5.56809	4.27269	2.22446	31.6704	2.11602	6.30113	9.7924	30.8026	6.68331	13.8811	7.92911	12.0618	1.81245	5.30588	5.27881	0.434652	8.99947	10.0554	11.4366	15.0848
	28.1853	2.68781	37.4466	8.96121	11.6904	7.26647	5.57285	4.35919	13.9094	11.0738	23.5514	0.67261	14.5171	17.4047	13.175	25.9551	16.5744	15.5033	10.0023	8.17808	13.0169
	9.98922	2.8401	17.029	3.32186	75.0741	8.49741	8.76518	15.7932	15.7228	56.0696	12.7102	8.12276	4.9206	2.28295	29.906	9.61	15.7811	8.5402	16.4141	5.14763	13.4025
	4.3494	20.7479	5.44845	14.9964	31.568	15.1014	8.31713	12.8945	61.1547	34.4927	15.1709	7.77833	4.13818	12.5122	9.67901	5.82179	2.88131	34.6246	15.6873	4.41779	4.58029
	12.1813	7.11723	14.7262	9.62329	11.8717	3.04837	9.13502	22.5688	14.9688	55.7432	56.7299	3.5463	5.19998	18.032	10.9806	2.97619	26.6062	8.00651	52.9843	12.6465	5.72947
	15.0469	19.4044	26.1402	9.98186	18.6441	7.46002	7.38621	4.1513	6.35887	22.2638	12.9875	1.97483	3.20413	10.0461	13.6089	3.76599	42.1257	7.31404	17.603	5.49412	7.66449
	8.61263	2.31311	17.8464	6.60216	15.9686	3.70344	6.73491	8.9856	11.9295	17.9839	41.7998	4.97802	4.03099	5.78431	6.26072	4.14116	17.0983	13.4622	4.48995	5.17139	17.7542
	8.42356	9.6298	11.2611	17.9497	37.0917	19.9266	1.72161	63.1521	7.3812	19.7142	23.8735	12.9664	11.1193	5.13102	11.4268	2.88352	37.0688	3.37257	8.30538	6.34466	1.44246
	0.825173	9.53259	31.9404	8.32036	26.7709	7.86976	9.50055	10.4782	7.63331	10.1537	22.4928	25.2713	10.2086	8.07903	14.64	10.4072	11.0809	12.1256	13.3848	21.3306	2.47404
	8.23154	13.3637	15.7374	28.955	23.7484	2.23657	2.16712	5.74789	5.65929	14.1368	15.7475	3.7729	8.44701	7.17325	7.917	2.75798	14.5064	13.6976	16.0262	12.2717	14.5248
	1.64108	15.0114	9.81014	9.67121	12.5231	11.8441	13.1717	10.9881	6.10739	15.1766	23.2134	2.18902	14.7129	7.93907	3.88633	3.29791	8.80875	6.91654	11.737	10.5999	8.60042
	12.1165	3.15201	19.4569	14.6872	13.2836	7.23857	5.61081	23.1868	1.28174	57.9741	7.56248	28.4112	9.47582	21.6688	24.8822	4.06413	11.1474	10.0933	16.7519	4.32254	10.9887
	13.88	27.1156	6.39642	5.22287	11.0906	9.7826	11.3368	31.3063	30.6926	51.0461	32.8504	3.92468	12.4554	13.7052	7.84836	4.11591	2.96929	3.38607	12.5741	19.9498	2.6162
	9.17893	6.46943	10.9054	11.9624	11.4091	5.95588	8.01068	12.9284	4.69442	11.5276	14.682	9.92417	10.784	4.83828	19.9143	12.0824	5.20965	25.4001	4.97897	11.3847	9.03652
	15.8007	7.83875	8.81445	4.9823	24.4495	3.63945	1.53197	7.38349	10.5759	38.4349	10.5546	3.60095	12.3696	3.49842	10.1323	6.64103	7.52304	6.46527	7.6566	22.1052	5.79487
	10.6076	2.75686	2.22651	19.7204	30.9603	8.13709	4.24596	4.88536	7.70814	12.5814	7.65086	6.52643	15.4593	12.3029	3.86033	9.68671	6.90684	5.26882	16.9584	10.3934	7.90595
	6.29729	13.3473	5.6679	9.31605	10.5409	5.73326	8.93993	14.121	20.6665	4.2416	3.3222	12.4225	25.61	15.0375	0.476302	15.3096	14.189	8.10653	28.3057	47.0484	40.4894
	6.77592	12.2383	12.0333	12.1568	84.5902	5.07047	14.2333	9.04463	6.31013	4.43192	12.2278	16.8002	13.7373	18.778	6.11947	8.64231	10.6455	8.70677	4.94141	19.8902	12.8901
	19.1692	2.49324	16.0578	7.52108	5.50711	2.69185	2.81523	26.0973	7.02613	3.86262	29.0165	25.8246	1.83538	16.0586	7.49463	10.4839	3.67075	22.9805	6.72097	11.2171	9.96649
	8.97772	5.15403	6.9184	14.1692	5.11092	8.32933	3.5765	18.5616	9.57096	3.77857	41.18	12.6864	39.1865	15.7241	11.3568	15.9569	3.03679	23.2077	11.3534	11.0087	7.10804
	7.34503	4.81422	8.94799	16.5215	31.5181	1.51434	2.69056	31.1519	11.378	8.98672	5.90572	27.9046	34.6173	40.5459	8.16696	6.32148	18.1472	21.1685	13.1405	8.14447	23.1165
	7.91588	5.97385	6.95837	7.11803	10.1318	3.95521	2.34922	13.2938	18.5644	5.13245	11.9444	10.1043	3.85665	22.2697	2.54428	10.3172	10.1607	4.61096	3.2393	16.7928	8.3714
	14.2328	4.70681	3.9685	41.4968	38.8569	4.75852	4.76897	13.211	13.8829	5.82506	8.81952	9.10348	31.2994	6.65508	10.4099	11.8576	7.07211	29.9776	3.25264	14.1564	19.4875
	7.35701	14.6524	58.1911	13.8607	3.49229	49.2946	0.606548	9.33439	10.2337	13.985	12.7766	48.8647	37.06	48.1358	11.7006	5.20905	14.5839	27.0287	5.98924	9.02087	9.05692
	14.7933	12.0004	10.5936	14.5214	30.8064	15.824	2.14194	6.87666	1.11786	5.40464	22.483	27.4512	36.5255	26.6198	2.11546	29.1689	6.31213	15.862	22.2616	22.4648	11.8792
	15.7232	3.10448	1.77797	1.08355	8.52264	12.3948	15.3875	6.74533	5.50927	14.9702	18.0682	6.34019	14.2329	17.2955	9.44477	12.9913	3.07839	40.4848	4.25469	3.4765	12.817
	7.67464	3.11016	3.38031	17.3898	9.81511	9.21312	11.063	7.64134	24.8648	15.2568	5.24629	12.1285	9.45047	15.723	18.6972	22.2967	9.21871	24.5507	8.89686	12.6187	2.91277
	13.1652	16.3532	8.56551	5.29017	36.8859	13.7475	3.55573	3.68438	11.6664	11.8099	13.0158	31.0052	5.58356	25.0354	11.9893	20.4271	17.9608	19.8116	8.27431	5.13392	23.5705
	10.9927	6.2246	1.30836	17.0247	15.4251	10.8799	5.93428	0.523915	7.75016	8.63931	46.7647	13.2912	31.6838	6.21148	3.12183	29.5348	25.7323	9.03464	15.1835	24.0701	17.2541
	10.5789	9.06335	2.62352	21.6084	13.9127	38.8981	3.6403	5.25991	54.7262	1.83971	7.83305	16.3114	19.9317	39.5588	11.0508	15.1072	25.499	7.89006	16.0399	5.68113	6.27863
	3.87212	18.1451	22.4293	3.72932	24.1418	22.0173	6.45521	11.5932	6.58634	9.74021	19.9442	20.8357	15.8104	29.2958	9.46327	4.15367	15.3432	1.70114	2.10108	1.49951	12.7596
	5.1577	30.9501	1.29719	16.2559	10.24	41.4966	8.19669	4.59546	4.40018	13.1828	12.2371	12.2004	17.8516	7.06113	31.3246	6.81391	15.2844	3.85569	17.1851	22.9122	32.0067
	9.44503	41.2021	15.8258	23.3258	8.82702	25.8933	2.41041	3.70289	11.7171	13.1036	12.995	12.5676	9.93842	17.3106	15.2611	6.63969	3.78752	12.1675	23.4771	7.24975	7.76286
	40.5928	11.8569	31.9667	15.7369	20.1086	11.3701	7.00057	7.91132	8.31306	7.63633	10.0101	13.1958	12.8961	1.17275	6.57528	9.79004	3.68418	6.91948	18.9066	12.1958	6.4992
	6.52327	0.367648	27.7889	22.0215	16.6311	4.67809	9.16465	12.3638	15.3363	1.22231	3.44731	10.1602	4.50232	11.1361	16.922	8.65806	5.98347	8.21526	3.7543	15.8929	7.21941
	8.29358	28.9995	6.72512	13.9873	9.11487	0.83795	7.63281	9.83416	17.2135	8.83182	0.465416	16.9734	2.29207	9.002	11.1206	6.49095	9.21214	21.5804	3.9356	9.87272	14.7879
	8.3776	0.866006	22.106	12.1616	5.2128	19.3282	4.46362	4.39982	9.17144	4.3399	15.7453	7.34549	36.0067	2.29579	11.6248	9.87827	2.53106	7.80523	19.6439	20.4073	15.9251
	8.75512	1.52362	7.88551	12.6144	24.4105	3.3479	4.68606	3.75757	1.88958	27.2502	9.51911	24.5694	52.587	15.0938	11.7767	13.8725	9.50513	8.82122	12.419	11.9128	16.063
		11.6469	10.5796	33.7669	19.8327	11.291	5.39487	12.2559	7.58465	3.29031	9.73397	37.954	85.4868	36.7266	16.1947	3.52451	8.53743	6.45066	15.5855	22.1146	16.6498
		11.7229	9.69518	1.56944	14.5521	6.90912	4.37724	10.4825	6.03433	12.3838	12.6856	52.029	16.0469	36.8051	33.2215	20.8595	16.2938	8.31003	5.09847	8.4032	12.2713
		5.29631	6.72724	9.65008	6.12459	44.3722	4.48543	4.63697	13.5891	39.6524	10.7269	14.0587	23.4305	1.8963	35.4715	18.4744	29.2111	10.0343	20.7905	8.65785	10.849
		3.22724	6.72678	17.319	17.9402	11.8538	38.6884	6.4675	31.9931	4.17584	5.22907	28.1202	4.54482	11.4877	4.43961	7.55569	31.0573	10.1253	10.2595	8.97585	2.99418
		4.27591	5.78869	5.74018	16.3196	95.4378	18.9628	6.18398	21.3829	9.65926	21.6437	11.3753	16.9792	13.9946	44.9208	9.96476	20.1228	6.25958	11.6978	11.5356	8.2705
		12.0039	10.1136	12.288	15.864	22.3834	6.1103	20.5998	9.03511	8.86495	1.34813	22.9046	10.2584	10.5552	19.8514	11.7208	20.4907	3.00368	2.3008	3.06154	14.5811
		22.5494	6.03693	9.22955	5.23691	22.7634	15.3599	0.381619	16.4732	12.1573	5.35057	12.0247	7.65702	5.67483	25.15	22.3633	5.9507	2.16761	13.9643	4.99323	8.9983
		18.1985	11.2861	3.82475	5.32656	12.8582	11.8241	2.01318	3.13356	12.8171	3.08093	8.37764	6.48886	22.2854	2.332	34.9764	1.53439	6.59454	5.77578	3.73545	8.14039
		17.9509	3.1583	4.52238	1.93742	29.594	15.9458	9.94312	5.15269	13.447	6.39388	4.56691	17.5242	0.89275	14.782	23.2977	2.1344	14.7142	15.4419	22.3426	13.5239
		13.4814	9.7955	6.54966	36.0048	27.9906	18.5262	17.8459	3.44686	14.8744	2.26657	45.2225	10.5427	11.2931	4.46099	6.85786	8.45474	3.26375	12.3719	25.8291	17.9905
		10.6705	6.74609	1.60415	4.26501	49.2733	21.7761	4.45914	4.24629	3.46261	14.3013	8.5406	5.58187	15.5798	20.6284	7.6034	16.3276	6.24416	18.0479	19.7571	13.1044
		7.21172	10.0263	13.3778	38.5034	1.46994	22.1932	9.22251	7.35983	5.32399	5.00161	34.0153	8.67968	20.9576	25.6309	8.15238	5.55647	7.98994	25.0561	33.8925	37.8303
		7.80831	6.06004	14.2868	12.231	9.51779	26.4412	18.5751	8.86027	4.25506	1.67992	3.60272	22.0786	11.8743	10.4565	18.9026	10.9356	24.0795	40.1811	37.1034	19.0204
		5.22412	4.63253	7.25647	11.7475	16.5384	4.92934	8.94554	9.60916	17.6148	4.47052	12.1217	4.89689	7.81453	11.1341	13.856	12.5848	8.77423	6.6467	23.4114	11.9803
		5.93387	5.89888	12.2755	3.46016	7.7704	16.2682	1.07143	8.96357	23.5542	20.8852	9.14757	18.5507	18.1126	4.23435	0.633851	11.6069	3.74676	4.41879	22.0146	8.8918
		11.6116	2.3427	60.648	15.6749	10.6374	9.66587	18.9191	1.41524	11.021	6.70122	5.89401	4.08121	29.8878	13.9453	22.961	4.27901	6.75717	8.28312	9.67158	14.9883
		9.13304	5.33798	7.0811	8.02204	10.8609	8.41189	6.40969	3.03405	9.14075	10.869	4.58375	20.0514	8.80607	7.75241	45.401	3.31999	4.2276	7.1163	14.6394	31.1919
		17.4211	6.3013	5.80671	44.0131	16.6001	10.3908	13.108	11.941	19.6192	10.3147	5.14204	24.4445	6.65608	9.21136	6.97975	13.8504	10.6267	1.84889	10.0134	13.5221
		19.6199	16.9947	9.4209	34.7067	12.0648	9.25194	12.8352	12.429	5.39123	41.7898	5.14676	6.27363	9.41031	12.0187	63.4563	7.72509	6.69023	13.6844	17.4567	5.44948
		6.51339	3.03697	21.7099	5.60827	91.2059	6.39871	4.76954	3.74235	5.36591	2.43373	14.1796	4.12624	8.22275	61.602	22.1814	8.09689	8.79727	1.77794	9.06438	16.8263
		27.9487	10.4561	1.70904	4.02311	8.11201	44.323	4.58189	4.71425	9.06718	3.66591	11.7199	11.3785	4.00734	40.0864	12.6548	39.8141	3.55619	3.53672	9.19507	19.67
		14.1975	16.2364	4.09247	11.5305	1.61128	15.9127	9.42669	9.06031	10.6852	17.3665	22.8857	5.24432	15.183	7.76994	7.50548	55.0213	5.71296	8.08215	0.592012	35.2737
		9.97524	6.02695	12.5378	10.8347	27.1604	92.4584	11.5021	11.4298	0.50073	22.0505	14.1435	10.05	11.1949	6.38902	24.3325	48.1833	2.02764	3.04192	22.8347	24.4353
		11.7405	4.9425	12.7685	4.73978	5.93751	12.4	4.16285	7.24227	4.46533	4.65022	8.77873	9.03432	40.0613	22.4423	6.62833	31.6597	4.09107	2.80192	20.7112	0.531363
		21.9614	15.7682	13.6884	31.6344	34.7772	18.8655	3.43486	1.08472	1.10842	6.94485	2.44264	8.77191	23.3418	21.9008	14.2469	13.1895	3.531	4.99849	11.2612	4.03754
		10.8421	9.12514	10.9289	9.64306	25.0936	23.8656	36.3303	5.39793	6.45117	5.26927	14.6533	10.4848	13.9756	23.2425	23.7716	12.5919	9.73154	4.83184	5.33976	1.92653
		20.1919	1.38947	6.61321	6.3101	40.4491	10.5526	9.4143	3.88155	1.94581	8.63197	2.4245	13.8146	5.58893	27.5603	16.775	5.77777	4.92675	13.9499	9.61103	8.73834
		1.71182	5.54604	6.60509	11.2735	8.80938	62.0766	16.9041	17.2259	4.13265	8.77195	8.48515	10.4628	6.44114	22.5872	5.25366	4.35681	12.4267	7.44995	12.7689	8.50837
		7.34491	10.6022	10.815	25.665	10.7328	19.233	6.31675	2.12519	3.60378	6.86155	9.1277	15.3981	10.0079	10.2445	13.8176	6.36923	13.5794	10.3574	14.733	23.8478
		23.1355	6.4123	3.18577	15.0477	17.6652	4.8947	4.05227	6.42941	11.0526	10.9596	20.338	6.89812	7.47921	8.54637	16.0274	13.3574	9.8283	8.12895	2.38388	7.97267
		6.53007	10.0968	9.08874	12.944	13.3854	7.59194	7.29676	6.834	7.57386	28.5489	4.54962	24.2129	3.77138	15.2098	9.23015	47.7644	17.8249	6.79419	1.77632	12.596
			3.20075	4.00259	9.33243	7.36846	3.05313	18.965	13.4507	6.87093	14.9012	6.85649	2.05611	4.20643	15.1817	6.75976	9.18764	6.52275	15.1473	8.74157	1.70485
			13.1547	3.32387	7.04615	13.7312	13.877	13.8333	7.28819	4.58788	2.37663	10.4672	14.9053	9.28271	10.0385	22.0547	70.0791	4.12564	15.5599	6.5528	32.115
			1.48067	6.18867	9.59565	31.5862	7.39424	12.0765	6.23533	24.1553	25.9536	13.5777	2.22395	7.7548	7.43623	53.384	13.4194	2.69854	5.17073	4.49837	6.93126
			6.87841	8.61573	15.4786	5.509	20.013	31.5838	16.7886	14.6219	7.69228	10.055	3.99702	8.3795	7.29335	25.605	17.9354	6.12591	6.40597	10.0792	3.12999
			4.31445	6.31461	35.5656	7.54915	6.57272	1.97682	6.50075	3.4982	2.95723	8.84567	6.99923	8.49697	13.0461	14.6013	6.34424	8.82401	7.63108	6.29191	5.68374
			13.3652	3.67528	9.66482	19.4749	13.4166	6.70603	8.00589	5.90946	12.5456	11.9274	7.12281	7.03017	8.67862	6.57515	5.46648	4.10562	11.6503	6.76129	1.415
			7.89633	5.35826	31.0675	2.06075	135.498	23.7206	10.3262	0.856061	7.26603	31.9783	12.9654	14.7483	16.7027	14.3835	3.20442	4.79819	6.86771	7.56932	13.734
			12.1489	3.86096	14.4421	0.948753	23.5594	3.76384	13.5357	21.8686	7.71468	6.38139	25.8011	3.78466	16.0534	22.1112	24.1491	19.1914	11.6752	9.68379	14.6962
			2.71969	7.50917	13.4194	29.3028	4.55074	26.9181	7.29384	10.9157	13.1319	11.0002	2.83474	10.899	13.0235	18.3456	16.5381	26.2829	1.69432	4.37464	3.84253
			7.59406	4.15641	11.1098	18.2222	68.2729	12.914	10.9847	3.44286	9.44688	24.2239	8.22325	5.02658	4.086	17.9144	12.6507	24.0707	17.2631	5.50996	15.641
			15.7437	7.33461	15.7081	14.4622	8.17819	2.34065	3.92613	2.73974	6.36386	13.3209	4.46476	12.4586	8.5621	14.1534	2.43748	20.4994	8.37043	3.01042	13.3463
			12.6683	4.85134	16.6954	4.22545	79.7465	20.5053	10.7749	9.16577	3.16412	7.62612	38.853	0.61019	17.2595	13.8269	12.0477	8.56371	3.1038	8.85801	8.36637
			10.9979	10.3098	21.9431	7.27063	9.7035	24.6205	9.16947	1.26971	4.81527	5.6168	5.95728	1.82629	24.4761	7.22844	16.7334	8.71297	11.1397	12.995	28.4399
			14.7273	3.5941	4.2117	18.3358	5.12786	104.368	7.84592	3.35606	6.75354	3.48618	1.4646	11.143	17.5524	8.12663	9.2045	1.06175	12.0732	5.06144	9.2954
			38.8444	3.30526	6.09505	9.36635	34.9002	6.21166	5.51996	11.7181	8.51504	3.81346	9.43899	20.1311	0.917739	13.57	1.72629	5.54629	3.78383	12.4879	4.18523
			1.51454	11.3011	5.12789	9.58242	3.06652	30.4426	13.9474	1.43093	2.40985	4.11935	12.19	11.3296	9.25407	4.24881	11.264	9.12259	4.18147	9.64337	8.04097
			7.939	4.86612	2.3593	18.8691	63.4304	11.2549	0.816144	7.93159	9.1895	11.7478	1.09448	6.90453	6.82734	4.28047	33.4615	2.51449	12.774	5.37885	13.4763
			21.3977	11.5721	4.21292	5.6969	8.67084	10.8779	6.82334	7.96631	6.13019	13.8425	8.14836	7.7588	13.756	14.2008	45.4091	4.40423	10.6134	12.3258	12.6245
			14.0636	4.94184	3.75435	40.7901	40.259	31.4317	4.56714	8.63394	15.6466	26.3143	6.62687	48.8598	3.60036	6.56276	20.0652	3.39357	9.30442	11.7049	3.87464
			19.4448	10.8058	0.952117	7.30555	1.45061	21.9794	3.37381	8.95869	7.16221	26.314	6.91775	1.6879	7.32895	14.1637	16.5634	4.39036	3.74254	21.4485	27.8088
			11.6563	3.76389	9.59184	15.2025	35.6042	4.85671	12.4392	3.96659	5.07906	3.1209	16.5976	1.83462	14.4356	10.0615	16.2434	22.5624	21.7889	4.59953	6.35657
			12.6809	2.72094	8.3693	14.7532	11.441	4.0295	7.43037	4.20342	5.71329	23.8881	5.13392	17.4228	11.2368	10.3168	32.7391	11.6872	29.382	6.89788	12.6208
			15.2067	10.4035	16.4859	8.55513	3.79928	6.44132	38.6585	14.0791	2.67573	5.96516	12.723	24.969	15.5592	13.7851	15.9533	33.8504	33.3687	7.01566	21.0494
			9.27809	17.5859	21.6296	4.48498	3.57173	20.6416	1.18808	9.90798	14.204	9.86214	15.7855	8.97914	13.2984	15.5937	16.2727	9.96912	19.714	7.57262	18.8341
			9.54101	14.2462	56.8853	5.52986	21.1145	22.8429	8.78223	15.08	0.179194	12.0925	37.7868	5.68958	7.85408	4.15415	11.2894	9.54939	12.4987	17.1957	7.95937
			12.6553	5.35568	6.6218	10.0357	6.18159	9.39431	21.1485	9.85272	5.09342	4.43631	1.893	2.07041	7.71652	12.862	8.84611	25.0178	5.1011	2.13598	2.84193
			14.7002	8.81228	5.34694	32.4326	14.7112	2.46162	8.05848	1.94819	6.79737	5.3318	25.0293	3.21318	3.41187	8.27859	7.27398	44.3045	7.36796	3.19582	7.41329
			15.913	4.0372	12.2718	11.0059	7.98302	11.334	17.3168	8.29137	23.5504	3.92294	3.16885	26.6535	9.28494	11.8701	8.4887	40.9019	10.8429	1.50431	5.88457
			10.9304	12.6259	7.63368	19.5001	14.6875	138.128	31.7727	2.48176	8.54664	12.9884	1.09997	7.30593	8.47512	9.71441	7.06671	26.205	9.15906	11.718	6.02779
			17.5701	4.63912	5.1889	2.47001	12.1247	23.2106	16.4546	7.55837	4.50253	5.61586	2.41531	31.732	6.66548	10.969	5.62776	12.2095	6.78467	8.2274	11.0148
			6.59981	4.8377	8.88384	7.71588	8.86556	1.93622	35.058	3.53492	0.860771	3.15868	16.015	25.0687	11.5832	8.60854	4.60209	3.40978	9.67259	8.74229	15.8052
			20.7419	2.0664	6.09134	12.1854	14.9055	43.827	53.6582	8.30283	1.56077	2.79836	8.87414	33.3663	3.03998	19.6708	24.1911	10.7331	8.99239	16.3362	7.38522
			7.95141	6.30105	6.48428	1.89277	12.4314	12.9797	16.6984	3.2862	4.99112	9.77503	8.95943	4.76842	4.77964	8.22741	10.8781	1.97607	10.012	23.8876	21.6036
			3.42021	8.26151	4.50635	16.2197	25.745	68.0792	8.69118	38.7262	10.2805	3.42466	9.25983	22.1479	18.1367	13.8465	1.49731	14.3292	23.4952	27.9347	38.2307
			6.2582	9.23278	15.2495	13.0159	3.84441	3.27334	6.3948	29.8397	3.22949	4.38506	6.03545	2.82729	5.4558	13.5573	10.7438	15.124	14.7863	18.9709	8.8057
			7.89313	7.49057	14.0582	2.84331	12.9854	6.53753	5.99632	14.0233	2.02514	3.35027	11.1248	1.03103	15.2374	21.136	23.0602	47.7132	38.1939	14.0698	19.7329
			7.50083	6.15154	28.6561	3.80334	8.31138	46.0568	35.1668	4.3635	5.84619	4.68994	9.50073	4.4679	10.0039	6.26489	25.3013	3.74299	10.6245	9.25769	2.21863
			11.7125	15.7652	10.2492	4.07904	6.19094	8.20316	6.28168	14.5582	6.35959	12.1016	3.13677	1.8669	35.0812	10.0231	11.1507	68.6002	3.32154	4.548	12.8047
			1.3501	11.6151	7.62897	21.107	18.6568	37.5003	9.48645	4.23531	5.22176	2.82355	8.54939	8.03388	7.40064	16.6679	6.99923	5.5386	25.7248	6.21911	10.8957
			4.69808	7.50382	9.36592	18.161	5.56347	9.38773	26.2432	30.4163	15.3003	0.314698	2.87851	10.7374	4.91115	21.2509	16.9836	28.2589	34.9586	5.38943	12.2744
			16.8952	6.55504	13.4276	9.52824	3.83925	55.0464	9.65469	9.13565	1.46122	5.21458	7.08327	3.71878	5.10914	2.24594	2.93088	12.1626	34.7818	8.99058	6.60741
			6.08763	1.3939	6.56817	8.83595	35.1685	7.05038	90.1029	34.7325	6.32459	0.557532	7.35236	6.2484	13.6673	3.3107	3.99999	8.8671	10.8531	8.17184	8.05145
			16.8471	6.75177	2.98896	16.4528	28.6878	16.8529	30.9531	55.8341	6.07874	12.7672	11.0346	10.8636	10.0509	7.62798	10.1519	1.94042	9.00831	7.96962	5.38977
			7.24491	8.51677	2.31081	20.1926	26.0955	12.5072	44.6246	5.95286	8.3752	2.38235	12.1381	4.79421	5.8512	11.7142	8.39262	24.7869	12.1832	14.3372	9.82612
			8.53486	3.20918	3.55947	7.45176	12.354	17.4767	5.3942	8.8316	10.9033	5.17709	1.65926	6.4603	9.82376	4.28077	5.15416	20.6901	7.67718	5.00803	1.53302
			1.21431	7.85039	10.3838	25.515	8.14842	19.334	9.56329	10.6481	10.5315	9.04685	5.7767	3.27984	7.19717	1.66774	10.8443	4.50542	7.58127	14.7499	22.0441
			5.85195	6.15954	7.76574	6.83229	5.14922	11.6397	39.7963	8.35929	5.78587	16.4923	5.3335	7.90098	20.4996	11.3354	11.4744	8.81428	21.0951	7.74133	5.49809
			8.8964	20.06	2.3957	13.9198	17.1695	15.1605	6.69387	36.1401	9.10145	4.65072	17.4203	7.54286	18.8911	18.8877	5.19563	11.4387	5.38969	31.6616	43.1116
			0.855692	4.11941	4.20998	10.2964	27.6681	16.5795	6.16516	11.4431	6.70531	7.51535	3.93729	6.95032	21.5678	8.62713	6.57475	7.69478	44.0708	2.84349	8.15535
			7.89267	4.08592	10.5536	22.938	13.0334	17.9588	4.91284	8.26558	4.47395	11.9047	5.07374	15.7264	10.8622	7.91672	16.6747	8.25895	13.9774	1.31509	5.55006
			6.16324	4.19608	3.47194	5.73442	20.817	9.52157	0.990104	5.99963	7.0455	3.33503	13.6567	6.1473	34.5917	7.34024	10.9748	4.04403	80.1577	12.1289	50.6934
			9.25097	7.40619	3.59132	7.18689	4.17461	9.87269	12.5133	11.0954	13.5519	12.4615	16.7495	3.85918	7.96426	20.9702	12.4976	4.58183	7.28186	19.0497	49.0456
			13.4694	15.3304	4.45526	4.57158	5.43815	13.4832	11.6938	85.174	1.66592	5.15564	11.8436	11.2141	21.9507	1.62148	24.6119	29.0846	18.7734	27.5088	32.8212
			12.5866	9.12144	3.61917	4.90091	7.67494	14.173	12.9826	4.64871	10.0928	3.30138	14.1541	5.22966	3.14504	8.56107	7.89996	31.0615	16.081	7.00536	15.0409
			7.49814	5.43703	6.21369	9.48255	9.36593	21.3785	1.38199	19.4689	1.19638	5.4428	10.964	6.68978	5.37454	10.5219	6.46405	21.7421	60.7313	20.292	1.59767
			7.09993	28.0217	12.7756	3.99128	9.45084	22.9721	12.0828	8.92844	38.1742	14.1203	3.98929	2.12742	1.65496	13.95	5.84957	17.5344	2.19767	14.7277	10.8412
			9.07917	8.21642	2.69592	12.0461	19.5539	4.83623	121.007	15.1418	23.4248	2.04026	1.58514	4.06484	3.69242	5.31093	2.29487	2.11416	32.364	10.3049	33.9911
				6.58798	9.8591	1.72893	9.84139	13.796	11.1239	43.7293	10.9247	4.80514	5.12252	2.33539	3.1704	2.56831	9.04688	25.288	9.03338	3.15085	11.2401
				18.3464	4.52195	12.1267	1.18106	7.3129	8.75204	11.6322	5.29627	8.75207	5.98205	9.48141	1.65133	14.8803	8.26455	11.7332	15.5126	27.1077	6.70836
				15.2707	1.71699	12.0305	16.7296	5.81478	63.4934	8.27961	6.53108	5.2589	2.10191	10.4498	3.56083	15.3629	2.15169	7.6022	14.1475	27.0615	15.6458
				4.85747	7.37494	15.8077	8.97584	10.7549	9.56623	3.94761	16.68	4.52568	11.9982	20.7344	1.83724	16.0736	6.48069	13.5441	11.6814	27.958	19.7527
				10.0482	9.35433	11.427	16.7823	14.1163	73.793	5.18943	22.0104	5.22047	10.4749	16.2401	4.56442	17.8156	4.51157	4.15581	10.4871	5.90772	4.44798
				10.5995	5.92253	13.0742	24.7705	12.874	8.28148	6.20324	9.84004	5.14079	2.55831	8.88707	9.56053	32.4285	6.64131	5.25535	11.5709	76.3608	39.5162
				2.02412	8.67456	8.65865	13.6889	16.1042	4.15948	6.44328	16.173	6.56563	18.8462	16.3176	2.45451	11.2378	8.26012	5.40232	4.05826	13.3978	8.03466
				8.92581	10.332	51.3132	7.27718	6.71473	14.6341	9.62865	55.8026	6.86666	2.45079	22.945	8.59833	34.251	7.71441	6.50754	11.9317	7.72988	9.52507
				2.28344	4.92859	3.02994	46.1459	9.02992	16.9026	6.60974	2.73456	4.87	10.0212	2.88177	8.87574	7.8354	35.8117	8.21793	36.0033	8.54793	5.34372
				4.52425	7.40418	14.6432	15.7562	13.6237	20.9235	14.5024	10.5523	9.03215	12.1883	6.87346	1.92316	21.5323	1.93926	7.82508	30.0491	47.0522	47.0874
				5.91962	1.4253	8.39984	12.7937	10.4569	16.9299	79.3679	5.07876	4.72161	3.44357	8.02846	3.83572	9.92641	8.67489	10.7429	9.10133	6.28968	3.23263
				12.3411	15.7689	16.904	37.1675	5.24225	61.9135	21.1785	13.233	5.86389	11.055	7.52857	11.0995	7.81729	17.9808	13.1425	17.6876	27.526	29.4783
				7.37014	9.22111	7.42342	7.98038	19.4448	24.797	4.09671	59.6401	6.4304	8.96876	2.48482	12.0113	10.1463	23.3047	17.3222	10.2236	11.2311	11.98
				18.4059	1.86424	11.3054	16.5361	14.4702	13.054	36.4266	13.071	2.80254	9.51007	2.30369	0.500765	3.36359	4.09177	7.83173	9.87342	14.8192	7.09135
				4.2805	4.98196	2.47847	12.2956	16.5665	22.544	10.1958	20.0543	2.60831	10.9618	9.58641	7.28652	8.49838	5.19528	7.24557	19.2983	15.8174	17.5764
				9.12185	11.2552	26.0435	23.7003	29.3434	6.81429	75.9206	17.6619	3.59533	9.24118	3.67383	3.75286	10.3746	17.0096	3.4532	16.0641	9.86542	13.8587
				5.85239	4.16611	6.07936	11.2244	21.7057	13.7361	4.26487	5.92635	13.0426	8.55893	7.26583	15.7418	4.60358	5.96569	6.03953	22.913	11.0609	11.1021
				8.90033	15.6231	14.8962	2.99311	11.1017	29.7321	7.06729	75.9394	28.8144	2.61625	7.57958	5.62502	7.20949	2.59142	15.2478	8.12976	8.18218	8.17397
				13.083	8.49641	5.24085	10.5727	11.1794	19.3613	8.78244	6.93347	5.21587	7.31826	9.70387	8.48595	4.66525	5.00756	23.15	9.52382	2.33099	5.57798
				5.6298	3.55336	21.0322	3.72069	17.7403	5.4271	7.86514	14.5714	11.3917	6.34889	4.81485	7.55649	4.76518	41.0339	3.70349	11.24	13.4322	16.5671
				12.4692	6.2034	12.8871	14.3279	5.8874	12.7399	34.0921	14.1748	6.5632	9.9174	7.17066	16.7208	3.33919	27.0351	13.4267	10.988	10.0891	15.748
				12.6072	7.18995	11.1557	16.8623	20.1515	13.0199	10.3909	13.6382	10.9947	4.66211	3.90987	4.01843	8.08857	27.452	16.175	9.28134	9.12347	23.5592
				8.90894	15.5319	20.1996	2.08986	22.3698	14.2998	12.8043	57.3592	6.01827	32.5854	7.30912	21.0185	12.49	9.87865	9.1781	10.7699	18.1139	7.68706
				7.55016	13.8072	7.67235	7.43898	1.19352	13.2235	20.0033	17.1925	16.3429	13.3764	5.25351	8.36752	2.50614	26.2952	15.2987	17.5464	21.305	13.3376
				12.6843	7.34854	5.77799	12.8768	0.601186	16.1556	23.858	5.66201	16.2042	8.99713	3.92942	4.29102	5.49011	2.27603	16.0522	8.79069	24.3671	18.9736
				7.99005	10.3716	8.2278	20.2148	9.37994	11.7077	24.967	6.20194	24.0861	9.56426	7.82859	9.08974	15.057	7.09107	5.96517	10.3445	28.0702	6.83827
				12.3398	10.5743	4.76884	19.182	23.5305	22.3576	18.1642	7.15405	29.3564	9.07536	6.65808	3.36781	8.9968	6.31212	12.164	15.9602	11.9039	6.44202
				10.6142	9.96708	6.39649	4.58484	1.28676	18.3269	15.0335	10.4435	10.0325	8.87364	12.8711	2.37797	4.84053	6.5798	15.9071	3.54815	14.5223	9.59802
				14.6565	14.7154	8.20808	14.6399	13.5296	9.68895	33.8798	10.7213	6.41876	32.1069	1.80455	8.81555	12.3273	5.83602	6.70504	8.61713	20.7772	7.81839
				13.8386	20.0151	5.43565	14.7974	11.6543	7.26852	9.91515	18.2645	11.0011	10.5664	26.5047	14.5151	8.00268	3.92698	23.8237	4.63936	2.75914	4.69661
				14.1854	7.70946	7.02103	37.7306	28.1738	17.1372	12.3369	6.85974	12.4794	18.7256	18.3849	3.2263	4.08061	2.80028	11.7018	22.9043	13.0816	9.54435
				2.93492	8.19305	7.76249	5.38799	24.5733	16.2362	16.8263	3.96621	37.0391	11.9917	3.99115	1.75276	4.67857	9.07517	34.9053	32.3642	9.87164	16.7599
				12.9733	18.795	10.793	3.60774	14.6905	5.80037	7.6426	83.8624	3.77564	4.33161	0.559613	2.40956	10.5361	1.21224	10.759	8.26781	4.03387	10.9765
				2.24626	6.56572	8.35258	21.5665	25.2072	2.93291	28.7771	18.0178	19.1387	7.27547	27.0991	8.2612	1.91839	3.17997	2.88497	13.1324	7.17048	1.78615
				3.67401	8.31877	2.69241	22.2101	14.1847	19.6897	9.22533	5.49825	5.85419	5.8849	7.06813	6.31187	17.965	7.60766	8.24149	19.4367	10.4725	4.72545
				18.6986	9.24637	1.33088	3.45823	17.8582	8.88061	8.34218	68.0293	7.07021	5.24622	23.6871	3.65892	5.58903	10.1781	6.27616	15.7815	4.28015	6.3441
				11.9141	9.1329	8.71038	6.07288	25.0593	24.1217	24.3451	8.61788	70.2424	60.1112	5.87192	2.51657	22.9829	5.80724	7.79901	13.4675	13.0842	11.5985
				14.2258	5.26041	4.86741	6.24342	26.1275	16.875	14.1082	79.6655	8.962	20.3489	28.1962	11.1151	12.8598	7.99667	7.79275	24.2658	1.19968	14.2869
				8.27773	35.0817	3.14525	8.70555	18.1588	15.0548	6.36096	1.77308	20.8367	32.0984	18.5376	6.67072	6.49962	7.63	4.33935	10.5366	14.6135	14.5595
				15.675	8.30365	13.2382	3.16481	18.6999	2.61266	3.44119	6.13004	10.7584	6.24907	6.72747	13.6555	2.0061	21.1527	7.48079	18.4072	6.45259	13.714
				9.78648	17.323	8.75811	20.5009	16.3346	6.60547	32.8291	17.7061	19.0411	21.7843	6.83308	4.56852	9.45176	4.79742	21.2659	27.0302	5.07252	8.52306
					8.86836	3.02817	8.41865	13.5262	8.46681	8.87606	5.41493	49.6939	67.875	13.4602	5.15327	12.5421	1.36271	1.5603	13.329	5.69703	2.66399
					22.5057	3.97649	16.0551	9.6096	10.6079	30.0647	16.1507	4.79	5.91203	12.6515	4.99843	5.3304	10.4863	4.29323	15.2817	10.6367	6.93113
					5.50082	1.57524	10.5733	7.60309	11.0882	10.2154	15.6055	8.04391	18.9445	49.4814	2.16963	4.22771	6.47218	14.7734	5.35661	15.028	17.1698
					18.9116	10.8011	10.6677	16.7043	27.8717	15.4359	18.0532	6.75257	6.75128	20.2492	6.00161	7.61179	8.144	42.685	28.3075	0.896538	8.95245
					23.3948	7.75153	10.8687	42.017	5.05856	17.8247	18.8865	2.63232	7.85428	10.4721	11.0001	7.4256	3.97139	2.67424	28.5267	7.27052	4.51742
					17.9596	3.54898	3.96846	20.7046	10.2303	14.3754	14.7328	3.75177	29.2297	8.24454	14.538	7.30027	10.8304	4.40435	7.68899	23.5041	9.95308
					18.6422	6.40765	6.46921	3.60242	8.36718	14.1802	6.70474	18.3723	9.4368	7.90189	11.3892	4.26708	13.1689	5.80726	2.39452	13.7491	21.4159
					4.77362	2.78087	15.3151	0.00982	4.28798	13.6663	20.4495	16.3601	6.63341	60.5872	46.5839	9.93237	18.3018	19.2791	6.60649	15.6741	30.2819
					8.29001	3.7338	4.00224	6.77363	9.47749	6.37996	3.39618	11.2235	2.83327	3.76891	14.7524	5.67289	0.897562	2.35107	7.65036	30.6452	20.9453
					13.4527	3.78223	8.33773	9.5993	10.2793	2.68487	19.8362	5.07019	8.70885	24.7002	16.3871	2.68241	21.4338	10.6776	12.1975	9.16009	5.77082
					9.88972	3.89508	3.51795	2.19067	7.95515	5.76267	14.0956	86.4472	24.0616	5.80328	26.9332	3.62874	4.54166	6.33969	3.5474	5.13121	10.9714
					22.987	17.1543	5.88308	4.7454	14.0614	12.4082	21.5552	18.7708	12.0199	12.4971	15.8103	3.76483	4.8235	2.74255	3.19391	13.4185	7.70599
					10.0514	12.1771	6.89105	0.85826	12.5478	25.3355	9.31848	17.0644	15.1495	43.6468	9.35884	2.08508	9.82597	3.3918	6.72306	15.1015	16.577
					6.82672	5.68557	2.24122	8.09511	32.4151	8.30722	15.465	62.4143	0.480682	7.87692	63.8811	11.2729	1.67978	7.11793	17.6082	10.4648	8.89007
					17.1204	6.70807	19.2586	13.7156	5.37087	13.0649	16.3417	5.14478	21.9518	2.22208	4.49377	2.76211	7.22416	30.6209	5.9526	11.589	13.427
					7.75769	14.7734	25.3104	6.29608	9.01258	7.41396	10.7115	71.0813	90.5058	6.88082	14.39	1.56529	4.16951	19.4991	7.33579	26.8459	24.7636
					8.98249	20.3676	7.16426	6.27887	4.32893	12.2849	14.1518	4.87566	13.9739	8.04898	14.4476	9.3805	9.44948	24.8938	35.7217	25.1042	20.782
					21.8561	11.5884	3.29947	7.02345	12.4155	13.3167	12.339	4.51995	14.4857	8.15688	3.24442	1.68703	3.48327	6.19014	2.51599	8.27024	2.55337
					13.9805	7.15385	4.07648	11.7619	19.3014	4.49948	18.4223	15.0842	56.3361	17.0973	10.7018	7.0668	4.7838	27.5659	6.15742	6.14198	10.1233
					14.764	5.22462	6.8041	11.9582	32.025	16.6364	15.0768	3.80243	4.54828	14.4018	2.44513	6.52911	1.6108	4.90125	6.3435	10.3638	4.02689
					13.452	13.1675	6.90938	3.01928	8.12396	6.07832	13.7087	22.726	49.5797	8.70056	25.5151	7.52699	5.4773	2.90345	15.3809	10.3523	11.0656
					7.14378	8.1578	7.0533	5.56062	13.3608	17.1116	12.2933	3.4584	9.86209	8.92041	16.7162	2.13814	9.46629	5.30192	6.92045	9.75386	7.87087
					8.10964	7.06032	9.56694	5.76106	21.9691	11.2996	20.5887	13.1454	5.21396	80.9403	7.96063	6.4847	4.90224	5.84965	7.00493	0.88372	2.11347
					19.2016	6.35783	4.22553	43.2807	12.0883	3.953	5.58824	17.5016	5.19232	22.8225	9.21422	21.3111	8.31091	13.5673	10.0808	6.10802	3.54661
					11.5618	4.84502	3.70822	8.44918	16.2233	16.2706	12.1687	30.7152	5.82315	16.1544	15.4105	12.5838	6.25362	12.0257	7.72546	17.5734	18.5075
					19.8399	2.04226	6.46612	4.83692	11.7266	21.3449	6.72843	19.6524	16.5637	68.9418	3.0922	14.7342	11.3452	10.3562	9.75564	9.54043	8.52944
					9.64863	3.22221	4.89762	7.91073	13.1972	7.96174	9.4676	4.11895	4.16774	8.73323	39.9209	4.01801	7.46854	6.37582	9.48087	7.78361	5.03747
					19.5828	4.51008	2.6852	14.0353	24.9851	8.11833	20.9546	9.91381	18.3819	43.4433	5.98135	40.1666	6.71214	9.75533	34.8196	11.6227	6.67254
					2.09478	5.00898	12.4575	9.49712	34.0891	18.2613	34.4342	24.3343	12.5803	1.48042	18.0184	7.93482	4.02363	8.37003	23.2669	42.7185	23.4062
					12.7464	7.34656	1.96928	3.03404	14.8185	16.4526	19.4226	8.0404	4.37604	1.91151	14.6095	17.158	4.72212	7.02068	26.8477	5.67239	3.32449
					5.46307	5.80071	9.09725	3.59195	4.15804	8.65897	14.1136	7.5612	9.5578	7.16234	9.83446	16.6121	9.90157	6.23148	4.73731	7.5864	9.30592
					4.49326	15.5806	1.32147	5.20458	9.64992	4.38103	6.38222	4.25692	5.55068	11.2287	40.8389	15.1178	1.67938	8.28356	33.4139	7.73498	7.46559
					8.55524	12.0465	2.72969	17.6505	6.39908	16.7328	2.45101	4.74754	5.58572	25.2058	14.9739	6.99001	16.5063	1.98047	1.85283	8.20452	2.1806
					4.55265	18.1908	6.16566	17.3462	3.22355	5.3382	11.9336	22.1039	4.01971	4.7539	7.33939	34.5528	3.71294	7.73932	2.54159	4.91631	4.63844
					8.28563	12.021	9.37911	6.16079	6.18226	14.4816	29.7846	6.72998	3.22045	12.3499	5.09608	5.08343	7.01877	9.33916	10.6259	5.59494	13.6952
					23.0195	12.8162	9.08229	2.86354	14.8496	14.4152	10.8642	15.6845	5.17647	19.9865	10.4907	33.8217	4.81838	14.2307	4.58348	10.9312	1.46079
					13.8848	8.65176	4.98494	3.95385	5.09592	14.0542	15.2921	14.6608	6.52086	8.70053	4.08494	21.202	5.86752	2.14363	10.5153	5.90674	6.15538
					5.08935	25.8563	7.30436	0.426829	9.25841	2.06051	5.25863	4.75489	7.37033	10.6668	19.2912	1.43334	23.6435	8.99853	17.81	0.904798	1.85452
					10.9534	1.63961	6.68254	2.80209	9.3057	11.2399	6.60804	8.16319	8.10307	12.9059	10.7991	4.965	7.45902	3.95797	3.45622	10.5336	6.83604
					12.9847	4.90587	5.60154	10.6367	10.9841	38.7877	10.6661	18.887	2.36267	24.3696	6.64566	8.77772	10.0461	11.6393	2.921	24.9882	23.1701
						5.12211	5.47854	10.3686	3.47843	10.9571	1.13465	13.6197	4.64236	34.7019	11.0769	11.3816	12.6707	6.72719	7.05373	26.8051	28.6198
						11.3768	4.82708	12.696	11.5814	5.2834	1.88137	4.74039	4.03318	9.32717	51.6759	23.3382	39.5272	1.24236	3.24791	21.0945	22.7255
						23.2916	7.38522	9.93792	11.7967	8.50446	9.4262	6.14151	1.37484	3.1142	15.6141	17.742	10.1865	9.44713	6.82839	1.48254	4.12495
						17.778	5.14117	11.2111	15.1787	10.8538	2.08796	3.93621	6.8164	13.0707	30.9327	7.14763	11.8962	9.81956	10.7304	37.3686	36.8942
						4.94755	15.1609	7.43555	8.97268	9.56067	12.8248	6.34241	8.7547	21.9243	36.8169	3.91128	14.1251	2.14203	15.6008	10.4203	3.63433
						7.98178	21.6524	8.56094	16.4582	9.1277	5.02802	4.75369	0.327149	6.05103	8.92645	10.1149	7.29803	14.7196	8.86859	24.9827	4.47448
						1.81689	12.6125	7.40643	19.8293	14.4961	25.2635	4.09853	8.05201	8.85499	54.5443	39.9837	10.7923	0.370417	10.9892	3.68441	7.02932
						4.01203	5.32163	10.7329	19.8402	16.5724	34.7014	36.9657	10.4997	7.65555	5.72411	9.93179	36.1094	9.80857	14.3718	2.87803	4.71436
						18.5586	16.3459	10.1595	11.9186	3.6042	26.9929	16.4669	21.1021	6.48141	1.79288	14.705	6.4684	9.02326	7.34649	12.7521	18.6113
						5.22426	8.8634	27.4008	20.8337	8.22853	45.495	32.2986	13.3095	9.00906	7.35367	0.979015	38.8539	5.5152	2.86154	10.3475	16.7854
						21.3597	14.2313	14.137	17.0354	16.0144	11.2059	6.90665	2.47391	13.0239	6.27438	9.78045	25.8438	7.32131	4.38911	7.61213	2.26291
						13.5906	10.1832	6.17862	42.8789	7.27785	11.9273	17.6149	16.5293	14.3817	23.8183	32.3584	4.786	9.77695	3.56659	15.3746	10.9381
						7.71326	4.99144	2.91431	6.47523	7.3429	9.73585	9.26901	8.83086	3.78881	7.33031	17.6052	4.05607	4.11379	12.412	5.52601	3.69887
						33.466	5.07583	5.10269	10.1574	8.5743	6.65982	5.25658	11.1506	11.8692	6.1587	10.3425	8.76735	6.82656	7.75695	2.53299	7.75577
						15.6684	8.02174	13.2268	3.32171	6.25303	7.36217	7.74132	10.1836	10.7544	15.7009	0.352632	9.03803	5.27829	6.11442	6.26452	11.6141
						3.69393	13.6485	8.33487	3.27069	8.53773	8.9533	20.5047	27.1715	16.4283	5.39247	11.0992	33.7323	7.14993	13.6646	8.68022	14.3696
						12.3359	12.0859	1.84538	5.1597	3.6206	18.9025	5.99729	6.11309	15.0665	7.37046	27.8902	32.9824	4.05763	12.3983	11.2012	28.6391
						6.26537	18.0069	8.07966	6.70191	12.7846	4.64514	8.89632	11.9075	10.212	13.0317	13.8377	5.48177	11.365	9.35131	14.4543	28.9425
						20.5746	15.9071	14.9708	20.2524	21.9897	12.73	21.5862	26.3272	3.08032	12.8111	14.5308	2.30102	3.1689	16.0819	6.24953	4.25913
						14.7551	6.70711	15.1028	19.1308	10.8665	25.8153	18.3974	12.8476	27.4405	12.8708	4.20529	12.4388	8.37253	2.23824	13.2027	12.8947
						9.78776	13.8448	2.47234	3.26643	9.84261	15.7271	6.53332	5.33866	8.09005	14.0851	2.02277	24.3275	4.3582	6.36812	17.5928	18.5603
						17.8906	9.51919	1.9084	27.9286	7.00847	5.79747	14.0402	8.14153	12.0289	15.9222	91.6008	7.73393	4.31909	7.30569	2.78712	1.8843
						14.5045	20.1627	3.65216	9.57413	31.4792	8.68262	3.71057	3.52558	58.7285	1.15123	47.9136	23.0533	6.26298	4.69874	4.59025	2.78264
						16.4527	8.2329	0.802895	10.3989	5.23507	2.18673	17.2311	6.31285	35.7692	16.223	35.0598	10.6004	2.11766	7.8557	0.376834	5.03277
						10.8909	22.4408	7.48589	13.1502	11.4771	13.1479	7.9365	5.64151	3.08719	18.421	21.5694	50.0816	6.5336	10.5938	6.93414	6.70386
						44.6425	22.6307	8.64422	9.10324	15.7563	9.62388	2.58371	4.53192	12.8157	4.22281	3.98364	4.9789	6.52764	3.31158	8.53349	9.35625
						7.68811	12.4925	3.88484	13.3116	3.55009	4.6179	7.91545	5.67889	21.7821	4.08603	41.3865	48.2183	8.96689	5.18639	5.7855	6.76566
						5.41929	10.0074	5.85869	2.86984	3.55769	11.1001	11.5201	2.68996	12.0669	11.3453	6.11552	7.9204	13.6398	10.356	13.6003	5.6281
						5.80966	13.5029	1.73257	7.75468	5.36058	10.7534	10.8974	15.0687	7.79654	14.0653	7.0585	5.55454	3.30602	5.25938	19.1365	15.4498
						10.197	4.44379	2.82237	3.46724	7.80877	21.0284	26.835	9.6228	3.75915	4.57258	10.6384	13.9241	1.78394	0.169674	1.65729	17.1371
						7.84385	14.1105	4.48916	5.41161	9.56035	9.87002	12.0216	9.02671	6.42323	6.28796	5.77071	23.5188	3.5655	4.00376	15.9607	4.52081
						12.0465	5.22713	6.22326	8.14733	17.6143	14.498	12.4148	30.8812	5.76312	21.6151	35.4437	20.7318	4.13011	4.9028	1.93213	4.71241
						6.82004	5.74731	0.986895	10.653	5.50893	3.58942	25.2532	1.98721	12.1807	14.973	6.97915	15.0171	5.14834	18.2606	12.462	9.01301
						8.35485	7.41202	5.1941	8.91846	3.21932	11.2475	11.151	0.877203	4.03374	9.74697	9.97576	3.13199	13.5037	11.2578	5.25543	3.98377
						10.4756	2.54775	12.5029	8.20217	13.7714	12.5515	6.04989	23.7662	5.52395	6.08914	4.02836	6.70646	6.18558	3.06162	6.49864	3.85853
						7.54574	6.34216	5.44018	7.50318	14.6864	9.09607	8.36686	19.1071	6.98779	6.56822	13.3608	65.6286	17.5843	5.1407	4.60566	8.02289
						11.8123	8.24318	6.9351	22.2178	14.2383	8.06587	25.0027	17.724	15.4938	4.1428	7.28193	53.4111	5.7424	8.74497	12.8177	11.9457
						2.97425	3.93296	5.46916	21.2922	10.5543	13.7703	19.7615	21.1896	15.5128	4.26859	8.52512	36.8654	31.4992	5.06474	1.3213	1.04521
							21.4492	15.8287	5.33541	2.60202	14.6998	8.16534	4.22135	6.9797	6.63602	10.4854	20.2259	5.25698	12.5445	5.54993	8.0834
							19.762	0.439472	10.6531	11.9296	7.67107	10.3483	10.1057	6.79787	6.94855	23.8019	3.35685	7.76397	2.51255	5.06056	5.83615
							15.9827	16.1841	4.8494	5.08981	3.66783	3.18358	9.60083	12.6654	10.1473	3.87167	30.2152	16.867	2.56287	7.35996	5.26345
							12.8452	7.20689	6.76423	7.12185	6.1317	9.74249	24.4257	33.8745	4.47259	8.45136	10.093	12.1585	16.4534	5.45318	3.66946
							10.2715	1.57999	17.4953	9.05317	3.06788	7.50677	7.18017	12.3617	21.2693	17.8905	3.02676	15.1936	4.59551	5.77641	0.477929
							15.4048	15.5436	8.3668	3.32168	0.582416	16.4124	7.19159	11.575	11.9899	4.45959	5.58235	17.1821	0.213202	7.5866	9.25335
							9.50704	10.1311	2.25719	4.50961	12.1321	4.72248	23.4651	12.3377	18.2191	17.3887	9.10593	2.48806	8.7817	6.91816	2.72789
							8.50467	12.2681	2.82676	9.19255	7.28477	4.88426	4.59291	24.3802	9.69649	3.99516	48.3497	41.1413	4.16301	14.7569	7.42735
							7.57836	0.904863	6.55271	4.25377	14.2815	19.2875	5.71525	9.09734	3.29719	9.50916	9.75485	40.5252	9.40227	1.14703	6.65577
							8.75706	11.7631	6.33943	7.29707	18.102	1.7811	11.2712	7.88934	5.44544	16.6931	22.0071	8.47691	1.36632	3.01225	5.86471
							9.91225	3.93765	2.6816	18.8821	7.4925	6.82702	18.7279	23.1549	8.7433	18.0136	10.44	8.46826	2.76426	1.6538	2.28894
							8.5588	1.10241	9.33874	3.53224	10.6575	11.6567	13.9284	24.8568	11.4919	6.3197	36.2923	12.6883	7.81813	8.67914	5.15806
							19.8087	2.47549	4.37716	10.9781	10.7506	29.4109	14.7618	21.6057	8.23044	14.2567	21.4331	5.89757	5.20156	12.0744	9.69347
							25.05	11.1492	4.95266	2.40497	5.3326	13.2664	2.32887	15.8515	1.65927	9.84018	5.37684	32.1913	1.31157	14.0406	2.58638
							35.5666	11.9092	5.97282	8.68238	9.30352	7.61193	6.78516	7.9962	28.4081	20.1259	7.36635	5.45917	11.1489	6.13881	3.91208
							7.03647	7.64018	9.17618	3.43891	6.65957	7.2617	4.84909	8.86886	2.86458	14.9938	3.32943	11.6558	9.75636	7.35428	10.3679
							17.1122	17.3605	16.4346	12.9509	4.68213	4.11996	10.5806	10.1978	22.2651	1.41467	13.4024	2.67575	12.8997	8.18389	6.19616
							30.0671	15.0223	5.1717	3.99184	5.40039	10.7506	22.9658	11.7588	5.43473	1.03971	13.9752	6.1975	1.99164	4.36417	5.34744
							7.38467	29.9332	6.14391	9.59696	46.1403	14.7453	6.42213	8.27963	15.3314	3.66585	4.72858	3.25685	33.2773	12.1157	10.6616
							9.43061	1.0592	6.23556	15.5285	9.74783	7.86299	14.6229	10.2801	18.2229	1.3867	7.99037	7.16857	14.8819	6.20488	10.093
							5.82538	13.6524	8.46383	1.88038	9.98176	9.5621	9.93652	3.53549	6.06441	9.7377	3.66144	24.4337	26.8196	3.23052	11.0544
							14.7789	13.7927	7.83499	4.9843	5.42694	7.47239	17.7782	12.8311	5.20539	16.1634	2.70319	9.65029	24.3818	3.72281	6.16202
							6.81504	23.7443	2.25519	7.23554	8.20505	5.90574	12.8244	6.37286	14.267	18.4269	7.00872	49.4091	8.76364	7.99607	14.3509
							14.4847	16.343	5.89343	6.47189	4.1012	6.09961	11.9732	26.3428	15.2561	11.1662	22.0223	4.36991	14.3677	7.68176	5.72499
							4.58395	13.3451	6.22265	3.24162	4.92768	11.7668	11.1631	21.8897	21.5675	8.61826	16.5273	54.1667	21.734	5.40404	8.09877
							7.4742	4.99973	2.64645	8.45044	4.66079	6.38983	6.38577	6.68911	25.2692	3.21951	9.10739	14.4929	3.78889	4.51333	4.59218
							9.78341	13.2082	10.6796	8.55068	5.48598	10.6069	11.1285	8.29482	11.819	10.6768	9.96462	8.6041	39.5334	8.91024	12.5236
							3.33313	6.45112	8.09814	8.06123	7.11948	4.65767	9.9744	6.71827	19.343	16.4246	8.44231	15.8938	32.1726	6.28517	9.62401
							5.79788	21.3948	14.5112	2.51047	9.38725	5.12444	3.64412	16.5321	7.67214	7.19602	5.03915	12.1316	7.24301	9.57167	8.47089
							5.54494	6.29718	9.50968	9.38023	11.7885	5.27633	10.1393	25.0278	22.066	7.21659	3.31091	14.8719	22.1982	7.89055	1.62679
								22.9244	6.17614	7.82163	18.1322	11.5201	25.5665	24.8474	5.44842	18.3948	5.21629	9.11404	9.68907	32.2354	29.3715
								7.38341	10.1879	7.23571	1.57373	3.98023	14.0985	27.0942	10.2992	8.34257	13.9565	2.89053	7.46901	7.72647	11.189
								12.2236	11.0645	8.66949	3.55338	14.1681	8.69985	13.078	15.511	11.2222	8.90493	14.6836	19.5776	12.5886	15.8968
								12.8299	24.6105	3.12312	3.28305	3.64921	14.88	17.4526	12.1372	4.56727	3.14316	64.2579	5.09469	5.09016	8.02389
								7.3474	8.59765	14.9268	6.4747	11.2371	10.9426	2.97279	13.8466	11.4318	14.1018	32.9229	12.4458	8.43077	2.23497
								11.529	10.8971	3.55258	11.7505	5.06667	12.1171	4.01775	13.2793	6.01358	15.5086	25.2594	6.80298	12.9967	10.4923
								7.20649	4.72911	9.73132	0.270091	11.8053	7.79411	7.85617	18.1263	7.91691	7.12855	29.1519	7.321	20.3488	16.8877
								19.0683	15.6026	10.5518	11.8117	42.2933	11.0261	19.5492	9.57472	2.45286	2.54001	3.99748	2.86802	6.2981	10.5457
								10.2939	13.8486	8.30861	2.23116	12.59	11.2394	5.21008	10.6067	29.5749	17.1447	16.9549	12.7134	45.4569	63.0546
								14.0691	4.96761	10.2731	10.3942	12.0133	11.4405	2.68343	2.80732	13.0149	2.76809	6.26459	33.5721	23.9254	18.097
								18.2834	9.363	9.93727	11.9609	5.00143	7.7914	7.12636	23.9599	19.8168	4.39035	5.82827	4.6833	5.18667	4.74236
								7.68759	4.70523	6.37916	4.6975	4.43995	13.4211	9.83984	12.2069	1.58574	25.8876	7.69348	19.5817	11.821	6.26239
								16.7822	17.6152	6.65913	12.0216	4.81377	5.16448	13.425	5.03589	17.18	10.4861	8.52844	13.8685	15.2929	7.60432
								16.7372	3.09769	18.6905	14.6676	1.96513	6.29537	12.4777	9.93893	14.4773	5.9114	42.9573	16.5319	2.26934	4.23581
								12.6828	11.3565	11.7085	10.5266	15.2271	23.5963	10.0295	9.05437	10.4176	1.48743	6.23095	17.6467	13.4459	8.58014
								21.0584	2.52752	6.85717	1.46491	7.5312	21.6145	7.15631	10.9612	24.9572	15.2339	27.1822	4.06573	11.4844	12.7357
								20.7799	13.6485	9.62107	4.14418	17.222	10.7273	9.21481	7.57131	18.9541	17.2323	23.6076	4.95783	13.3575	15.0386
								19.6146	10.3686	2.36639	5.14711	5.16714	6.74113	13.3234	10.3884	12.4557	1.27457	5.60333	9.57664	6.70419	4.1746
								8.70178	6.74584	19.1675	12.5796	10.114	35.6848	12.0755	3.75684	5.29726	14.6044	13.0964	31.2251	6.22247	2.9846
								10.9888	9.97696	4.83244	8.36614	0.463937	4.17338	13.0956	32.5906	16.0201	6.66787	5.70583	10.322	18.0167	11.8736
								14.6958	9.31125	17.962	11.4847	6.84381	12.375	8.03211	15.3953	5.11629	23.4359	9.21968	11.1336	5.72242	13.5808
								8.50417	22.026	5.86627	4.03203	3.73472	5.62261	12.5178	2.19463	3.3738	9.2143	14.2125	13.0476	28.1835	28.9537
								15.2035	19.9175	7.99944	5.50998	2.57507	8.93335	10.4564	6.3408	14.6426	7.85296	19.6643	23.0419	4.80295	5.33316
								20.4179	7.94036	13.4706	10.9447	12.3405	4.982	18.1997	18.5848	9.78387	9.61853	10.7969	48.2436	26.8826	5.2746
								21.3482	11.4155	3.05822	3.37286	6.47587	10.5984	7.02663	11.59	7.47662	22.3217	10.1806	12.255	18.8714	9.26994
								6.81355	8.78966	7.76988	14.4143	9.57041	2.1825	44.7493	9.40279	6.36106	5.59192	16.4927	18.997	12.6747	6.41547
								10.7323	15.5383	15.9836	9.50352	2.32112	12.4547	2.25429	12.9555	16.9587	19.0961	4.27945	7.74559	3.9403	14.9348
								9.34824	26.602	11.9045	11.1528	11.4586	11.1964	21.0933	9.56255	2.49471	2.23718	11.6595	6.24848	2.81736	12.0593
								0.540138	16.5825	14.9306	4.00548	13.1172	9.32282	8.75175	7.43496	11.9553	17.0335	10.9332	7.9724	2.56943	7.20748
								5.49013	5.51357	11.4827	1.36769	2.93132	13.0117	10.6773	3.88729	14.9013	7.29569	6.1331	8.14608	15.3552	13.841
								12.711	8.00776	9.80524	6.7161	1.1677	10.9855	6.0929	9.95979	6.61236	21.0365	18.344	7.76817	22.2226	8.49894
								4.82352	18.9353	21.1842	1.45455	3.27776	4.01758	2.08547	9.99946	12.0663	8.61369	4.76578	7.19844	7.42814	7.50271
								8.09089	9.28201	4.11979	12.4181	8.32141	3.43633	13.1457	13.5013	6.19326	22.342	24.619	38.92	7.53627	5.08464
								5.79043	24.395	11.5248	7.16244	5.51608	3.29083	6.96501	9.97986	3.44863	9.65507	14.9855	10.7445	2.85577	13.0661
								13.9833	8.1281	4.24094	10.3676	7.36403	15.5122	2.10218	4.67593	4.65869	6.25821	8.53787	29.1178	35.4053	30.5964
								6.82251	6.52092	20.6824	3.54937	17.313	4.17978	12.9324	8.98105	19.2243	4.95072	9.49213	6.8165	14.9974	12.7773
								8.39473	21.8097	8.78736	5.06109	4.21072	2.75856	19.7992	11.1357	2.35742	16.272	11.2644	12.53	15.2176	6.19157
								14.1478	4.08224	13.4342	19.7001	8.30809	9.08595	2.99376	5.37016	12.1065	7.54973	11.5945	17.0841	29.4733	7.41233
								9.41158	13.1356	4.78114	5.60063	6.24162	7.9346	0.454654	16.1682	20.742	3.92646	4.14396	20.1522	6.17561	8.20153
								12.9139	8.20975	13.1852	5.96597	6.92144	7.74762	3.90977	22.3425	7.45899	5.72746	5.50599	8.79097	5.57986	4.60318
								21.4329	12.4744	9.32622	8.52594	6.02695	5.70016	3.62594	19.2448	3.24742	13.1581	30.4608	11.1408	6.37586	7.37596
								3.85502	17.9913	5.79851	10.7791	3.43493	8.22253	12.6392	18.0975	1.79947	0.498071	8.10629	4.20855	2.94586	5.08658
								1.84551	11.4334	5.8644	10.6044	5.41224	6.72575	6.63849	14.4748	8.27789	13.4015	4.51761	6.28117	10.0132	19.9931
								10.5328	7.58335	7.54771	9.5195	7.408	8.9234	4.85302	6.01092	13.8077	7.87631	3.05659	15.8796	9.93744	5.55049
								6.09189	21.033	18.1914	5.29954	18.7755	5.31859	7.0508	32.0525	7.90936	9.18769	13.457	8.04054	29.1903	54.1107
								3.9284	2.03281	24.8285	3.04199	10.2134	4.43782	12.353	3.05027	8.2887	7.43919	7.09509	11.9054	3.2681	4.62678
								1.93168	17.6925	5.9071	3.97159	8.77242	14.5713	9.08881	14.565	4.77643	13.9726	5.10303	6.5382	12.9202	13.8823
									5.62017	5.46573	13.5898	4.42683	3.5094	8.17608	5.98149	10.4197	10.5703	13.6227	5.12022	11.4053	9.77842
									15.1189	6.44384	18.3244	7.57818	8.58584	8.32589	4.54029	7.27913	11.4011	8.21866	24.0218	9.25052	32.9244
									11.0054	4.93718	14.7841	18.5995	4.53406	5.99085	4.52724	9.88143	5.34031	1.1908	5.8131	4.67581	16.3695
									19.3673	2.27628	15.5481	5.98941	9.57309	14.4812	7.75849	12.6788	8.88381	8.35658	6.9215	16.3896	6.72642
									8.62073	6.97951	1.83444	11.5946	3.74918	4.51423	5.19267	1.05444	15.4873	11.0919	14.9644	16.7449	9.83115
									42.149	24.2085	17.2454	11.4436	8.67786	5.11808	7.15521	10.3883	9.83139	19.1467	9.11544	15.5609	9.02378
									2.90799	12.6374	10.1777	7.31695	3.53593	8.53296	6.71733	3.86881	10.8211	7.90463	7.59201	16.3627	2.8416
									12.0216	8.69373	10.0355	2.16197	2.623	17.5834	12.2648	4.09327	3.15285	14.2627	7.66379	4.56906	5.12989
									1.8182	23.6662	6.22208	6.19203	3.2872	8.95321	13.1498	5.55875	18.9903	11.1517	11.1653	11.5623	8.38721
									6.01832	7.80298	2.06004	3.50087	6.14249	6.86147	14.3355	4.94463	13.4805	6.39234	13.8605	13.318	14.1976
									6.42916	15.8782	9.68812	9.0847	11.324	7.0917	8.43029	5.53281	3.34693	3.67158	11.0742	11.0215	4.88815
									4.88189	7.1888	7.06017	8.92033	6.97833	6.1358	7.28003	2.93599	1.06586	24.4794	5.95523	21.99	1.34127
									3.89188	22.5035	15.5714	5.84202	2.64638	8.41344	6.23556	17.8448	10.4393	6.61799	5.92839	16.6541	7.32823
									2.17155	19.0895	20.6502	3.42606	5.96935	1.97942	3.96769	15.5933	10.773	5.37326	7.73918	13.6244	13.4029
									18.0698	1.90362	15.0704	11.58	3.70809	14.0144	5.64791	0.810758	4.58316	10.2149	3.70265	11.4911	9.98661
									10.1133	10.2109	18.2436	5.30613	11.3915	3.78042	3.25474	0.810996	14.1374	10.1767	7.68562	4.7312	2.49626
									7.50211	55.7436	24.4195	2.04092	12.6393	8.4636	8.87978	22.0882	6.16255	18.2961	12.5276	6.04988	12.3346
									3.40982	10.637	23.6916	6.31219	7.37188	13.0577	3.7873	34.4803	8.00333	3.99348	14.911	2.28654	10.7539
									6.25146	5.09842	39.1982	11.1556	2.95505	4.88935	9.868	6.14728	10.7562	17.5526	8.11329	3.70798	25.4143
									1.06204	10.9544	19.4338	7.01629	3.72535	3.02453	11.1971	12.6333	5.69668	16.1634	18.3687	16.0175	18.0629
									7.71836	19.2484	17.2981	7.33153	2.78395	5.14453	10.2923	4.69178	6.30919	10.2437	20.5083	3.61539	5.83472
									12.588	11.7377	5.16074	10.5521	4.63718	14.8019	5.89986	6.07563	6.10936	6.58217	8.24124	6.84558	7.17591
									10.6927	8.70698	13.3095	5.49308	9.3812	16.0556	8.68419	4.19643	8.45154	2.29976	7.82201	6.95817	15.8563
									22.6887	9.11968	8.43556	7.5389	8.85489	5.6708	8.15337	6.0373	7.50842	17.4674	7.78282	1.22516	7.32094
									5.32318	8.33395	11.3024	3.73513	8.48334	2.5774	4.11849	2.87767	11.1089	15.1443	6.94813	6.41974	16.6306
									4.77971	9.30185	10.9135	9.78603	7.60842	1.63	1.79977	11.0272	9.37711	0.549079	12.4583	11.2074	18.3937
									17.3389	6.60858	6.80937	16.222	7.67085	2.28909	1.15498	6.90697	7.79062	9.05967	20.2288	5.37911	9.00204
									3.79782	6.78941	1.56549	7.44489	1.67876	5.21195	5.80574	6.8142	16.2231	7.1377	4.72878	10.3905	9.59574
										6.43928	6.6735	15.2802	16.5148	3.95797	2.43955	10.8655	7.33204	4.91838	0.727637	13.6058	3.46846
										12.2514	9.29065	3.08479	12.048	2.74674	9.52649	9.66827	4.10173	3.44948	8.95678	6.21334	10.8566
										3.88635	12.2996	8.38747	2.91391	8.16875	8.84411	11.1589	12.0476	9.23097	21.0624	9.78467	12.2904
										12.8401	22.7865	13.7155	11.6252	9.6442	7.44944	8.76377	34.3329	21.0389	7.25719	11.7899	11.9944
										11.4043	16.8149	1.82104	17.6526	10.0157	0.632703	14.4123	10.847	4.30253	4.41793	25.0732	8.2581
										7.76244	2.00729	13.7969	4.45477	5.25649	4.58543	12.7711	10.6101	5.17384	2.32178	5.8408	13.1683
										25.46	14.6699	17.9032	1.21583	16.7204	7.58314	3.76487	7.33079	15.3864	15.291	3.46276	14.6947
										7.05832	12.0722	17.8953	2.03471	15.0785	13.4299	4.41526	6.63316	18.1512	10.3245	8.59068	14.0903
										9.70893	13.3825	11.2798	11.2717	7.92644	10.1695	9.54663	1.03559	7.46017	17.2176	10.152	6.40575
										7.7209	7.4094	0.642641	14.761	4.92932	7.09	4.07422	5.37468	2.90919	37.785	7.54012	10.4586
										7.51231	21.6923	4.99817	13.4838	7.58241	1.48552	2.82705	2.99674	14.4225	15.3327	27.818	8.52668
											28.7835	23.2705	11.2489	4.76955	7.3478	3.07496	7.2951	18.4419	2.96482	6.90575	9.67098
											15.9772	28.095	6.28591	13.2652	6.91097	15.741	7.8708	1.37911	11.945	7.82559	12.0417
											8.9186	7.49148	9.71711	10.779	12.5915	4.23032	5.84822	28.4908	2.52763	7.44732	8.4011
											25.502	13.6781	12.0936	4.92296	3.72302	6.01876	11.9957	7.59422	4.26886	20.2599	11.6494
											6.13265	32.2978	4.58904	16.904	7.91964	4.34936	5.1726	3.68755	4.20842	3.30376	14.7947
											5.80657	1.81531	12.2159	20.0138	6.23912	2.90805	3.89441	5.01322	15.6661	12.3169	3.92204
											6.2266	17.3621	5.28754	7.35156	16.1985	3.78762	12.2027	12.773	0.887802	16.6926	8.18596
											17.8143	4.44299	4.57226	5.94134	10.7437	8.95733	5.98403	6.66306	4.86914	17.992	7.67033
											8.70135	14.5769	5.04399	1.55317	1.95254	1.30341	7.1494	4.7629	11.8596	12.2611	1.47551
											12.1323	7.44482	5.61336	25.0185	1.82404	3.75458	13.0461	1.86041	12.5405	25.0371	3.07913
											26.6228	10.6072	5.10414	8.85813	1.49062	5.96597	4.75405	13.7135	15.0929	7.1866	7.2474
											68.7645	7.74863	2.3694	2.33804	11.1232	10.1767	4.38161	9.49801	7.07882	21.593	5.22317
											24.8372	12.6348	20.6214	8.09556	13.7609	8.22544	14.0729	7.08402	8.23951	11.9763	12.4599
											15.9935	17.7331	6.25819	7.46887	7.80317	8.6862	10.2033	7.46202	15.8663	9.68376	27.4362
											5.74225	4.38992	5.72273	15.0677	6.23168	0.862842	1.91251	6.67113	9.5984	4.84154	19.8224
											12.4676	11.9376	33.1855	14.3847	10.9928	8.78969	15.0804	5.19702	5.92084	13.6511	3.82328
											7.13607	15.1818	8.79229	10.2703	6.77269	4.0272	11.2825	15.4769	5.9122	11.43	14.625
											14.597	13.053	11.5073	12.7337	6.58514	9.4677	11.3729	8.55027	4.11689	10.1077	13.5878
											5.13944	7.17007	9.10384	24.557	1.33075	1.72367	7.46615	15.9667	4.44954	7.1183	4.28975
											13.5372	4.84752	10.4231	20.2078	12.5536	3.20833	9.43199	16.5216	7.25435	2.00565	7.09448
											13.0429	6.99921	8.19882	10.7689	5.08711	4.78889	2.86305	9.95895	11.6923	11.3375	11.4826
											2.00479	11.6505	26.8537	10.0813	3.28125	14.5282	17.6849	17.1172	7.78351	13.8147	13.5296
											1.70582	1.32366	14.0521	45.7619	9.63054	15.6582	11.4085	13.1953	4.83272	9.64669	4.96767
											2.13193	9.27111	6.10203	7.65985	21.3353	8.16162	7.38652	11.6298	3.29187	11.5133	5.87514
											9.25838	14.3023	7.63366	13.016	10.7687	2.03404	7.9995	10.4707	9.37253	4.43137	3.82545
											1.46202	22.0954	13.4983	5.1333	10.1945	6.13841	4.46516	11.6048	9.42446	2.58774	3.9861
											5.78394	14.2024	16.8277	24.4167	14.4189	6.04361	5.63227	12.3153	5.99917	10.2999	9.38214
											8.66358	17.3687	10.7598	26.2396	4.88035	1.53552	4.33487	11.4875	7.59153	10.9427	11.0432
											10.9221	26.2298	12.5312	21.2114	13.2901	0.824511	9.93464	38.1749	6.23601	19.353	11.9118
											10.4714	4.49579	13.8975	17.1531	6.3982	5.31175	4.80644	14.2638	10.8994	7.64502	2.5038
											17.7195	2.29874	8.08493	4.02226	3.74301	11.9998	5.27639	9.05058	2.00442	4.36792	4.3439
											11.6784	8.21347	21.8606	5.64053	6.11378	2.08239	11.1635	9.40658	9.07761	5.17126	14.4104
											4.68725	9.80196	13.7599	21.447	4.35864	11.8363	3.04409	13.9991	7.90264	6.48055	7.86089
											10.5445	6.68947	11.7623	18.7663	8.26749	16.2827	3.24195	3.10617	5.78941	5.3493	3.21832
												5.63075	14.5089	9.10622	5.99221	15.132	14.5528	8.81194	6.5561	11.9126	9.2407
												38.5189	22.392	15.0714	19.5649	9.43721	11.3658	2.45808	6.03033	2.44131	3.38852
												72.1439	24.7653	12.1873	5.705	11.5167	10.4492	9.43708	10.5362	3.51298	16.577
												11.9083	11.2497	13.2077	15.1216	2.82405	5.03456	5.85507	10.1664	6.03886	1.52148
												7.90614	9.29347	18.1307	27.9026	10.1066	8.3876	5.22588	10.8007	4.34179	8.03613
												8.8028	24.1711	9.77036	1.88968	10.0066	4.62602	18.0086	2.54946	5.98559	10.0188
												9.04084	8.70841	4.83109	11.1329	1.33318	8.40635	3.98367	4.763	9.89754	6.36136
												6.23986	21.1331	8.71042	24.3764	11.1162	5.77068	8.32782	10.0933	19.6124	27.7837
												6.61021	14.4585	18.547	3.50182	13.7643	11.4364	12.8416	17.2816	5.6317	6.25312
												10.6734	12.982	10.3112	21.4483	32.5128	9.04722	13.0571	14.1845	12.9005	0.833683
												11.1671	18.5112	4.3108	12.7532	5.17252	10.6279	7.20593	13.4285	9.02472	7.68276
												15.3471	32.9859	19.7163	7.62376	14.3439	9.34242	6.76467	16.1276	10.4507	9.25715
												4.60985	20.947	23.4939	2.18434	18.3989	14.966	9.86063	13.0712	7.76986	7.08575
												8.71025	51.2431	14.2927	2.58369	2.92481	11.1449	15.6401	38.9795	5.11057	4.5003
												3.05048	20.3121	8.47316	15.1667	10.065	9.15932	14.068	1.64019	6.22529	7.93468
												5.30741	6.66646	13.2651	2.55331	6.36328	6.44029	3.04204	19.3926	9.36161	4.2368
												5.65915	8.04805	5.40102	11.5141	15.4897	31.3178	7.12849	15.4581	2.85635	3.72668
												7.70327	11.841	5.29568	5.76695	9.91923	6.68976	18.3334	5.19	6.881	4.79697
												12.9901	3.23913	34.8832	18.3137	12.3858	18.7603	6.87568	1.66729	0.392428	16.712
												5.76111	9.61841	26.477	8.50016	4.31172	9.52227	18.2499	11.2265	10.7707	10.3435
												4.20359	3.9889	7.05676	13.7288	7.69784	5.01585	3.99518	5.97273	19.5852	10.3391
												11.7699	4.19615	3.92089	13.4552	7.55987	3.81056	6.9572	1.95667	1.34726	11.3157
												5.45148	6.00475	14.1806	16.1985	8.85114	8.1322	2.11867	12.2296	10.7917	4.41137
												16.201	2.96582	5.56206	2.64473	25.5596	35.7486	7.46953	4.31353	14.7063	12.6031
												9.81485	12.8033	18.3034	14.8798	26.7658	7.17106	6.66869	7.93431	16.9126	13.1354
													10.466	3.16369	21.9483	3.45496	13.0563	8.2929	2.67211	33.3914	29.8545
													10.8547	4.70466	19.5285	9.82539	21.7323	12.5364	5.16061	3.9176	10.2989
													1.74078	6.16754	11.8983	23.0862	5.75431	10.7822	8.10576	36.1129	5.71678
													3.5831	6.97527	11.2423	13.5313	7.42236	5.11971	10.9975	4.27279	5.1334
													8.5547	8.27974	4.89101	44.4332	4.15582	9.38504	4.41769	6.83867	6.25714
													0.717306	7.66372	24.6187	7.05722	10.6083	2.77916	17.17	2.75693	8.88168
													14.856	7.07678	40.8662	9.19479	5.33507	0.542502	4.79039	11.9658	28.1041
													11.8725	3.64861	9.71092	5.58588	2.67967	6.69308	16.2959	10.046	9.30503
													7.21394	1.99491	13.1779	17.6263	3.09785	15.5991	9.93852	6.20077	9.35365
													15.8015	13.9315	22.3145	7.35668	6.0505	3.71639	10.2086	3.68281	10.54
													7.01234	11.7267	10.9907	7.30747	10.2189	3.23437	9.04116	10.5541	10.5086
														6.19754	26.2254	13.0077	7.7671	4.34348	22.9299	13.9273	6.60356
														10.0813	7.04556	4.22404	20.6413	3.73416	23.0875	3.66037	5.80589
														7.13072	7.86839	13.1084	22.5939	16.1881	13.6599	4.09475	8.36218
														11.4045	4.80829	3.65744	2.49141	10.0549	9.15772	11.3017	3.39055
														6.05594	5.41986	7.28185	5.45385	5.35592	5.97015	16.8775	9.798
														7.12663	6.70436	12.1937	42.1646	4.83884	4.61313	3.77313	3.28112
														10.0736	6.4522	5.89185	2.71433	6.05976	7.57758	14.9235	4.49924
															13.8163	23.6499	27.7567	9.07847	8.54417	6.17259	9.88724
															3.7349	23.8276	13.9735	12.9494	3.21693	21.5641	11.772
															1.90625	17.9901	1.07066	10.7481	9.57946	22.1209	19.5199
															11.6115	30.8016	3.00621	6.08586	4.44841	12.0781	5.8469
															0.765709	35.3945	3.37553	9.65729	3.37856	13.9651	6.54573
															8.31073	6.89259	1.98417	12.9802	7.63196	23.4154	7.40099
															11.2725	12.5675	7.72822	11.6119	6.99592	5.57743	7.79748
															7.83496	7.36103	4.45205	1.17749	4.84171	14.9501	3.61966
															16.3718	28.1147	9.65103	5.41047	17.3583	12.5744	10.5453
															6.48193	0.711221	23.511	20.8243	9.71985	5.92477	1.96832
															10.8822	11.9976	8.69464	1.38596	2.41203	9.02925	5.62722
															14.091	4.09877	17.003	7.84293	3.37871	2.65907	1.30259
															2.36285	4.06681	13.0163	17.5809	13.7936	2.83131	4.53523
															2.91105	10.6442	15.2103	12.0795	12.4334	6.88904	6.9251
															6.20798	25.4321	29.6207	4.51658	6.93294	13.6289	10.0429
															22.2401	9.50564	16.6471	4.95331	9.28136	5.37078	3.3813
															8.90122	20.293	10.2551	19.9678	8.49701	4.89853	10.0934
															10.6758	17.4439	22.5225	9.96091	4.86079	7.06546	2.70728
															5.6111	5.71521	23.9073	8.41766	3.94061	10.3901	11.2839
																6.40456	9.58312	12.9308	6.59018	5.08034	5.83723
																9.41175	17.8452	2.27764	12.2229	7.50564	3.59445
																1.50031	14.7568	14.4482	4.86771	20.4902	18.1403
																4.92834	39.3552	12.56	4.36308	11.4236	5.58249
																5.29846	3.88224	10.0315	21.9061	7.24702	5.20486
																10.793	3.94923	3.72418	8.77132	13.2907	9.07422
																19.924	3.25025	11.2029	2.62034	10.0521	7.85782
																10.4078	12.9167	7.27317	12.8422	7.84306	14.9432
																6.17967	2.33956	13.0372	18.9664	4.81436	9.00038
																16.1996	37.203	3.83468	14.3576	13.8379	8.82692
																5.89821	10.0733	4.41248	0.630288	2.99412	5.55892
																7.39763	17.3158	12.2313	10.0977	9.63706	10.1856
																8.07579	5.09976	21.9535	14.0026	8.33989	9.95714
																6.59401	31.626	4.84083	3.11829	7.50519	14.3261
																1.97286	5.6211	13.7021	8.67866	13.3166	11.9642
																2.77967	14.1312	36.7928	7.47468	9.82068	10.5975
																13.0242	7.46259	5.08415	39.791	10.9048	12.8896
																4.01987	9.5292	33.3851	11.7741	18.7135	17.337
																10.5121	5.45832	13.8943	14.355	11.2726	5.36296
																25.7872	4.10508	6.10772	17.5622	10.8513	9.01796
																	21.3802	7.94624	6.24841	9.1703	18.8283
																	8.6179	1.74273	11.0017	10.9732	8.82442
																	6.75498	12.177	6.67029	9.55126	8.13156
																	14.5472	1.61755	7.17914	4.33609	6.61625
																	3.16306	7.98683	11.2157	11.4412	21.2772
																	14.1758	7.77579	13.9598	24.7833	16.2728
																	19.4261	18.8564	23.3892	7.8052	5.78198
																	6.07011	14.4182	2.628	6.24335	2.85916
																	8.08879	16.4645	5.13887	28.5935	22.3585
																	6.90262	22.5815	21.8716	5.84468	16.6868
																	15.9357	10.8305	19.8549	11.2004	1.52552
																	0.092258	9.86206	23.6789	16.4951	7.60512
																	5.37069	9.0416	2.74843	10.3825	2.9031
																	5.65119	16.1912	22.3865	7.82518	20.576
																		25.5571	13.1013	4.91343	5.7331
																		10.9059	5.96885	13.488	16.8344
																		5.02408	37.5007	8.46675	15.2161
																		21.8196	5.62085	7.88344	5.89457
																		4.21618	11.9752	21.8926	26.8499
																		28.5028	9.50002	4.36902	4.53976
																		11.7735	1.80761	2.12005	5.27286
																		7.40465	5.53819	4.5554	10.5682
																		13.6537	6.30675	15.976	1.05267
																		6.13033	8.2268	19.9321	22.2444
																		12.9411	1.75009	11.0585	7.28701
																		17.5613	24.98	15.2338	3.06906
																		32.2112	5.55141	18.1515	17.4182
																		22.5451	7.11072	12.2896	6.40793
																		8.81758	5.77373	36.7459	35.9421
																		8.53006	8.3182	16.6792	11.8433
																		8.50429	35.6896	7.69995	10.2863
																		11.6016	37.5138	1.86425	4.39098
																		5.06209	4.37833	6.33651	5.32586
																		5.54812	36.7179	8.04949	2.73177
																		9.94459	32.0687	0.710709	1.85995
																		14.9143	4.75561	4.59278	12.3562
																		16.3269	17.8018	0.628947	4.26412
																		14.692	15.3344	28.4955	17.9641
																		11.3129	35.8274	3.20313	12.8933
																		10.5671	4.14964	10.3256	11.5277
																		6.54642	8.75771	12.2045	10.0076
																		18.6	11.1078	5.60924	5.87653
																		17.6897	3.52215	10.9469	16.7523
																		9.20324	7.52868	22.6365	7.43425
																		5.21386	14.6834	5.80957	20.2606
																		5.19499	34.85	26.4178	37.6724
																		16.8258	28.4947	37.2838	46.696
																		7.14571	14.5134	4.08637	7.59782
																		8.55012	11.363	21.063	6.5976
																		2.27341	7.94392	9.37361	18.3891
																			20.8606	34.2361	40.2105
																			5.38391	4.34529	10.0691
																			5.85994	1.88457	10.6255
																			6.93408	21.4715	18.0199
																			16.1546	8.43905	5.73585
																			27.3806	17.9593	3.07424
																			16.8809	21.6666	18.4009
																			10.4595	5.37181	2.30072
																			14.7915	10.3915	6.56735
																			2.21027	19.2663	14.3426
																			10.078	5.44536	9.76205
																			12.6684	5.1829	6.1729
																			5.79063	13.3452	16.8783
																			4.32026	35.6823	8.81549
																			8.99737	11.8323	5.49157
																			16.2266	8.66331	11.3076
																			3.79228	1.26555	6.89104
																			14.4218	15.2226	15.5435
																			11.3988	10.1475	13.5112
																				4.86864	10.481
																				6.32692	4.65445
																				1.2264	6.07641
																				0.450474	5.26805
																				2.58165	4.20291
																				13.4041	4.61415
																				13.3394	2.73976
																				18.902	5.48275
																				14.3282	20.0162
																				7.7144	6.78121
																				7.02012	5.81847
																				8.29827	22.0981
																				5.19004	5.51234
																				8.03078	3.1772
																				29.4243	15.5603
																				30.0842	28.6664
																				16.4421	5.2848
																				3.6953	10.9563
																				10.1014	13.5214
																				7.28248	18.4696
																				5.3166	14.9231
																				9.4501	18.9109
																				14.1402	13.5799
																				4.71707	3.37525
																				5.32183	7.4551
																				23.7083	20.7642
																				1.02332	4.66541
																				8.97233	18.4727
																				6.63302	22.2952
[truncated: 16 more columns]

## Sheet: SupFig7b
	all conditions - angles of correctly segregated chromosomes																						all conditions - angles of mis-segregated chromosomes
Time relative to anaphase onset (s)	-200	-190	-180	-170	-160	-150	-140	-130	-120	-110	-100	-90	-80	-70	-60	-50	-40	-30	-20	-10	0		-200	-190	-180	-170	-160	-150	-140	-130	-120	-110	-100	-90	-80	-70	-60	-50	-40	-30	-20	-10	0
	13.7906	6.00213	7.28424	5.11389	2.23015	4.23504	8.93468	13.7314	4.20627	12.3588	7.45067	31.948	12.8221	10.3095	8.36562	13.3133	1.33614	12.0105	5.8147	13.1008	4.92943		14.6522	9.10736	5.21363	18.4454	7.01783	22.6269	11.4984	5.76064	13.1407	14.3509	34.4383	40.5253	15.8315	27.943	51.4089	59.9113	52.8228	84.3241	66.9394	58.6161	52.772
	12.3458	5.45935	10.2009	3.88924	8.19667	17.2383	6.68956	4.67122	8.21578	19.0479	4.64225	19.5617	13.7791	7.30768	7.75256	5.60793	12.2232	9.19904	13.7665	12.6848	5.60735		10.0119	9.63598	9.94101	6.34463	5.76128	5.89221	15.6725	9.90614	14.1594	8.51655	2.28867	7.80846	4.98219	8.29748	9.55246	4.75943	4.75818	6.96044	12.5451	19.3849	23.5112
	10.4082	9.4484	10.5114	3.26151	8.38909	8.77793	14.0526	8.81819	5.98245	7.54052	13.5167	7.88831	7.10999	16.6187	7.72346	10.475	2.47409	5.69014	11.2935	13.5139	9.86458		13.172	13.3053	22.0614	10.2005	5.46363	6.65331	11.7791	16.2692	8.59135	10.8471	24.6937	10.2918	4.51102	8.33468	6.05021	19.5089	6.85073	16.0809	22.8365	10.5019	13.2185
	8.47304	2.38229	7.71066	9.60467	12.8101	17.7821	13.5502	13.5167	1.97713	14.7012	7.64456	12.4578	10.7587	9.81076	14.1396	10.4523	10.7034	3.95044	3.17204	3.5881	3.04723		30.7442	28.5997	12.0623	6.77859	11.6774	11.4272	8.41486	9.74095	6.15168	13.8938	9.51461	37.9416	24.9516	68.912	88.7768	89.8299	44.2429	32.6416	27.0641	24.0913	14.8749
	5.32096	10.9984	15.895	3.44459	5.78821	5.75861	12.0076	13.0063	7.24296	14.4169	12.1409	3.42723	7.46119	2.60595	7.0454	5.20446	1.5723	2.18496	9.25677	1.34695	4.79114		6.66781	30.6309	12.8077	6.86012	18.889	32.5714	6.14295	22.9335	27.0726	20.6949	34.7426	31.9242	18.1875	41.5029	25.0637	46.2553	41.3083	55.9248	51.2894	78.9507	36.2484
	6.20978	4.20261	10.6798	4.24547	6.99716	6.3575	5.87547	6.4905	1.16112	9.60991	8.47607	4.55561	9.93905	4.81932	6.75859	7.45171	10.3884	6.74663	9.45241	10.3912	6.22917		12.6873	30.0075	13.8875	26.0648	9.69496	34.6154	5.07623	17.0873	16.1545	7.64749	46.5725	41.5427	18.879	40.1724	26.4025	26.124	32.2172	22.5794	18.0911	15.5835	36.4532
	38.7634	24.0444	22.8513	17.8506	18.6591	18.6961	20.8284	14.2468	20.2038	12.0075	12.9169	14.29	13.3697	17.0036	24.7859	11.182	5.90614	17.9849	16.8554	11.6102	9.4392		26.2957	16.2525	27.6702	40.559	45.7546	56.4104	29.943	28.864	21.0282	34.3689	35.5553	30.3556	38.326	20.3598	8.77902	17.5645	42.8243	24.2528	15.9594	51.2352	52.0242
	28.7843	18.5409	8.18948	16.0902	4.23585	1.5549	6.3405	4.37051	6.3068	12.3191	14.0146	7.79475	14.5362	7.7601	13.6333	17.5446	8.01444	17.067	13.9695	9.73183	8.66052		9.64636	5.67398	13.3083	11.7533	15.8699	16.3698	14.7253	18.9003	21.5478	40.9793	10.3178	17.9459	11.2073	9.98709	23.0693	10.4735	16.0469	4.5157	14.7636	15.0289	11.4762
	2.03486	13.5905	7.91702	8.03946	10.6639	4.80842	20.3131	5.52805	9.12514	11.5805	4.46938	3.64432	6.05177	6.11251	9.66978	22.9104	3.31489	2.24528	16.8179	19.67	20.2878		13.516	15.3202	43.569	31.2375	22.9064	24.5035	19.5819	25.6471	39.8389	51.7832	42.4752	55.3439	27.582	17.6002	7.64651	12.3828	15.2976	25.8834	36.3315	15.9876	18.2667
	16.0604	10.3984	5.8725	19.8302	14.2218	13.8552	15.3947	22.4396	24.5641	6.79401	6.61992	8.56233	6.11095	6.25995	8.40287	16.4743	7.09674	10.2881	10.9509	21.1812	18.4253		10.0397	13.2765	19.7952	10.7316	22.0281	18.1231	4.99793	6.84507	10.4948	15.255	7.21303	14.5138	14.3284	16.193	23.0978	33.1686	19.931	13.1451	23.0913	14.9782	14.9113
	12.7762	15.3711	12.3924	19.1914	16.1374	7.18517	6.24522	12.196	3.71893	2.21	9.62134	5.7584	5.16476	15.7745	2.43705	7.80319	7.77629	14.8294	11.5615	6.07177	11.305		6.44218	18.1311	5.84488	15.3078	11.4116	20.4875	22.7321	31.1357	18.6214	21.5462	68.6722	71.708	95.3773	111.947	109.088	96.3555	97.821	116.073	124.298	114.161	101.947
	10.3292	10.0577	12.1478	4.15695	14.9222	11.9121	8.37833	13.1959	5.28648	6.89427	18.505	11.1452	8.5497	6.57666	2.05663	17.6296	8.39713	9.46046	19.1425	9.12842	20.1756		8.9859	22.9124	8.21521	7.5001	15.2924	9.02943	12.4527	14.6466	12.3993	19.4809	10.1374	17.4428	4.21757	19.7576	11.3899	18.4307	14.8486	17.8116	24.1362	21.4984	22.6641
	23.1018	26.3242	37.5893	19.2968	19.5003	16.6556	5.75586	15.3881	5.50164	8.63133	16.2194	0.920793	12.5147	4.55817	5.59448	27.5105	9.70864	11.6767	2.18834	8.64079	16.5834		16.4058	30.7749	7.53739	9.54356	58.661	28.2443	22.1499	12.3936	12.0237	9.04747	7.74773	11.7695	14.9828	2.34197	10.8191	10.3482	9.13945	94.2038	102.282	69.7733	96.6417
	4.85173	20.1773	11.3587	10.1788	9.6639	16.9875	18.5897	11.1335	23.8996	5.35706	9.00763	8.18021	19.7952	17.4291	13.0658	18.0022	5.59414	8.43334	39.5342	13.7743	15.8543		30.5608	7.01701	32.3878	19.5715	20.9211	11.1762	38.0634	24.7954	9.40377	13.6218	13.6505	5.42431	11.8935	10.0306	14.721	5.66423	14.6957	12.4338	24.5019	41.6451	38.8985
	6.14317	17.9641	6.50546	3.38886	11.1196	15.7995	14.6853	11.5628	8.07342	2.26381	7.57266	8.39704	14.8615	9.96748	6.70729	24.4376	12.3658	9.84531	28.1663	3.13178	13.726		30.47	25.7267	16.1405	2.36455	13.1402	8.72635	11.5573	13.4619	8.07463	37.9175	17.1268	13.4458	19.4185	62.9972	51.2347	11.9686	10.3184	12.4557	14.7982	23.1561	23.2948
	9.23183	8.98351	10.1966	8.61628	5.60198	21.4096	8.358	6.25371	3.82133	1.96609	5.36096	18.7343	11.1989	27.8229	18.3943	15.7384	11.4605	20.3072	37.3351	16.7795	5.79583		1.6427	7.92976	9.15967	15.9512	8.13133	12.7182	10.3594	3.10362	27.6923	11.8793	2.10617	11.0829	12.4064	14.2178	11.9033	29.4677	9.12023	15.7836	18.9524	15.2736	19.467
	17.795	7.08574	10.8017	6.3672	22.2226	21.7517	4.08003	13.064	5.64291	4.23239	6.0545	3.98788	4.52125	2.62215	18.503	29.4983	11.0204	9.95159	17.1779	27.124	3.24376		43.9731	96.1733	28.0538	29.6185	3.44576	14.7635	14.3533	12.8935	9.74314	8.57382	26.8657	20.2751	37.151	55.2021	50.8304	2.65432	36.3814	43.2829	32.306	33.7592	23.4401
	16.0366	13.6337	6.6834	2.15641	8.63312	6.42617	18.104	13.6765	16.5838	20.9591	9.42948	8.28414	18.4027	6.61455	6.40923	26.2136	2.02419	16.8384	36.3281	8.81039	11.4237		23.5882	25.7436	4.98737	24.9055	36.0672	5.67406	4.18983	29.4203	36.5986	26.5915	8.48639	21.8889	38.3944	44.2064	52.1046	10.886	17.2955	31.7021	8.47288	20.5538	66.75
	4.90947	12.3361	12.8614	1.5684	36.0624	11.4041	10.7087	4.37344	12.8923	4.68441	10.7963	11.3483	4.69189	13.7511	18.0637	26.1344	12.428	3.68736	11.4222	20.3939	14.2733		17.5092	6.9038	100.738	70	76.5224	73.2787	69.3333	84.0965	10.4948	40.215	25.6833	55.1987	27.6279	36.1509	49.747	31.3423	19.8436	18.7415	30.7047	78.5797	51.0402
	18.3776	14.9981	31.2116	20.2731	30.736	27.6807	16.8631	19.8984	21.1012	18.6378	17.8633	20.204	8.44282	21.5037	27.5952	17.4397	18.6507	7.95529	8.5327	13.8754	10.6714		18.7084	16.5584	24.7317	11.0731	35.3573	34.3434	21.2738	35.1943	71.1566	80.0237	88.4981	89.5061	86.9136	104.58	80.1545	47.7428	70.1706	65.5237	56.8727	57.6425	64.8588
	0.920442	8.86794	15.6958	7.33824	13.1659	38.6485	14.0492	6.76436	16.1426	15.9196	9.16199	16.4064	12.0807	17.6393	22.171	22.024	13.9199	7.3415	8.50711	17.5696	15.0298		6.10165	14.5205	9.49741	41.6369	11.3473	12.2272	12.1599	19.5537	18.9369	26.5389	26.9993	34.4091	26.1831	17.7326	22.0587	47.1033	55.2951	62.663	54.0122	80.0485	56.7451
	14.4513	4.72043	5.21534	7.66689	7.96315	10.0014	6.16128	6.2742	12.526	13.6207	20.9659	7.02353	10.0292	29.0769	12.8599	6.00012	29.5505	7.889	6.97076	18.2982	11.003		27.3829	8.84412	15.17	27.9353	26.5011	4.5346	20.2548	24.4594	13.2265	6.41669	8.94681	10.2883	30.0392	21.2233	44.4575	62.0857	66.3148	62.2118	52.0751	85.8216	68.5988
	20.6753	6.91325	28.053	4.96746	28.1759	35.4578	13.0393	21.1537	21.6028	12.5276	10.762	23.3044	18.2414	28.2018	23.935	22.1021	13.6588	13.0176	7.78125	20.1353	8.46834		45.4291	22.9367	11.1785	8.88235	15.393	14.3894	7.39537	18.1016	25.8997	38.8321	42.8418	32.4484	14.0198	35.2382	50.0343	5.34767	13.8442	10.1456	9.44729	15.435	21.0557
	14.5328	2.33347	16.8904	16.9837	42.993	31.4413	18.9195	11.1376	8.85178	4.58002	11.8943	22.7486	7.69054	14.2637	7.84784	5.32647	23.7859	11.528	6.99788	14.2809	12.8734		32.8999	54.5258	6.25641	26.3143	5.30554	11.2334	14.4888	12.812	19.8134	28.589	44.6624	53.1037	27.0146	36.8761	55.0801	36.8861	48.6842	42.7859	45.0174	37.0083	32.9574
	11.0804	5.0936	3.73319	20.298	23.5579	15.582	4.62418	5.41563	7.69812	7.73279	15.5557	11.3976	3.95517	10.2709	15.0957	14.9388	15.7127	17.5897	8.91153	26.1656	12.0824		15.4951	34.1234	19.0709	25.449	14.994	7.7485	12.0851	27.5811	25.6379	4.66128	13.0962	8.94924	2.59133	11.1853	2.40388	52.1609	42.0666	60.7085	72.8692	73.5422	86.0305
	19.1963	3.76048	7.58311	10.4764	4.7759	1.99031	10.4339	1.43128	2.80201	9.36787	19.7827	14.3062	11.723	5.84692	21.5347	22.4238	15.2065	22.7015	7.01473	34.894	26.2125		13.0749	16.0893	39.6923	42.0075	42.8219	25.1266	41.1793	31.8271	36.9785	23.4139	14.0465	5.47807	5.62933	5.17316	4.82	59.6548	42.3921	65.033	71.4373	53.9089	57.4682
	5.66926	18.4343	12.8659	7.98382	16.9541	7.34994	15.6244	1.96332	7.03816	19.1175	16.447	11.632	11.2949	7.99753	25.7796	22.9274	18.2245	16.8033	6.5766	26.8282	20.3698		22.5997	16.5752	20.1494	24.1609	20.7631	27.3295	55.8502	53.4283	46.4012	48.4374	61.9697	65.5472	81.7293	69.4922	101.296	7.22617	22.4206	40.6857	36.3044	37.8525	33.005
	12.9873	0.340978	3.37264	7.83151	5.69018	6.39593	5.67067	6.88359	11.7172	2.75968	3.98982	11.7166	11.4849	22.5842	4.97511	10.0448	16.553	16.3708	4.31809	12.7902	8.77629		81.1534	12.0064	15.7696	15.7724	9.3593	18.3739	13.0692	14.3673	72.3231	74.4938	80.1523	74.3714	69.909	77.3536	45.0614	30.0917	18.1073	17.541	12.4874	33.566	80.0642
	14.3865	22.4326	8.71808	11.3672	11.4722	2.16047	19.0185	11.1582	17.9703	13.3802	5.23744	5.1447	11.442	5.58933	18.7119	22.2261	4.06246	12.9931	2.79805	21.6156	11.1719		43.0281	79.6336	13.683	9.67654	17.7661	9.44462	16.9061	7.39776	2.53657	15.3481	1.41169	4.33684	9.77949	30.6725	19.0835	98.4509	91.6873	82.1764	98.5982	105.934	81.4476
	15.2791	3.43235	22.1705	8.51689	12.9774	10.2451	1.67704	13.6338	11.0049	7.21765	14.0079	10.5581	14.4979	13.6834	9.93485	14.0049	15.5297	9.82225	21.8329	11.0532	2.52173		166.729	61.4437	19.3524	47.0085	8.74406	5.46985	11.2475	8.61715	3.81893	1.84188	20.7295	15.4517	8.07171	3.23208	10.6156	54.7806	51.3497	59.829	80.6426	74.0072	105.442
	11.3326	8.6234	2.49523	0.975116	2.81015	4.22771	7.27642	3.41675	4.93279	2.15477	7.33892	6.45322	1.60708	12.8988	1.99791	5.98283	1.7007	6.88101	5.45155	3.33858	2.30211		167.342	144.496	40.0493	50.0872	29.933	26.6659	41.9601	34.6376	7.08834	45.0789	4.79567	21.4597	30.7938	9.89165	30.4222	15.9182	25.43	0.562394	2.5957	3.86039	7.59408
	5.97137	10.5841	8.02727	6.68875	4.6129	7.38752	17.6424	4.73694	9.6668	5.41478	5.6525	8.10567	4.18296	1.86216	10.8627	3.82157	12.7601	4.59156	9.49739	1.5415	7.30646		4.03279	166.311	51.1405	37.7723	28.6812	11.2578	17.3884	43.3918	9.91467	49.4339	55.5447	46.419	64.9428	73.1503	80.2938	11.8755	9.62479	9.56617	19.6385	6.92865	7.58721
	5.74548	6.2705	14.6874	10.3621	0.642309	9.34923	4.11788	9.83941	4.77497	14.0645	8.90424	14.9444	8.61181	4.02133	5.57186	7.26097	6.17185	6.95968	6.23067	4.20554	8.07192		112.876	5.0006	130.947	112.704	102.887	93.4549	92.8808	94.1269	45.6591	34.6563	71.456	36.3525	34.8156	65.1361	17.9466	37.6543	28.6206	12.284	78.5798	52.8464	26.5586
	5.4187	12.0883	5.27823	3.66346	3.72088	12.1066	1.96424	5.82091	8.73969	7.50399	5.94548	5.02063	5.32018	2.19533	3.76695	5.47091	10.2109	14.2352	18.2422	11.2545	15.2635		34.7918	119.086	156.992	143.792	135.566	146.131	133.708	120.958	74.2348	87.1447	86.8123	87.9613	94.6493	100.073	90.7073	90.2295	102.468	118.041	98.634	110.48	112.814
	2.37112	3.97257	4.59404	5.24873	3.87015	5.02886	3.19394	4.44927	9.87318	2.16787	13.1323	5.42643	8.67051	10.3584	6.6041	12.5807	1.14333	6.91658	6.36366	8.62926	4.84666		13.648	41.2548	12.18	12.0953	10.3092	14.2554	5.09875	16.9501	118.224	115.615	114.708	123.669	100.125	95.512	98.1303	40.5586	46.9564	40.0662	31.892	39.3538	24.5968
	3.65489	3.60296	8.84432	2.21264	11.2178	1.20992	14.5834	12.7215	6.66478	10.9876	5.13419	5.63794	7.59452	2.10045	8.72836	7.72707	4.73617	8.70336	9.93981	13.1093	17.4326			20.2963	108.251	119.272	111.348	101.113	86.9738	105.612	20.6393	13.4475	5.66515	20.8346	7.81585	7.97439	20.4583	100.565	104.325	99.0897	107.092	91.7779	91.7842
	6.02109	4.79553	2.17647	4.68885	9.33637	10.5239	6.50077	7.80757	7.7891	6.04795	13.7949	1.86623	7.52909	13.8528	13.0585	2.61426	5.31689	16.8745	7.46893	5.77382	7.58003				42.1	30.9724	34.8182	41.4966	22.1932	12.0765	105.111	97.9469	99.5867	108.723	97.0384	94.7111	81.2364	84.4988	92.4853	81.1206	88.0994	80.9021	78.168
	8.9462	11.9825	29.5046	10.7982	5.21315	5.94866	7.65421	8.22301	9.67137	2.98245	12.2581	8.96623	5.75545	4.88628	7.26383	6.727	8.51711	3.44695	1.17226	8.87431	5.57312				19.964	19.779	24.2697	22.8891	33.8989	27.6	35.058	34.7325	16.173	24.0861	18.7256	28.1962	14.39	22.7502	22.4481	33.8107	29.2572	33.4002	33.9885
	4.20271	4.33014	11.8924	9.77517	6.53024	9.48478	2.79687	8.83177	3.39166	8.19831	12.3187	12.9741	2.07723	5.74436	9.18508	8.42681	6.73267	6.59724	13.0456	7.03793	7.10406										25.9115	19.3433	26.9715	19.5028	21.4469	10.1282		80.2501	71.949	87.8621	84.8878	95.8859	88.5006
	5.39655	5.32205	10.1953	6.67258	10.7537	0.74908	5.2259	5.17084	4.00074	2.69315	4.74312	4.47862	5.2886	6.97876	4.46517	4.88512	1.16307	10.5683	4.75825	3.79288	6.41004																	33.8217	38.8539	41.1413	39.5334	45.4569	63.0546
	2.34839	6.32461	2.73572	5.76562	4.25417	3.27958	3.68817	3.5677	8.82583	2.97374	1.7602	3.92702	9.03688	11.8046	9.91145	6.4558	12.0654	8.20536	8.29973	6.52871	9.9505																	11.605	18.0228	7.91836	39.8023	27.8237	45.0428
	8.35016	8.49612	4.57914	0.083481	3.85224	5.30834	14.1248	1.60243	1.7148	2.28859	6.05659	7.35624	7.69268	8.04896	8.23705	8.0347	7.42285	7.76194	11.1416	9.43068	11.2862
	4.23815	8.57596	16.3769	14.9566	12.248	9.41979	2.46607	3.47768	9.23735	5.29051	8.79166	12.0905	0.478349	6.88206	8.02301	5.11303	9.72671	7.69168	8.03507	5.32952	8.44579
	22.1943	24.4324	11.551	9.98367	14.1032	10.4625	11.111	13.576	9.22471	7.64191	18.2899	4.05652	17.6129	10.2066	11.7836	14.9462	3.36207	14.2485	17.4285	9.58432	8.37112
	9.6809	5.10264	7.38931	14.6676	4.20128	13.3473	7.32496	4.39667	11.4834	9.27048	9.1762	17.9086	0.636801	5.5997	6.09026	6.3013	9.95929	12.1834	4.14077	21.4939	6.63841
	9.82491	10.0375	5.97936	6.08628	9.08198	10.3356	8.29358	7.81317	22.4532	6.43081	8.20227	10.3009	17.2478	13.8631	1.59401	2.2704	10.8999	3.33332	7.79091	19.636	4.30316
	2.18225	8.76495	6.97369	11.877	12.3094	5.72232	13.1225	4.87427	16.6719	10.5936	7.09324	13.7433	16.7085	7.83547	15.9509	15.6684	24.878	8.58896	16.0144	21.9211	5.42129
	12.7032	13.9727	4.80833	7.19746	8.69187	10.2626	12.4945	6.16216	12.2067	13.7377	22.822	8.89881	12.0541	8.66909	12.6908	7.53084	2.33901	15.4907	11.7487	3.64794	10.3513
	10.9715	21.4871	11.6571	8.30104	2.16059	10.4927	11.0572	5.95222	6.19993	3.64251	3.05331	1.50122	3.20591	10.4737	2.6933	15.569	13.1067	10.8554	5.15602	5.12039	4.53812
	11.1796	9.74234	19.9018	23.2216	16.0435	7.86252	18.8375	8.64351	16.6302	9.83115	12.3012	6.47041	4.60723	4.93374	4.2629	6.02107	3.10443	8.04169	3.32548	16.4536	7.20617
	9.67054	10.9296	11.7999	5.28363	9.78247	12.6075	9.5573	17.0509	11.3841	6.03443	2.77134	3.32049	8.75022	8.24066	8.12422	11.8552	8.46689	1.51266	3.48617	6.72704	14.9587
	5.36495	12.4642	0.862031	2.01647	8.9989	12.8879	13.4787	4.18862	7.30333	0.729949	8.36682	16.0509	2.54207	5.72405	7.49221	1.34936	2.93817	12.4053	4.60074	6.59103	12.9309
	3.85741	4.39531	2.19657	6.6774	6.2067	2.98984	3.15044	6.32439	9.56362	11.2695	11.3999	8.18501	4.01214	3.31354	10.4933	5.07096	5.34766	2.51062	1.43063	7.65661	2.90392
	7.41598	6.75316	9.89888	17.9717	6.55245	2.33655	2.59656	3.33576	5.22305	11.0829	3.12955	3.32173	4.20676	4.30505	4.13233	3.796	2.20409	15.7652	8.07985	6.32334	4.8383
	19.8125	25.1328	11.6142	5.85887	10.7346	15.1644	9.05102	7.266	22.8676	1.58101	12.7723	16.755	12.903	5.28545	8.8968	3.56843	13.6555	2.04472	9.65453	17.5437	2.03378
	8.32226	8.69212	23.152	3.03441	14.5564	8.3298	1.12677	8.33148	2.38747	4.33193	0.320813	8.82733	15.45	6.00944	14.7418	1.53385	7.51335	17.728	3.72916	9.47983	14.7312
	4.81776	7.39832	9.51369	10.4124	12.6769	5.11924	15.2751	8.2476	3.38816	6.46492	3.25441	7.40306	14.5631	5.21848	2.14198	6.77532	11.4448	20.6137	8.27041	9.65524	15.6646
	16.3252	3.41019	12.2018	3.83121	23.045	11.8733	1.34035	12.4696	4.55522	17.1223	9.33642	26.3908	15.3094	11.0596	5.20488	23.1145	17.7091	4.16967	3.60864	16.8617	14.3866
	15.9249	13.901	7.62702	7.50009	15.4104	4.05515	12.2045	10.0793	12.5587	2.86327	1.80789	8.65482	16.7494	18.9105	8.87908	7.38265	9.69764	32.6764	16.0849	14.3338	24.9957
	14.2	10.7612	3.33411	1.52011	9.23448	10.7623	12.9767	11.9864	16.7395	10.5066	3.78409	8.47984	26.5483	7.21736	7.23551	3.93597	2.95527	24.0158	1.85715	15.3802	29.0446
	8.44394	4.16482	17.2845	11.3688	5.61669	4.15679	5.37052	11.918	2.45128	14.5271	0.96805	3.79446	13.3673	8.22221	5.09185	8.50114	1.86306	7.86911	7.98871	4.22736	5.70665
	2.18459	11.5719	7.32923	15.1507	5.57797	11.9732	17.3854	14.8875	12.906	10.9442	13.5483	18.0608	10.6632	12.2581	3.18826	9.64176	14.2609	6.58971	4.78655	5.69308	10.3264
	10.821	14.8008	6.81614	18.0937	13.9663	17.0705	14.5003	7.61352	4.42064	22.8191	2.69823	12.1376	29.1188	12.4411	5.14345	18.8241	23.2144	3.62167	22.7861	1.8559	31.3569
	14.5521	6.1501	1.76395	9.46528	13.4327	12.6679	9.96789	4.80624	10.9884	10.2981	22.0632	17.3006	8.1647	6.16364	6.07866	10.6346	6.8538	6.06644	6.36316	10.7837	5.7089
	20.233	22.1306	9.03095	13.149	16.6035	20.6428	6.68183	14.6029	20.0433	10.2991	21.9365	14.6945	25.2559	13.9177	12.4153	10.7353	7.77348	11.8778	14.8947	10.4509	6.43001
	5.39387	9.35521	12.5772	6.33925	21.1436	5.98748	9.09727	6.82118	5.90974	18.935	16.645	32.8667	12.8917	21.8297	7.96399	15.7264	12.3124	16.8295	12.0332	10.3575	8.27184
	1.96914	11.4358	11.1992	7.63214	12.3236	7.95214	4.45245	9.53467	3.26169	3.0437	12.7535	4.12701	8.1534	6.14432	12.6274	18.5751	12.763	6.03247	6.45967	8.80231	5.0756
	5.07355	8.18804	14.5988	6.68793	2.48508	14.9837	5.69047	6.0377	15.0105	6.73118	9.38309	15.0287	12.8665	5.07037	6.52056	15.7339	3.36295	3.80379	5.9431	4.55814	12.1661
	14.9525	13.3109	16.0955	12.7679	7.86001	4.01559	18.136	11.4244	8.38366	2.04997	17.5356	15.7421	22.4623	20.2382	14.0036	4.39196	16.9153	10.3461	8.58109	13.3388	6.39321
	17.5754	15.6011	20.3814	6.67747	7.8886	3.11761	13.1472	19.8689	7.83831	1.9481	22.4429	13.9101	20.5403	9.36692	14.3468	9.248	6.52578	9.65372	20.6671	22.7887	11.5461
	3.23293	17.2262	17.7278	14.9627	22.3752	4.76415	5.45227	4.31678	12.8047	5.40774	15.2894	15.5952	22.5701	21.3847	6.9869	23.9234	18.7036	11.0921	6.47567	16.2607	10.3296
	22.0051	10.9357	13.9311	8.70452	7.82968	3.47628	2.96435	6.13684	11.1744	4.38509	8.14102	20.252	8.75427	15.4444	1.98378	11.645	11.3127	10.3154	10.3374	17.3848	0.231281
	27.5619	15.9742	10.0467	39.4808	35.2901	16.8908	14.6679	9.53594	27.144	13.2655	19.3552	18.9544	38.9744	15.5752	11.5899	4.69394	11.5642	19.3712	8.52781	10.5112	9.58423
	8.79539	14.089	28.7384	15.5067	37.6527	14.1106	29.7154	6.13009	15.9798	25.6076	7.51974	11.1486	4.9761	13.457	7.19148	15.5006	13.8873	13.8453	16.3729	16.0175	3.40218
	7.18459	3.85483	4.58896	2.23369	29.3508	13.219	45.5472	10.6041	12.011	22.2397	9.83754	6.34638	38.5266	6.0647	5.65499	39.2901	12.9279	3.96111	19.159	9.71184	20.7209
	14.3348	11.6604	16.5132	25.189	7.24792	10.8981	7.36271	12.6279	22.7239	12.5547	18.7113	25.0293	4.9467	12.595	24.9226	1.97825	14.7832	12.9813	26.8363	28.6793	45.8798
	16.5705	5.83266	4.2497	3.80667	17.4069	16.0416	7.66588	23.5198	15.2074	7.55541	14.6297	21.0417	8.53804	11.8195	14.9775	5.40054	19.9901	5.6067	10.9916	25.8939	8.84638
	2.17168	15.0824	20.0695	9.62716	8.60359	23.1829	18.4086	28.9738	14.194	15.6943	16.308	9.77888	18.6432	9.45133	17.7624	14.4969	20.2836	7.46722	36.9436	17.844	32.4417
	3.47505	10.202	16.3797	8.85157	12.1324	3.75733	5.36621	6.39982	10.3376	20.6798	16.9678	11.9783	11.2529	9.07872	9.50083	21.852	15.1112	20.6091	44.55	11.7994	7.43377
	7.2183	7.37807	16.2508	9.82029	6.69619	2.56349	12.1148	8.98718	11.6484	9.43294	15.6636	10.5792	10.0943	22.3746	8.1625	34.0099	22.6012	2.77359	36.911	26.471	7.03259
	1.09197	5.67771	6.31631	5.31061	8.82057	6.12107	12.302	20.5704	28.0479	27.0432	26.7205	9.87533	16.6881	2.75512	0.779559	18.7373	8.41944	26.0863	11.9933	11.793	28.249
	2.08804	10.1732	2.13335	8.29919	8.25059	7.9169	5.76435	10.1094	4.16761	31.4426	27.4567	34.212	13.3284	5.41925	11.1678	15.1328	13.9331	11.2858	30.1946	18.7152	3.08426
	14.6219	0.115445	2.50856	19.4284	10.4476	4.7743	3.62505	5.61751	16.1347	15.3897	12.6967	4.57611	11.8714	8.91617	0.171673	17.3478	7.4336	1.01319	12.022	11.516	8.77766
	27.3831	6.42081	8.25757	3.04553	6.28141	10.9211	4.07459	5.4477	10.6082	10.7496	12.23	8.42505	1.78726	6.74704	5.7048	32.1593	20.8596	9.87742	7.00432	14.1762	6.26811
	11.0644	12.2131	6.38276	4.32448	6.00413	10.4936	16.6198	13.5064	0.773233	1.39837	13.5379	9.83673	6.12165	18.998	15.1304	9.12888	4.88251	12.8092	22.6782	2.8743	8.35298
	29.4525	11.838	28.7586	16.4859	9.97283	2.00195	1.89259	6.82517	26.3678	8.00363	5.95064	12.5535	7.48297	16.9719	17.1912	26.6897	5.30075	15.4187	19.3034	34.739	18.1237
	20.4623	62.5236	1.98591	13.4883	8.53729	4.0876	11.1065	7.1206	11.6473	5.98601	8.21393	17.152	7.04733	18.412	15.6987	14.7116	12.4228	24.8152	16.1628	26.7489	21.2445
	10.4331	15.8668	7.53924	3.37902	3.13607	2.42424	5.72119	9.39603	8.19369	4.26255	2.14412	27.2628	9.73835	22.8564	17.0174	16.2543	6.71074	9.73859	14.3928	4.26165	5.69477
	9.20784	23.0763	3.06712	6.45108	10.3247	10.6962	3.1277	9.04274	8.88545	19.1331	4.89075	4.95955	7.65485	18.6181	11.055	6.94625	4.43051	21.1683	5.62358	6.9073	10.3137
	9.81337	3.95648	32.7916	14.6331	11.71	5.54469	3.45998	8.72537	8.49421	9.25117	12.2805	12.5781	3.36617	17.8572	13.5166	2.35014	2.89375	20.0022	9.25407	8.44469	6.57721
	4.01525	7.18559	14.0845	8.01372	15.1545	7.31456	3.55903	10.1204	2.05877	6.04217	9.37834	10.0648	7.76499	18.6121	37.637	45.4099	13.8753	15.0011	15.0523	25.2413	18.9834
	17.4205	7.99155	2.49758	23.7775	6.04681	5.61968	9.85347	7.07339	16.0703	10.2264	14.2665	3.86109	4.17466	7.12192	8.93459	18.9278	8.53043	20.7325	32.3216	27.1658	22.1698
	14.1762	4.56421	10.146	12.3704	8.88255	11.9552	9.43091	9.84011	15.0633	7.43507	18.8458	24.167	5.0809	6.01609	6.96798	24.5977	13.2199	10.0568	24.7839	20.5906	38.876
	2.43122	2.89399	21.3981	12.9397	15.6556	12.4497	6.80999	6.27669	9.56347	5.74879	1.78111	8.06221	5.67156	4.70758	2.05385	16.2133	12.3501	26.5491	24.7049	17.664	26.7132
	2.43035	12.0193	20.4407	7.50606	7.93056	11.2406	11.6351	12.9453	13.4551	4.427	5.75449	11.3264	9.40535	17.4963	3.32211	6.51819	12.7958	10.9379	5.34295	17.1751	19.8912
	2.85459	7.36935	8.02188	6.34263	8.6326	7.77475	8.9638	5.04283	6.90087	8.46246	6.79139	26.7616	3.3093	24.5777	4.72401	10.6882	5.0217	15.4283	17.3592	27.0483	18.3786
	7.17945	6.68008	9.94905	0.425249	3.44026	18.5255	23.7907	13.5273	8.17775	16.0688	4.73886	10.92	13.3368	18.3182	2.47832	7.89931	21.9884	20.0742	17.589	8.58754	11.377
	12.0494	9.2647	13.5698	11.6087	3.07487	7.88756	18.4165	6.24441	5.31084	6.72401	5.53148	12.946	8.78	12.3945	26.5	17.7681	19.7542	11.121	8.35958	15.9829	14.251
	55.8615	42.5004	14.2384	56.3188	6.92505	16.6555	9.18412	2.85801	11.5121	11.4924	6.80934	9.93861	4.7511	6.17315	3.36038	4.73484	8.69083	8.85577	18.1524	7.93613	14.0483
	16.499	21.4312	5.9014	15.0556	11.8272	5.15667	7.03273	6.69997	4.40946	8.49447	12.2485	3.76292	4.75166	10.5501	8.80669	12.1454	4.96472	6.53396	11.5821	6.45767	7.40218
	44.1468	24.6098	3.07573	23.8887	40.9497	19.7385	4.247	13.5004	18.2671	39.3289	10.6096	11.9107	5.0365	12.0075	2.2466	17.9461	13.5162	18.7068	9.74776	4.24432	6.33983
	36.4131	17.1838	7.86687	6.3708	9.02232	11.8163	15.3254	11.9125	20.5819	9.13598	5.24814	4.99303	5.25634	14.1463	13.6287	13.4271	2.90659	10.168	21.377	6.20767	9.64362
	19.1327	17.7149	8.89253	3.96367	4.9088	5.20944	2.70444	2.5297	11.5974	3.7651	8.27577	14.2412	3.7795	16.9618	4.70747	3.2824	9.63192	19.9374	16.2461	13.2849	4.45294
	2.60775	2.58521	15.041	17.0613	4.3937	9.5426	5.66437	8.48309	5.62118	5.84157	6.74568	16.6717	2.8094	7.85679	4.58867	2.92975	14.4722	14.2905	20.7527	3.68287	26.9439
	28.2923	11.1009	6.61873	10.877	39.3741	18.0631	26.0734	22.7796	5.70366	12.3105	9.61588	15.8502	7.78262	5.83687	7.73379	8.82492	20.0906	13.2764	29.0608	8.27438	9.29992
	4.03385	11.2828	14.5449	12.7194	27.03	20.7946	5.16645	4.40674	9.62892	10.5703	17.0336	13.2539	8.91086	3.1921	13.2518	7.16457	22.7991	12.738	13.2086	12.1423	9.86238
	35.8177	4.83868	13.9063	4.96731	4.5194	4.25639	39.6716	12.7327	26.0506	16.1072	13.6806	22.8709	17.5159	3.17516	10.9986	5.54012	11.1016	19.0547	3.75352	16.9598	12.8058
	19.483	7.81072	15.6282	16.3888	4.96457	6.66103	15.2678	3.69079	23.5065	11.1153	8.03046	3.952	0.658096	11.1791	3.27373	10.6158	10.6835	13.8184	15.4288	11.592	2.82927
	36.8431	35.695	2.19904	4.82126	5.30934	5.14	34.5225	34.7286	2.64201	4.33021	7.72306	5.07595	8.23694	2.60038	3.87729	11.2332	15.2379	9.85094	16.2304	8.01002	3.95787
	13.6511	7.44391	16.933	0.936995	9.29397	10.528	9.81794	17.4083	2.46445	10.3839	10.7706	3.47505	1.73774	0.802754	13.2251	2.37387	17.5026	11.0444	7.57026	3.04168	6.7423
	20.4744	12.0984	20.6493	6.50977	16.7478	17.9215	13.4986	8.45539	26.374	26.5072	14.0528	5.73454	8.63675	5.57449	6.49113	8.22228	12.705	6.46304	8.42589	12.8605	2.20286
	11.6011	13.3045	32.7288	14.7749	21.5644	10.5396	2.08569	2.05565	5.00087	14.478	7.40663	12.1146	4.80176	9.65315	3.90335	5.13545	5.94544	5.26411	11.001	10.1584	6.93702
	15.0626	10.9887	17.0643	5.78381	3.04494	11.7748	31.6437	9.08518	4.08973	36.5077	17.0998	24.9649	28.7293	21.1125	5.23638	2.81569	11.8238	5.16101	8.97451	10.4735	4.55591
	9.74737	3.09646	23.5527	7.68089	6.63921	7.40142	20.1391	8.91368	16.3749	9.53524	3.94525	4.69928	13.3468	12.6975	7.05004	12.4679	9.17977	5.64361	7.01923	8.4297	10.1807
	15.3051	14.7639	27.5546	14.9891	8.01556	14.7843	8.9268	4.88929	63.1359	59.3771	20.7283	5.84666	1.1019	31.4444	6.16804	5.64227	16.6421	6.39798	8.49155	13.471	19.7052
	2.93353	3.74961	6.78672	19.0585	11.4646	10.1183	9.49125	3.55126	19.2212	10.7248	0.577651	32.9741	49.2274	5.57346	0.408395	5.34634	3.6622	3.93138	14.2345	10.1578	8.13532
	9.93628	15.2785	3.30938	12.4697	10.3046	8.90965	3.8072	6.18991	22.065	13.2467	13.1649	2.03392	13.0336	13.4751	3.47469	0.729163	2.32228	8.32266	15.8569	10.3352	10.5165
	36.1869	3.33501	0.690754	8.05648	10.1732	6.15255	3.44438	9.20727	10.6895	14.0623	1.92788	11.3007	31.9825	15.0432	5.67852	5.57714	2.49057	2.88839	11.0819	7.68768	10.2633
	12.3356	11.5459	2.50615	25.0728	5.01747	1.49363	4.71054	5.82888	20.9006	26.9967	23.5215	11.6886	23.3341	14.2443	13.9878	25.9548	8.90862	10.8465	15.812	5.73752	3.02773
	14.606	24.9791	3.62124	13.8503	5.19162	8.94946	15.6514	7.66237	14.8003	7.92951	11.3957	9.3646	3.04969	4.09237	9.79451	1.07547	3.68336	5.80105	16.6331	6.47684	13.9224
	9.89057	16.6289	26.4779	22.7885	0.942763	8.88161	1.61797	15.5412	21.7435	5.4161	14.0081	44.5147	19.8277	7.3597	10.2615	9.13475	9.27018	15.1336	12.0377	18.6327	7.78685
	31.8554	12.9557	14.4178	4.17511	8.85379	0.864532	1.60316	4.82944	7.25728	8.48918	5.52742	10.4207	22.3195	46.4342	15.8137	16.1169	16.5133	22.1507	8.22612	17.974	12.5938
	12.9516	5.89111	29.8719	16.6662	2.07363	7.21542	3.82606	18.3846	2.49643	6.27946	8.18131	9.13607	12.4628	14.983	15.5524	17.359	8.03358	12.7427	8.83677	9.38903	6.26278
	6.38045	3.22962	39.0494	12.0717	6.66004	7.89042	13.2734	3.81138	8.77871	15.0991	1.66693	10.7575	2.45287	31.9813	1.2247	4.88796	6.83826	12.2634	11	14.933	4.76
	15.2629	13.4622	29.6085	4.58316	22.8303	17.3729	12.0132	12.5824	4.31564	8.2485	4.86239	5.17057	18.0933	6.62059	30.1182	6.27161	19.373	25.7085	14.7402	20.6206	20.9082
	34.231	6.42597	38.8583	18.6482	24.1183	23.0071	23.3586	45.582	4.07049	22.7292	10.8765	5.77681	4.4197	9.89229	6.38137	4.51853	9.5955	7.89344	10.8896	18.7328	18.0404
	20.4986	4.1689	17.5906	8.25262	40.4605	11.0159	6.66981	14.9181	3.65829	7.45913	2.16583	13.6497	5.75777	20.1308	18.4355	4.48428	10.2969	7.65496	4.32188	2.29725	8.61558
	7.02391	8.96579	17.6865	6.71714	17.3169	1.02045	32.0237	3.95496	4.93523	3.50039	13.593	4.54605	4.395	20.655	14.3247	21.1093	16.6929	13.7312	9.33236	12.831	5.61898
	11.3788	16.7481	10.6214	6.62124	7.57343	48.0571	26.968	13.472	11.5879	6.75659	6.33889	9.68354	7.64165	14.5782	20.9088	6.08027	4.77991	2.4945	17.7771	14.4516	9.52209
	9.88148	19.6674	24.5532	7.51024	15.2807	12.1693	14.7816	17.6451	6.55035	9.93133	8.28357	11.1343	3.03729	10.0062	14.8379	31.0397	22.6866	35.1384	12.1732	17.5891	6.4244
	22.9305	24.8752	13.2723	45.7601	4.95543	3.889	8.86199	9.33759	6.46864	14.5492	3.21595	13.2856	2.79336	5.96808	17.3076	7.47285	6.9752	10.2963	7.49456	8.98126	0.915311
	7.35138	35.5194	6.19272	30.6116	3.51138	6.98065	8.32671	6.88489	21.1637	29.6362	9.0846	7.63271	9.67644	21.9305	18.3619	1.40592	16.6993	3.26628	19.3562	16.3319	15.7501
	8.76762	22.3431	31.9757	41.0639	7.38791	7.13973	8.67709	3.56586	4.75205	2.79094	16.2318	5.51334	10.2772	10.5203	25.844	35.9235	26.2544	26.1933	0.50023	7.66092	12.1349
	7.83631	11.2892	25.2311	8.3447	4.24449	7.40842	4.71183	8.69894	23.7975	23.6955	39.7616	4.38165	11.686	2.95318	16.6343	16.6368	18.0713	21.2832	15.6245	13.1285	27.2626
	4.4695	18.9261	5.50616	43.702	9.15675	3.79018	8.72536	10.6121	11.6775	25.5276	8.55954	11.6394	10.3209	8.10947	9.48	13.1163	18.6778	14.1548	24.4633	14.2801	8.57747
	6.78883	26.2233	21.8258	13.8983	12.4775	12.5226	26.5601	13.4314	19.0231	28.8004	26.8578	4.66621	4.18131	7.45035	6.58955	8.17838	18.9798	14.5592	21.9159	33.1969	25.116
	6.60936	4.62079	35.2309	18.432	27.6076	8.96797	15.8065	15.7057	3.32267	4.09898	2.40886	11.5684	21.1821	3.32932	9.71048	14.2745	6.67869	8.7386	20.7512	16.1484	11.1151
	6.55444	19.7739	4.70859	50.4321	2.70696	7.08353	30.3148	2.98797	17.0625	5.14419	10.8165	9.97552	8.18851	8.69169	5.88542	8.75284	12.4983	10.3504	5.95923	14.5844	10.2198
	3.44746	17.1569	12.4346	19.0058	15.8065	2.00804	6.54342	16.3157	1.492	16.2864	10.4322	17.8379	15.3425	12.8354	16.3311	0.651141	9.51634	15.3751	43.4067	56.1823	29.9592
	8.62103	5.03781	14.8449	30.4617	10.1353	40.155	22.5127	10.4171	6.00954	2.96314	6.17234	16.6811	18.0473	14.5312	8.2361	10.8005	6.87	4.993	11.6192	15.2386	13.26
	8.36825	2.55434	9.24511	22.6588	21.0702	0.812269	18.2743	29.7547	9.24077	14.2413	6.76434	16.7042	21.8315	11.0669	17.0131	7.03576	11.2525	9.15311	6.71234	12.5113	13.6809
	6.79632	11.2081	4.29907	10.0966	15.1175	13.3318	18.0211	4.58036	28.8297	51.7753	47.5714	33.1855	20.6375	8.01646	3.40041	5.08238	11.021	3.81136	18.4698	15.5897	19.5469
	7.95654	6.31914	6.23712	17.6384	13.5097	28.4039	37.7978	24.8849	27.4144	44.6179	26.8321	7.77316	2.11293	4.30094	6.63003	10.7556	1.82405	5.99761	17.2991	17.1876	7.91611
	15.7621	3.74445	28.7704	7.18803	22.0631	12.4671	29.8842	32.9147	14.7371	5.42974	19.7469	11.8026	11.0751	17.0424	5.65354	8.20009	3.80555	4.69042	6.22877	24.4834	22.0236
	5.01094	5.47841	9.25216	21.4901	9.0938	46.711	43.2839	21.195	20.3912	13.8227	11.8964	19.7022	13.4608	8.11667	15.1265	19.5918	14.1313	14.9147	6.07842	9.65296	8.14314
	4.62997	6.90243	24.0566	11.5658	41.6661	6.94983	2.381	33.3239	8.77637	4.14712	12.0655	13.3908	10.893	25.1602	8.66922	9.82324	10.2027	10.9939	4.33499	2.45452	0.963453
	6.6314	17.3755	12.3981	14.2326	19.4885	16.5705	3.12506	9.42501	11.3409	15.9698	9.94392	11.8836	13.4337	11.0838	13.6685	10.4521	18.5194	8.28365	2.66132	16.7565	5.88221
	8.62937	15.1359	38.9356	28.0064	13.75	25.9312	15.4761	21.5426	11.7617	11.6977	5.67254	29.8018	19.5003	22.3761	16.4619	12.302	18.6755	12.1072	8.25298	7.56698	10.8796
	4.30366	9.97927	2.62239	10.38	18.0396	7.08358	25.0545	14.7906	8.22	8.34211	24.0816	17.6284	57.0915	3.04174	15.3608	15.7677	3.73968	7.85417	6.31628	5.35518	12.1251
	4.96548	9.4468	28.0123	2.97852	14.6736	16.2623	27.912	8.66966	9.90396	18.1	17.8342	25.7813	11.9836	11.817	7.7634	11.7092	19.7063	13.5826	9.92687	8.00171	10.5182
	9.01313	3.02049	31.5667	12.692	34.6058	8.74077	9.59978	13.3641	13.3396	24.8558	9.36709	6.78866	22.1363	3.10294	13.8539	20.4404	23.6907	29.0342	14.5696	13.4101	13.4406
	11.0906	11.2744	14.9047	5.66745	5.71487	13.4713	23.871	22.2444	31.5748	37.9633	23.2368	12.3291	2.49779	3.61666	7.89154	13.0629	12.5842	32.9774	3.85475	2.56778	9.95533
	10.7944	8.10778	21.1955	9.06073	15.2088	19.4398	2.747	21.6588	8.72911	9.66434	8.55262	9.60023	16.4083	14.9489	27.4055	16.9943	26.5644	19.0392	5.78321	9.67924	8.12625
	10.5316	4.29787	38.1464	6.79989	12.618	6.60527	7.5074	12.0302	15.4296	10.4908	10.7886	22.6258	25.9659	21.56	52.1767	22.3688	5.65518	17.8227	16.6156	12.628	9.75076
	18.0628	3.90844	15.3644	8.41126	18.4075	6.56944	7.3123	7.66424	18.4255	40.1753	37.1881	8.6023	8.36237	30.5213	12.4368	15.1374	5.02341	1.24875	19.5868	10.1715	13.4752
	18.7808	4.91104	14.0331	3.83663	12.3683	21.9628	3.60317	10.6071	5.7393	46.6459	17.0428	37.3632	40.6892	27.3657	10.0179	3.43165	27.9417	33.7882	18.8543	22.8431	23.6543
	4.50327	4.71501	11.089	2.81088	15.8056	19.5285	17.1656	8.74917	10.0801	9.31842	8.66307	6.16274	8.23843	20.8348	1.68503	16.3141	15.2495	2.88239	26.0558	6.77096	19.5533
	4.90438	12.5872	16.2883	7.73953	3.49537	15.6036	6.3406	9.24772	7.2434	1.93909	19.5219	32.5731	46.7164	11.532	8.60365	2.36364	3.12097	15.8997	13.0856	15.6131	22.5005
	5.027	13.4627	6.69692	19.5892	5.85423	10.5412	7.63504	5.38856	48.9551	73.0409	6.09469	7.84593	8.11675	18.7394	14.8985	19.5582	8.09096	3.363	11.5152	33.5029	14.0783
	6.20943	22.5053	15.1235	18.4146	15.5859	4.82753	5.15407	13.2765	34.7099	2.15908	16.9577	8.34268	13.9327	19.4786	10.8192	6.35528	22.5284	26.4793	30.695	10.6735	9.03867
	12.1452	24.4528	16.1044	9.06164	8.40154	7.4376	0.59471	0.88228	30.4112	21.0316	13.5215	52.466	68.5269	11.6278	24.027	13.2217	18.1777	10.7833	10.2619	5.3424	7.2045
	4.99768	21.8829	5.53742	18.364	10.9581	4.49271	18.4395	2.22004	23.043	22.6014	28.6255	13.4684	13.8065	31.7868	15.1489	25.0641	7.05475	21.3984	41.6121	63.9559	79.0211
	7.73927	25.1787	6.4505	8.48449	6.27578	8.17393	19.4038	9.00581	44.305	11.2654	4.04157	7.211	5.61327	5.2163	18.1372	34.912	36.1838	21.7189	8.12968	15.507	5.95809
	4.24352	8.34319	9.68515	5.35129	6.79925	1.84761	4.4486	5.94525	19.101	14.3113	4.17059	15.4911	8.55775	44.1292	9.41635	14.4567	13.0373	10.9202	7.23785	20.976	7.76034
	5.63416	4.7618	13.8212	8.1356	12.9242	4.84065	11.9927	8.62266	24.8575	10.9421	8.95317	42.4298	18.2131	10.5368	3.30211	27.9124	14.451	36.1895	17.0039	9.38961	30.5905
	6.63937	24.0535	3.27593	13.0399	11.7659	22.8282	2.30591	22.8054	0.948753	5.03169	10.5579	30.1466	19.4289	7.37387	13.5997	23.0467	34.7863	30.9212	15.832	28.9154	17.1332
	11.4682	6.31338	5.08548	17.286	3.66537	22.0915	13.7544	14.5367	4.96477	8.33487	3.09277	12.3734	5.79447	44.8	23.0046	13.2751	18.2953	18.4846	23.7547	37.6906	7.92361
	6.83155	8.89115	7.0955	13.4268	6.57897	22.1278	8.62401	6.52673	17.9733	3.14089	9.79481	11.4269	31.1484	16.565	25.8201	37.3226	39.9041	45.7851	5.79689	25.481	33.8457
	15.3743	6.10228	13.7334	7.37528	22.7909	9.53484	16.5533	11.4951	13.8417	23.0164	15.2781	7.75842	14.8355	7.24927	3.90708	18.0352	34.0645	23.899	31.3557	15.1504	6.55995
	16.4118	7.94559	6.08421	33.315	12.2909	18.9022	8.68065	5.61716	4.45039	10.5051	11.093	11.032	5.08949	29.1098	48.4652	18.7981	3.18136	5.0549	16.1006	12.8288	25.9689
	6.5407	3.17005	8.7932	11.7338	12.1208	21.5123	19.4059	6.33676	2.43288	3.18198	14.9178	4.66083	29.101	1.85835	8.71345	13	22.5853	16.5887	41.3715	21.4971	5.02011
	11.3941	6.4494	14.1038	15.7299	17.0677	7.56841	20.9181	21.3652	10.6759	4.63874	14.0522	13.9833	5.18153	5.95711	4.01222	10.0461	0.262506	17.2698	31.0466	64.1443	58.3431
	5.8712	7.83839	5.48272	32.113	37.7168	12.4658	6.54956	16.5746	10.2607	5.02206	5.11295	12.0426	11.7827	8.96294	55.9302	20.0868	11.6018	18.5082	4.95712	25.7092	25.0634
	7.54279	5.95643	3.99661	3.1348	6.69144	8.21061	11.7078	11.8531	7.75528	1.9476	4.40231	5.22419	9.91449	11.2131	43.0591	12.9859	17.8012	5.33773	51.1077	15.3109	8.94379
	25.1505	3.55982	3.52906	33.7086	8.76575	6.19814	15.8037	7.75238	12.5851	12.7715	19.6515	11.8153	9.34003	18.1538	6.00397	27.118	68.6045	54.3062	28.1583	26.2247	35.7475
	15.9978	11.8675	4.67047	13.3857	16.954	10.3398	2.91359	22.2675	5.63047	3.69306	7.48642	7.65531	2.03889	5.93695	30.8682	8.30265	10.7037	7.8001	4.55722	32.3927	25.0833
	10.0193	4.15583	2.75856	31.9592	16.0602	21.4258	11.747	15.476	9.19371	12.1382	14.0549	4.55654	4.21643	14.7959	20.269	14.0844	11.8566	4.8271	8.95764	7.98795	1.63527
	37.0987	9.20547	3.02105	20.4407	13.7409	5.07896	10.7185	14.0321	11.2887	19.0894	5.4411	2.66865	9.07384	2.80205	17.2942	5.22255	3.45059	7.08562	15.8869	13.3203	7.02351
	23.4563	3.9444	4.52153	2.20925	7.74153	12.5583	1.93585	1.03648	11.4809	9.39772	7.17698	22.004	5.28798	8.84474	15.6951	9.85874	9.58251	15.4767	7.87347	18.8471	12.8673
	23.9692	4.29334	4.76486	11.4558	9.67093	2.46662	2.81966	13.7664	12.3651	11.6425	12.613	19.4202	24.3281	12.1135	5.2364	25.1353	24.0162	25.8132	12.8925	8.66028	23.0893
	9.92485	9.50499	22.3907	21.1688	8.89237	25.8874	17.3125	15.9252	17.5708	15.0274	7.5118	7.35748	13.2805	20.5977	16.922	28.2779	24.7346	18.0499	70.2863	25.4099	33.602
	24.8474	6.41451	25.9722	6.01343	2.81039	6.51941	17.52	24.5788	10.1903	4.94959	6.47271	15.6589	4.70074	12.6144	21.5091	5.88485	19.0176	29.5149	5.47835	95.6426	78.2181
	6.95389	5.63842	5.20133	9.25191	7.32528	9.72126	24.1125	17.054	14.834	17.8808	13.7539	7.22286	3.41251	8.73825	26.9621	24.0654	7.82452	12.0392	8.38002	7.42676	2.62883
	11.8278	20.4877	11.2785	9.44895	15.4741	45.7882	19.739	21.4106	15.5849	7.95666	16.4955	11.7362	21.417	11.9633	8.99118	8.89643	7.61019	4.54768	3.2347	16.2371	16.129
	15.8396	11.155	12.1611	16.3905	21.8986	11.5459	31.512	30.2068	8.0671	16.1027	9.78314	10.321	1.08723	22.0881	10.9564	10.1202	2.74982	9.89172	4.61987	12.6885	7.84454
	8.98276	12.3433	24.1209	26.7121	35.3037	11.4272	25.6566	32.2136	10.3829	19.9005	12.793	4.93084	6.16532	25.1927	10.246	36.3563	12.4485	20.2758	37.2416	12.6619	8.89893
	3.94302	7.88896	4.33974	3.27126	35.7732	4.28676	12.5121	30.9677	20.4332	12.0062	30.2761	1.43424	13.4204	6.61796	7.9477	28.1773	23.4676	34.9734	51.7874	29.5968	16.3852
	2.05526	23.4307	15.6454	2.94839	23.4137	17.031	33.5135	3.61439	9.5152	5.30034	4.9843	6.97732	2.76039	22.263	6.33446	7.97634	10.2908	17.1807	27.7262	20.6791	10.4677
	7.90286	7.55862	13.8747	11.8036	26.5306	18.5379	6.53925	15.5292	11.8146	6.97568	25.0495	14.4591	6.35175	11.0003	6.07448	11.5157	31.6355	28.8863	8.981	25.1099	29.5461
	10.7238	7.89828	1.97996	7.66116	23.4113	5.4006	12.2233	5.27123	10.3341	4.90736	12.0767	11.7855	10.6192	1.38957	6.39115	28.3274	16.604	15.1337	2.44948	31.063	22.4623
	12.0335	18.1869	4.32977	8.60613	3.0977	5.50302	9.57705	4.9966	10.0957	7.85884	5.27891	12.7128	10.9099	2.31221	9.53524	24.6274	9.30931	4.38288	8.19976	10.5652	10.9405
	16.4538	12.9637	7.71586	3.90202	16.7913	12.1943	16.8633	18.9907	13.5049	25.6612	11.6577	13.9554	11.1856	14.4603	12.9521	15.8022	9.11568	12.0436	13.8978	7.57307	11.059
	5.32617	4.76207	6.21814	5.58751	18.0949	10.5085	7.58627	3.3526	10.8952	23.2345	22.4836	14.687	13.3489	5.54485	16.6989	13.4698	4.86027	20.9101	64.2139	34.498	46.4592
	10.5523	3.70722	3.26525	9.43843	12.2179	3.85874	5.03122	9.40005	26.6881	9.11163	17.0219	14.4394	16.3686	7.64998	20.8837	18.4802	13.5985	6.00078	20.2416	69.0903	28.8378
	3.54406	11.8397	6.81458	2.07561	42.9964	3.916	13.9818	10.3883	16.1517	33.1999	33.5928	11.9915	23.8448	20.6701	9.46392	11.9222	7.90127	9.28376	42.2897	18.601	29.0825
	9.46844	4.97209	1.57903	12.8821	15.8149	35.9503	41.2889	21.7964	4.80198	13.4138	8.79455	9.028	3.85498	8.46611	1.29963	30.747	9.91878	14.7494	11.4623	30.9045	35.842
	7.52109	2.16596	5.8459	2.74782	16.0888	44.9013	27.0294	36.8507	19.6452	21.6856	8.11481	11.5016	6.25949	16.4753	6.18248	6.7732	5.65487	9.22528	13.0073	3.62558	12.4757
	5.24019	4.41673	7.04039	11.6463	11.7125	26.9506	41.5356	14.106	38.484	20.5556	11.6526	7.04123	18.2137	23.3227	2.74984	14.9891	19.978	15.33	11.7778	13.6979	0.140236
	4.35651	14.8521	4.12896	9.67684	8.42671	42.2966	33.3102	9.79532	14.6905	12.7208	7.44576	26.1982	4.85815	11.6567	18.3769	12.331	9.12077	3.75891	12.4488	15.0677	7.03626
	10.0797	12.8327	9.87684	12.2393	18.2741	44.381	42.4395	30.8733	19.4901	11.8673	10.0509	10.771	9.57305	11.3	3.47031	5.77539	8.93931	14.4092	16.4622	10.7499	18.8076
	6.69309	12.0535	3.72047	13.3454	26.1231	22.5858	10.8083	26.8251	12.2377	0.590537	11.0794	24.4581	18.456	2.85934	19.367	3.02265	3.70531	13.6423	26.4697	10.3997	2.85736
	4.29708	0.232388	11.3439	5.30572	11.0692	25.0408	23.2561	24.4257	9.6644	14.6193	14.1876	15.9466	10.1291	10.3973	11.4383	8.29075	2.83296	8.59519	19.9221	6.37765	34.4049
	3.03178	11.8998	8.69974	6.95925	1.11948	32.3641	6.04594	24.1078	9.36024	2.62776	13.9455	27.3496	18.828	4.4572	13.6264	7.5442	4.00024	3.15058	4.54701	7.13331	21.4112
	9.55266	7.99477	16.0121	7.25462	7.60959	3.3571	12.0163	13.4732	7.8162	2.94094	11.7793	30.4571	22.2427	14.2994	9.22216	19.0925	7.025	7.60993	11.8808	18.5119	18.7691
	13.6777	10.6706	14.8241	3.49503	5.07945	10.9984	21.3105	6.45254	8.25502	6.38573	6.13086	7.1246	10.7075	15.1312	13.4051	18.9618	8.08737	10.0878	12.0952	5.46798	13.4421
	20.4194	12.2626	28.7532	14.3909	3.32665	44.2438	26.3379	20.4289	1.08422	14.2483	21.9388	39.0885	33.8999	14.4891	4.55	11.9687	2.65342	4.08527	8.91542	4.67772	20.3053
	16.6876	5.12649	4.6689	2.96156	1.96228	30.3743	16.2978	27.0463	14.0005	8.90306	10.4354	12.4955	21.6822	13.5225	6.4775	13.8453	13.6103	10.6576	10.4802	19.6606	16.3069
	20.3208	10.7591	17.4922	18.62	7.90552	26.2144	11.7642	7.39937	21.4743	16.2981	11.8665	15.9747	7.23458	18.3618	6.78339	14.7998	11.8335	11.9192	10.8152	1.18389	9.6476
	20.3451	2.31379	15.5054	27.0504	5.60309	8.43155	17.6543	11.0597	13.9855	36.238	16.1525	12.9091	14.5684	21.8431	7.02463	7.79435	13.2681	13.336	5.12319	7.9244	5.47735
	10.5295	14.4744	14.6492	7.75978	2.74542	15.6492	12.1586	10.8667	15.0244	9.47805	14.3424	9.03099	11.6128	9.04216	16.9775	10.4192	10.6533	4.22832	12.163	8.60506	10.5204
	7.60028	6.99484	2.39228	34.951	17.1261	16.5156	21.0532	19.0151	13.7988	0.748389	15.5426	27.6614	19.8539	8.59646	26.0254	9.70915	5.11294	2.94839	7.30306	8.01274	2.95588
	7.23808	3.42189	8.16875	25.307	13.4617	7.01506	13.9054	12.9602	23.8265	34.7659	33.5287	15.8698	20.7674	17.5191	18.3958	3.22031	16.9014	4.79623	5.53043	10.071	4.53087
	4.07614	18.9304	12.5126	3.66689	8.76703	8.4575	16.4855	14.8565	20.0221	24.7393	33.7785	15.3999	12.6276	9.36146	20.0586	2.66383	2.03023	3.71517	10.3603	9.84439	15.4591
	7.24952	21.8404	15.7306	20.4265	7.40422	7.62253	5.08124	3.05617	16.9781	6.8947	23.4036	21.0607	18.5004	12.8308	28.9247	17.3378	8.80503	25.5273	12.9582	9.68646	12.5041
	7.72472	0.239375	1.07547	19.219	7.77812	4.33263	5.28861	6.38871	24.0491	21.2845	7.08312	23.386	12.0399	7.17623	25.242	18.3007	27.4228	25.9275	8.653	9.52094	7.50437
	6.16976	10.6178	13.4655	6.28979	2.62886	4.25732	9.88316	1.85993	19.1821	10.8956	5.95238	19.8883	9.67868	5.50374	20.9143	3.41936	9.12532	4.79551	14.081	13.2651	7.20529
	7.38618	2.69072	4.81496	1.95671	6.59931	5.18621	5.08846	8.27885	45.0487	7.97549	8.81346	20.7127	26.8588	18.8967	15.8316	19.5069	16.2558	19.5358	3.12662	23.1158	23.1071
	14.0988	3.36275	0.480015	7.18546	2.19186	5.25898	9.91846	8.55124	43.066	3.2017	4.92268	34.8977	32.1519	5.2477	30.6404	30.0356	35.1368	32.0575	9.88798	8.67991	13.0096
	11.0386	8.99952	3.0089	3.03625	13.1993	5.82353	6.92003	9.8468	39.2746	23.4308	17.2697	24.9222	16.3098	5.05766	17.3623	14.4693	17.3957	10.6623	2.30514	4.47822	7.99148
	10.5283	2.08952	15.2176	8.23574	2.0339	0.661327	8.25585	8.32413	14.5425	7.07679	29.0702	11.3991	7.20378	8.9285	15.1161	11.3338	6.02444	20.3397	6.01674	2.48046	5.6233
	2.95012	10.5109	12.8412	6.39473	2.5185	11.1786	4.49359	3.02466	22.3314	22.2261	9.20408	22.5003	18.1842	29.5561	24.3267	8.84055	6.93153	2.12641	11.561	14.3454	11.3401
	29.5201	16.3188	1.62578	3.97716	9.32686	12.8312	15.2089	4.65379	20.8657	22.4661	33.7782	12.9262	2.90176	15.2899	10.439	8.83898	8.97455	18.6914	14.2588	11.1496	7.18958
	7.72588	10.3595	4.91262	10.5786	23.6425	10.5271	6.84561	6.68377	31.9421	47.8733	19.2493	2.96071	9.6179	28.3938	8.21796	25.8871	25.5519	16.6706	12.6703	8.17266	1.09393
	9.43222	8.86897	2.44687	7.21612	2.24277	8.95749	5.19224	8.81038	22.3195	7.17611	5.9699	7.84239	14.4273	25.0545	14.5545	19.0778	56.1377	40.2081	4.45556	22.1482	12.4892
	19.4666	9.6708	1.0838	4.03534	19.6185	5.92868	17.7297	7.70483	14.538	26.1889	13.9354	15.5547	22.8132	22.8281	15.9153	17.7813	10.0052	3.08616	9.03483	25.824	19.5329
	17.2908	25.2236	14.6011	11.0236	8.98042	9.26577	4.34442	6.20852	8.93775	13.2417	18.1917	24.2556	15.139	16.6899	6.85898	39.1808	17.2488	25.8904	12.8006	5.55661	2.50249
	10.2868	8.51626	1.09304	6.45432	6.12622	0.997669	5.84484	8.34138	5.42418	23.0747	26.91	9.00817	19.938	15.0594	31.0339	14.2289	7.25025	14.9108	1.68283	18.0005	5.03157
	19.0883	30.1363	1.40546	3.99564	5.91331	3.8989	1.63816	7.56595	2.02831	7.38455	26.824	9.42873	11.5721	22.1718	24.5085	16.2921	25.7176	35.5082	18.1852	7.16543	18.0059
	1.30808	12.1993	1.12169	4.85669	7.70216	7.92034	7.03128	6.73755	6.96181	12.4489	29.4213	34.0144	15.9944	10.2152	26.6804	13.2102	27.1996	4.02685	17.8353	30.885	30.085
	9.90228	5.16516	1.39021	5.53072	19.5627	1.03418	9.15725	10.1372	4.41576	15.0441	22.1012	11.6204	17.4081	10.3214	36.8817	20.3916	8.47171	10.4415	36.5252	22.7414	24.3355
	18.2254	12.0953	1.36798	9.99473	4.92029	4.4789	9.10568	5.94265	4.87746	11.4945	23.3538	5.35217	14.692	27.8307	27.4463	16.6266	22.4867	20.0353	10.5659	41.1848	10.8656
	13.6816	13.9697	1.02801	5.84584	9.73274	12.0987	8.30774	7.11699	4.17872	1.44755	3.59439	9.95499	17.8071	20.3208	1.61057	7.25638	24.6171	16.0958	22.5978	20.9212	10.466
	5.41573	8.06632	4.32276	66.0776	4.12833	5.01656	8.9329	12.1791	0.846219	6.55111	8.4006	8.99515	22.3702	20.5446	31.2306	13.9587	14.5289	20.0761	5.71181	35.0455	30.6216
	11.4701	42.7641	9.63179	4.7527	7.68827	17.4894	8.59025	15.2841	8.89167	2.38854	7.36633	8.64081	10.2829	8.08116	14.0629	19.4651	12.8375	5.59539	30.9595	10.6833	14.142
	8.89922	10.9981	2.60644	9.72735	6.88807	14.4676	21.1124	19.171	14.171	2.1418	2.9731	11.1741	15.3775	1.41131	15.9465	6.56152	6.81485	7.30411	6.74073	15.5435	9.34451
	8.66108	5.64521	12.8041	9.40107	10.8329	10.0305	23.4766	11.7362	19.014	2.09515	4.45938	15.3924	22.3208	45.7163	7.03044	14.6554	15.0609	47.6117	9.91867	25.9069	18.1075
	20.5983	4.94669	12.3242	24.8368	3.75947	18.7546	4.82006	5.66099	3.33413	3.93941	9.78596	14.3461	3.8668	12.7023	13.7555	8.49633	2.48311	23.0435	7.09785	21.1679	32.3708
	10.613	5.89284	3.3132	16.9687	5.56385	7.42371	12.6465	4.00527	8.69285	8.12161	4.94089	3.51169	2.0921	6.64537	25.9059	8.03116	18.974	19.7991	13.9106	24.1762	33.8496
	9.90959	14.417	4.74386	3.15846	3.67139	6.06768	13.3093	4.3822	7.50774	7.72954	5.87644	7.50856	4.22986	7.9402	32.5309	21.999	5.60958	17.6452	47.9166	11.1689	9.08228
	20.14	7.30977	14.8085	11.9057	5.74796	19.7261	11.9074	8.89306	8.5902	16.2694	5.197	3.94272	4.47224	8.65775	26.98	21.3006	27.2391	10.4498	8.14265	9.88956	10.5574
	5.31611	4.86752	11.311	10.4978	13.1965	6.60998	19.7437	24.3135	2.17023	6.85369	15.3022	3.71156	11.0384	28.334	29.7093	14.2785	4.88261	16.422	7.75469	13.289	7.38153
	3.66439	6.17454	8.48917	1.1649	3.01722	3.91543	6.92665	7.02727	6.70726	11.0024	6.25793	5.91378	9.61418	14.6305	32.9396	21.045	20.0737	18.6347	11.7181	8.42974	12.73
	15.0058	11.8759	21.9439	6.58221	14.0101	2.75064	10.7447	9.243	1.4247	2.04458	3.73274	3.34554	2.97893	7.35084	49.6607	28.1911	31.1943	38.2966	8.63396	3.46811	2.70597
	17.4923	18.9805	17.4799	20.9898	17.5996	12.0315	14.9163	16.3528	7.16158	5.68491	3.00848	10.3345	11.2899	5.13163	2.69984	10.3477	6.8461	11.1142	10.1607	13.5721	2.58926
	2.13783	11.0687	4.87045	11.917	6.97975	3.00279	9.6791	2.33073	6.67148	7.96831	4.19146	9.17524	6.80584	8.22866	9.41304	7.96351	12.1502	14.1579	2.50262	16.7872	13.6362
	5.32907	6.71372	8.26122	11.7845	5.84829	11.7057	7.97971	18.984	7.10393	7.66456	3.06097	6.88402	7.08671	7.19842	7.013	10.7775	12.3829	15.5897	25.1321	33.1412	20.0887
	1.337	8.25154	8.54213	4.94027	23.7523	10.6869	2.5858	10.1607	6.18121	3.2608	3.03286	18.1475	11.1039	14.3912	7.37609	16.5525	42.3064	16.7244	21.3572	10.5286	11.3744
	10.1399	10.7079	8.69669	2.30414	10.7533	3.25094	2.32665	9.61142	5.99433	8.48974	8.86595	7.14277	8.82133	5.22669	29.4403	30.0458	10.6099	12.8892	14.9339	9.66348	3.37569
	5.41516	9.59573	7.46696	7.80765	17.2595	14.2766	9.95383	3.09298	6.747	4.70096	4.96755	3.62485	4.38507	4.23397	19.6203	8.02206	6.21945	20.0595	29.3323	33.2921	9.19247
	17.5563	1.49905	3.53854	10.9756	14.1927	9.16034	2.81074	12.3311	12.072	4.55513	12.1807	1.87643	4.57903	4.85203	5.37996	1.87514	5.13211	14.3842	7.84265	28.6789	19.0997
	9.36196	9.4923	10.1119	0.968555	23.0199	17.861	11.6387	12.6654	19.8781	9.81123	4.10129	0.927523	9.52727	11.4944	2.4503	35.1512	9.99553	22.4393	4.49301	10.4563	2.63557
	2.3757	13.4759	11.3253	2.44108	16.543	10.4008	6.60752	12.4682	17.7425	18.9902	16.0137	1.86545	2.84521	5.87239	2.71045	60.1849	51.4866	37.8343	13.328	8.13818	11.45
	3.55942	5.32223	5.29386	14.1173	11.7232	4.26081	2.08695	9.91179	2.58054	6.95287	3.95714	2.21127	5.91994	15.3572	0.849681	38.1404	19.113	60.4985	48.3453	18.5706	11.7599
	11.0849	23.7451	9.34817	1.29706	8.94047	8.25197	1.71792	3.28788	5.93393	14.7266	17.8872	1.81962	5.62845	13.6356	5.77413	49.8411	18.9746	15.3141	18.482	36.0325	18.9187
	7.14536	10.0828	1.78622	1.49151	11.0726	6.04662	9.81579	3.29276	13.5781	17.1704	1.71425	8.47304	3.69779	6.62825	7.35639	9.50067	30.4874	25.3136	9.90986	16.2922	12.0421
	6.77126	12.8744	4.03186	1.14745	8.42794	10.5171	7.01884	0.914502	3.29978	8.27323	6.68272	4.3849	4.08743	6.73003	10.75	0.810743	17.4808	30.0811	15.3074	26.63	37.4549
	11.2012	13.6793	18.4694	1.49405	3.22818	9.48468	4.79898	0.668476	16.6778	10.8981	7.31375	7.56756	5.2708	6.53499	7.87422	6.71557	18.242	16.4474	29.8952	24.7711	14.2529
	16.6831	6.55367	12.9656	1.26165	4.18852	3.83345	7.11071	2.08768	3.17491	18.3685	14.3243	25.3195	18.1889	2.6735	4.34929	45.4778	28.5825	25.0525	31.1842	2.12558	16.6742
	1.55323	14.5716	13.0672	0.854213	13.0219	3.66068	9.82526	1.04124	1.60937	11.5508	7.06392	4.44965	10.4916	6.31589	8.35604	8.39154	7.46958	13.674	22.0185	32.4405	47.0796
	2.84199	16.8844	16.2509	8.16163	15.4971	8.56732	7.66687	3.05515	14.5234	2.0426	0.967107	7.60892	30.767	17.5023	12.9145	20.9258	15.8681	5.38707	23.7963	10.5215	6.40731
	10.2167	3.37842	18.1335	13.3325	18.0964	8.8535	20.6048	32.4671	9.27107	13.1096	53.3814	20.5208	14.0765	8.22131	6.14286	25.516	49.8404	27.4808	5.56564	27.1552	29.2405
	7.48392	5.19675	15.4597	2.65112	5.40863	18.7489	30.532	7.87574	9.82605	10.4024	6.86587	6.39621	3.22686	4.94073	4.83136	3.09275	53.8319	15.3377	22.4651	13.9997	13.1093
	4.57172	3.2203	9.69201	1.32369	8.48046	3.36137	13.5989	3.37653	3.32636	1.60355	7.94947	2.06981	9.84103	9.96907	11.2038	8.82444	5.32453	9.64331	7.32212	2.64003	23.9991
	4.15308	5.51415	14.097	2.05727	5.98174	31.0907	22.4856	14.4338	7.71203	2.77279	10.8905	9.1916	11.484	36.7219	10.0442	4.53728	3.57988	19.475	20.0564	7.25093	9.26405
	7.08237	5.30381	8.99806	3.60573	5.40118	7.33893	15.423	5.64944	10.9043	4.52129	11.82	9.2313	6.52035	4.87069	4.25468	6.2994	1.89658	11.6875	9.97624	18.2143	45.7159
	6.92226	6.59642	15.5071	11.7246	3.116	17.0098	11.5021	16.0698	7.76387	2.04726	6.87121	7.17694	12.6191	16.2368	3.20359	3.27613	1.87354	23.8605	6.15116	8.85585	4.7162
	14.5829	14.9748	11.1535	11.0704	13.499	9.23564	14.1375	9.6344	4.10427	12.1619	17.9295	46.5922	32.595	11.9399	3.18226	6.04029	8.13119	34.6806	8.69145	9.68775	8.37215
	2.99169	5.09154	4.08845	8.36578	10.5815	32.4178	11.2361	8.39057	1.63202	11.9334	12.9478	8.15315	9.83454	5.29608	8.86997	13.7836	7.73185	41.6205	13.5076	27.2513	21.0319
	9.25926	5.3425	11.7284	12.9456	21.5495	9.12731	6.25786	2.96824	4.23248	8.89771	11.2633	4.30484	5.8707	6.94603	9.87835	2.17503	8.00292	10.7217	27.2071	15.0417	26.6907
	4.88963	21.6738	12.5847	9.84224	25.8631	15.1491	9.22746	7.86914	10.9135	4.97141	2.5491	13.7965	23.526	17.5441	48.4648	10.7301	8.44518	3.6219	17.2152	30.3965	12.2339
	10.3481	5.43605	11.1484	10.8434	12.949	4.11453	2.92536	24.8733	3.95303	10.2323	5.01503	1.68721	19.6447	10.3773	2.61663	12.2555	3.78268	7.28824	16.4199	6.51388	9.06364
	3.96358	1.08486	17.2585	1.4204	6.07113	6.64768	21.1502	26.3428	6.76429	5.82971	10.5738	6.78056	5.15254	15.6625	10.99	7.81818	4.11545	8.3102	25.6554	17.3978	37.8601
	2.2539	13.4046	14.407	8.19455	22.7107	4.07932	1.2134	4.28422	2.65226	2.23583	5.9597	5.17842	0.187229	16.4823	20.5902	12.7322	3.11986	7.95004	13.7018	18.1811	28.0917
	8.64603	17.1501	9.74493	1.33074	8.04849	9.866	2.16781	10.8303	12.5127	3.00461	6.11146	6.78095	9.50262	14.049	17.2094	1.33654	3.35463	9.24648	40.9247	28.1091	16.9644
	12.581	11.3472	7.50029	4.73538	10.1372	5.72187	20.9339	10.6137	15.9273	5.20633	6.96909	13.0312	9.84329	6.0955	10.99	7.35489	4.05015	13.9385	3.54796	6.47912	34.9135
	7.46645	9.74084	1.92149	6.41361	8.02648	6.39392	10.1358	7.7323	11.3101	10.7082	5.19304	5.09506	9.92687	4.18889	21.8932	6.64129	5.13365	1.85008	1.9801	10.9375	3.72995
	9.29438	5.72507	8.38148	7.11651	4.29862	10.9027	10.7507	10.6415	11.9934	23.7783	16.254	4.54112	4.95671	7.58187	7.99919	9.32395	5.69971	8.21354	8.44544	2.70796	3.62965
	3.9139	10.5482	15.6589	4.40761	8.39626	14.6639	4.52397	13.3715	5.81029	16.7735	7.35902	9.04985	3.65084	3.73129	15.9525	12.3277	6.61899	5.7135	0.049325	15.3882	9.60427
	8.3361	3.11317	19.8903	4.78557	1.254	5.2263	5.64815	1.44236	6.6733	8.42963	5.53769	8.92157	5.431	4.34742	5.66821	5.31043	8.66307	5.81194	8.9692	7.08273	6.08405
	1.87308	7.30244	5.94105	3.40184	1.59292	2.55558	8.39264	8.72071	5.55973	12.7595	7.99338	15.0604	3.56129	8.55637	2.57528	4.58781	6.40713	7.14214	2.95972	13.1781	15.093
	14.278	5.84293	4.93795	11.5846	1.21585	5.25837	4.71397	5.3948	17.9264	11.1169	16.814	7.95041	13.1771	7.42231	8.62488	34.1375	21.958	8.54449	9.90758	7.86242	4.40763
	15.3871	15.6759	11.1965	7.39725	1.36139	7.49432	4.41275	7.10637	16.5454	11.8024	16.5406	10.9117	19.9602	9.18722	6.87164	20.2301	3.37665	0.474177	9.84697	12.7308	11.9527
	14.9617	5.72775	9.22373	3.54504	1.05981	3.71117	4.90249	5.28151	10.976	4.59668	22.7667	10.2868	4.84105	14.8812	10.2354	44.4052	21.2591	2.12865	9.82657	13.5709	13.0618
	8.57942	3.69244	9.39392	5.91456	0.97307	4.00173	7.57641	10.9649	5.78349	13.2463	14.9025	5.56903	9.34704	11.752	10.8261	12.7986	5.17589	9.9112	13.9965	9.0841	7.70938
	31.3517	5.29757	2.44324	14.4938	5.74316	8.10115	9.95994	11.735	11.5215	17.7744	9.47329	7.64837	24.735	4.90895	13.1111	28.5404	42.415	7.22709	11.2244	16.3965	15.0657
	13.3866	10.4222	11.2057	6.62851	13.6569	14.674	9.70565	7.75354	2.16282	16.1011	6.35054	4.50378	7.15733	4.37228	5.78657	21.3937	15.3149	2.13104	3.06092	8.91314	4.98092
	7.68697	1.53784	6.73498	18.9412	1.00298	27.2714	22.3037	6.04614	12.7999	11.3197	5.3249	18.9797	17.6855	12.1311	1.31306	6.56948	16.0105	9.49232	15.5648	8.5953	5.90188
	5.42164	6.45374	8.98988	8.24358	5.91624	7.41554	7.16246	7.26236	10.867	20.318	15.8914	12.1669	19.3085	20.3347	11.5534	1.5641	2.88448	6.51452	6.55763	7.88808	5.44202
	24.1879	5.51814	2.29833	9.42503	7.90077	6.21859	7.23332	19.1989	5.9889	4.06133	8.20953	12.3875	10.7218	5.17809	12.0556	15.3613	21.4389	37.4487	9.74938	4.75995	1.42934
	3.59248	10.2892	11.7772	11.264	8.72438	5.1669	13.3983	8.89369	2.53109	32.2191	27.6543	13.1078	3.03278	7.41767	7.45535	4.40472	11.5946	11.8125	7.2599	4.07643	5.86891
	4.52748	8.95823	1.98383	8.36425	11.1938	11.3159	2.62703	5.41232	8.06286	9.42652	1.7832	22.1107	5.16831	7.98209	8.47045	27.5405	18.1959	37.2671	7.85302	15.1691	12.375
	9.92503	15.1601	3.96485	7.03407	10.9659	5.65307	14.2874	7.37769	8.52835	23.8402	27.5825	11.8589	18.4115	17.2999	11.9501	1.50718	8.31385	16.6361	7.93954	7.9528	17.6552
	13.7253	21.3087	4.31351	9.59258	14.7354	9.67041	6.87601	5.64614	1.48765	19.1509	10.7907	6.85079	4.94464	10.837	13.8855	2.06472	7.38894	3.92369	3.84558	7.33238	11.0511
	78.7499	5.05895	10.3101	3.04084	0.960728	7.3151	7.60895	4.57736	9.02998	10.3603	9.72311	14.6917	7.99014	3.59551	3.98945	11.1866	4.46753	8.8672	6.70315	3.85619	4.03679
	13.6327	11.0315	13.1456	5.28362	3.1755	4.06016	13.2743	19.0318	18.4143	10.4529	9.14188	11.5889	14.4115	8.05424	15.2354	3.53458	14.3882	4.15403	21.4668	7.54027	7.04112
	6.1692	21.3224	4.37919	6.3827	13.677	1.12045	1.23807	1.60209	4.10967	2.26545	23.3024	11.0825	13.1451	19.224	3.63099	1.39922	7.26313	11.004	5.17705	25.2021	35.3289
	20.1324	25.4956	9.48146	9.08208	4.18095	1.39485	1.36676	1.70633	9.57042	14.7614	10.1548	4.5626	16.5506	5.12932	28.0829	3.02802	6.08099	19.9902	4.67892	11.1889	7.76456
	8.07071	12.1805	19.246	10.8876	14.1966	1.03522	1.09243	1.22981	8.00478	0.724541	18.5892	4.87543	10.6174	18.7191	12.0595	9.06897	5.65815	6.00333	4.76888	19.6851	29.9518
	5.19235	4.19738	9.21887	10.6442	7.13401	1.26722	1.25341	1.68368	10.506	3.96412	31.1216	2.26409	20.1005	6.79212	7.72192	2.67317	9.24678	7.89972	6.22081	4.50036	14.6396
	6.79593	12.9584	7.01193	8.96194	6.66352	1.34827	1.43623	1.13272	15.8198	10.2129	13.3786	4.41208	1.45398	15.4898	16.5746	7.35108	9.75423	3.69831	12.2277	6.59671	1.17023
	9.45454	30.2779	13.3935	12.9559	3.71858	0.894306	1.0683	1.04902	7.50102	14.3667	12.3009	4.73179	5.44367	4.7553	17.1197	8.75057	7.24522	3.83757	13.2508	5.70294	7.09293
	2.84497	20.8557	2.30768	10.7071	7.42612	9.52379	2.92582	11.19	2.15904	5.32803	2.51213	11.4285	14.5353	5.83493	25.877	3.75077	12.4057	5.53661	8.12883	9.16705	11.0409
	5.79136	8.31948	16.1322	7.94684	6.92392	7.87493	7.46549	5.7195	11.5475	12.4071	5.51785	8.50692	8.6861	9.34668	9.94475	9.09591	8.57023	6.24125	24.4183	7.17834	10.3552
	6.31455	42.1142	5.20871	10.4476	14.2361	11.7748	7.90495	15.0625	9.37399	8.04454	1.14336	14.8366	9.43905	26.0151	1.80586	7.92663	6.72797	5.40612	23.2365	14.5922	12.4162
	7.22303	35.7222	5.77196	18.6072	4.88993	2.27708	9.75456	22.3977	14.1019	13.901	9.74419	36.5354	18.1929	19.8166	3.36068	7.82912	16.4744	13.786	3.01073	5.85927	14.3253
	13.5723	67.1964	5.48	9.65262	5.44267	0.70343	2.70944	5.73484	6.54709	7.95897	3.65329	9.93576	1.77432	20.975	24.7665	8.07109	7.65638	4.34208	11.403	7.66185	3.83233
	5.66361	13.16	7.1335	8.11454	3.46074	11.3867	5.6799	3.59953	1.45361	6.40885	18.5345	3.15398	8.9065	12.3422	3.50924	2.43883	22.4469	17.9512	7.75291	5.75892	7.21311
	6.45287	11.1714	17.8178	4.1306	14.6924	9.15849	9.25432	6.58576	1.60061	5.48665	26.001	10.1827	1.97035	28.9786	24.8542	10.5806	14.7986	10.8457	5.17248	15.9052	14.1045
	6.94847	8.65299	4.26273	13.9009	13.33	10.3475	12.7504	7.65688	1.30116	8.52137	24.6403	2.685	5.1353	4.96447	8.21729	8.27196	11.7104	6.53881	4.39504	23.9847	2.19661
	11.0891	4.74267	9.07747	6.71006	8.00034	9.01994	14.8192	12.662	1.31227	16.4068	4.67873	5.09353	3.02535	10.6907	34.6169	12.351	4.64342	3.88624	2.15906	5.73977	13.5174
	7.94537	3.79944	8.42827	4.06182	6.3793	7.1558	16.6848	13.111	1.20897	10.273	13.513	4.32812	12.6282	10.244	9.47171	8.16723	7.3966	1.34992	10.4359	5.94625	7.14222
	8.70037	3.83066	10.7497	5.95043	5.93841	14.3939	3.04984	18.6429	0.986455	11.6635	10.2901	10.1876	6.47314	14.1965	21.3134	9.29718	13.4263	6.22619	2.78743	6.07064	3.34228
	5.69003	5.0134	14.7993	6.28276	6.07623	9.3228	12.1862	11.148	2.43915	13.0314	3.67423	14.4586	27.2612	19.7771	8.43777	10.5204	5.94244	12.1552	1.55527	13.7969	7.16819
	9.32453	0.750295	11.2252	11.2293	4.92486	13.1511	1.13045	12.4205	3.79618	1.13645	8.42962	15.2627	10.0356	9.66619	5.09351	3.44662	10.5676	12.4144	8.04165	12.1403	12.7408
	6.15037	18.6638	2.62108	3.22055	4.48572	16.5334	17.31	12.8623	8.1885	1.52085	19.8192	13.2336	23.3417	7.06705	3.1263	19.4955	9.17243	11.9521	6.38237	6.04177	3.38751
	2.54191	6.33484	9.6728	7.19347	11.6091	5.44268	9.33439	4.58025	11.0218	1.11249	6.68897	6.98999	7.74035	3.5125	33.846	10.2414	8.44294	10.7066	13.4764	17.9409	14.4538
	14.247	4.77839	7.42648	3.56627	11.0511	10.2259	14.247	8.28956	0.497415	1.44735	5.99992	9.69153	7.70402	10.5984	7.33976	20.2212	4.99509	8.80454	16.189	5.88746	7.81341
	3.25069	10.7908	2.48423	6.957	1.76369	4.56781	9.52696	12.4113	0.954678	1.18838	6.36195	3.55506	9.87931	9.587	14.1661	27.6842	4.41081	10.2132	8.30866	20.3283	19.1669
	14.7722	7.83204	19.3106	8.12913	0.409947	4.13363	12.9666	6.8344	11.7344	1.04841	17.4243	7.53895	3.764	3.66404	10.2113	4.43873	48.0555	11.5378	21.7233	23.5974	19.6877
	1.75429	4.33376	12.0054	7.71007	12.9453	6.01728	5.18416	5.41476	17.8048	5.7853	1.29121	12.2365	9.04684	7.14011	14.6744	7.69618	5.79697	11.894	17.4751	39.1188	3.18877
	7.08481	19.4903	5.8397	5.58824	6.8097	6.03833	12.6488	8.41538	8.99112	6.13154	1.50006	16.598	2.7113	11.1372	6.39073	10.1818	5.56005	10.2254	8.35789	26.2221	7.62717
	21.6919	11.4791	12.8413	11.3996	13.664	2.07808	8.9412	7.18997	14.7325	9.41114	1.06831	1.32537	5.4234	4.51888	9.03913	36.0785	11.384	3.66149	10.1616	7.477	15.7897
	4.29973	5.08107	6.73582	5.52937	13.4622	14.5485	4.19241	12.0028	10.7858	4.52185	1.04867	2.98574	1.22269	12.8394	6.71191	7.29734	26.8797	18.8267	11.9192	7.42982	3.50804
	19.984	5.35539	4.12162	9.11308	6.55384	7.60815	5.6155	8.20029	16.1362	4.78925	1.04954	4.14083	26.7328	2.93432	10.4591	13.3177	7.50159	19.7573	12.9792	18.3138	10.8125
	9.94095	0.915028	19.7119	3.5408	12.9436	6.54118	26.9062	3.51439	4.83889	5.80887	1.19753	4.43532	5.50659	5.2433	9.19656	7.42992	10.2242	5.35484	8.06984	16.6929	7.66263
	30.8146	10.1158	21.3921	4.31138	11.4163	7.35298	6.54438	18.6066	10.7216	11.773	7.02888	1.14151	1.24862	5.88791	8.51301	7.48277	13.9711	12.8382	5.62119	26.3164	9.52892
	9.52874	4.86228	5.2464	5.65382	6.8304	18.5327	20.3347	24.949	4.50832	5.62463	9.66267	1.7206	1.88474	2.42454	15.9144	5.0407	2.07035	9.75251	1.2109	17.4078	15.9432
	12.633	3.47892	21.6458	7.93387	4.98178	7.34118	9.56674	4.76591	9.95327	7.82553	8.61663	1.14959	1.44239	12.7558	11.0676	6.85287	1.28546	9.23546	8.59681	21.8538	4.21046
	5.70878	3.43586	14.6715	11.5299	1.64818	7.45169	7.28424	15.883	3.51537	7.7476	2.18954	1.05438	1.30446	4.20404	15.4634	5.66119	12.5839	6.4974	7.96387	8.49003	11.5844
	11.105	21.2778	12.1841	12.1473	20.1503	19.6518	8.91897	8.69698	6.36114	8.65505	5.85031	1.17913	1.30484	1.71006	9.44642	8.20048	20.2123	0.198893	19.2398	13.1826	32.4465
	7.64102	27.4528	9.31738	18.6444	6.08812	18.7973	17.5464	10.8437	4.37363	3.36571	9.78123	1.19839	1.12405	12.0838	8.7217	22.9058	6.7062	36.6783	16.3601	10.1671	28.6406
	7.65866	34.2142	17.4109	3.0121	10.0252	4.07418	4.48449	2.04327	10.1911	11.3968	25.0427	4.66587	13.9574	1.29179	7.8736	16.164	7.88847	13.3385	3.39809	17.7189	10.688
	18.9759	40.2758	16.812	11.0821	5.59519	15.1111	3.75064	1.82588	6.62423	8.06997	1.99028	1.69385	5.64952	1.51726	13.687	12.953	17.5254	10.2034	13.0607	18.1153	26.4751
	21.8951	2.48226	52.3544	15.3701	13.4534	4.56489	11.1588	9.80293	9.43783	9.94683	2.37817	6.99928	7.19974	1.11752	2.05777	1.55775	6.42912	11.5298	10.3914	6.31385	16.5592
	25.4764	8.53316	6.9939	6.62727	9.8581	7.72198	5.05891	7.53808	5.17021	4.71353	14.2592	7.04306	8.87314	1.39086	22.6359	3.391	9.12639	11.1066	5.75179	5.38431	4.53499
	3.02562	20.6361	5.92714	15.6997	10.8038	13.3318	6.29493	2.91482	15.0074	7.78213	4.77907	5.2607	8.19396	1.22569	6.81935	2.60605	11.2541	13.9769	8.06784	5.50108	9.05768
	3.20716	1.01937	5.37304	7.71418	3.83885	7.01823	2.37541	8.048	11.4349	15.8819	12.0913	4.16282	4.38886	1.07157	11.636	8.6077	2.37289	14.0634	5.35972	4.88681	6.17264
	10.6501	21.1334	8.3171	4.37881	5.26288	20.7485	12.401	9.04866	31.2851	18.6482	4.30965	13.1375	27.6797	14.1809	9.38975	2.64039	11.2443	28.5261	15.3651	14.3542	4.69883
	9.96378	14.1673	6.03784	12.9696	10.0388	9.59329	9.04411	6.99825	8.95864	12.5086	7.22034	4.91648	2.89451	3.83259	4.05266	13.9479	11	9.59663	14.4808	16.0149	20.9225
	11.7669	0.914163	12.7031	9.09333	9.50274	7.25105	19.7344	10.8771	9.47283	14.3132	9.65792	6.72651	12.1079	19.1891	19.0699	10.9871	8.19461	9.64202	4.48666	24.5575	19.4463
	10.1003	11.9336	9.23614	15.7105	1.73249	6.04408	4.80317	12.6408	13.4763	5.90581	8.25719	6.10337	15.8436	4.13511	10.4324	15.0658	12.4864	0.811805	14.1774	3.38205	7.71459
	4.66937	2.41562	10.1132	16.0634	5.76777	12.8005	1.46416	5.18341	10.0592	15.074	14.2169	17.1171	14.5662	5.82641	10.999	2.71012	8.05886	18.0175	5.88215	26.8377	15.1607
	3.43832	13.1859	6.70781	21.0739	7.1107	5.596	5.9288	14.2815	11.9228	9.64025	6.41384	9.14448	7.52742	6.65297	17.8671	3.8154	2.44637	10.5847	6.61007	9.83457	7.09109
	10.1159	3.09372	9.99243	2.45466	20.3333	8.08535	9.87777	9.58956	7.74129	5.08858	10.2347	8.11682	2.29508	12.9225	1.21039	0.931612	4.49215	25.3455	24.4998	1.42194	7.11925
	2.16079	22.169	4.19764	3.86303	4.73521	13.5743	14.3193	10.3093	6.47264	22.7035	0.569018	9.31439	11.8713	14.2061	1.35404	4.124	19.2509	22.0827	8.96914	9.96408	8.30339
	13.8223	17.6337	6.23947	25.4905	10.9611	12.0954	19.7294	25.9021	5.2157	6.06239	5.0364	1.54701	11.3324	10.0819	0.99779	10.7413	26.5597	12.0399	2.29895	3.47708	7.63866
	11.5381	6.23223	4.91463	8.27042	22.0812	5.44873	7.08603	8.59424	6.34754	12.4109	5.71548	15.6182	11.4026	12.0599	1.20818	7.93161	11.1919	3.84218	6.94804	0.713733	6.84256
	31.0984	18.5285	6.14472	11.8954	11.7679	21.1237	6.6126	7.25455	8.00488	15.0746	8.10365	5.43759	7.1021	6.38154	0.990475	6.12078	2.78149	15.3311	20.0577	9.50435	13.0002
	10.6061	9.12503	17.9038	5.94249	6.03	10.0326	27.9469	13.1163	10.4374	21.5999	5.87074	16.257	10.587	5.30608	1.07523	10.042	17.3973	14.6403	9.96495	20.0008	12.2035
	5.2574	5.0546	7.76949	9.70532	17.8945	8.57022	4.90265	9.22299	15.4256	1.63461	14.793	9.20794	11.2084	4.74009	5.57475	10.487	7.92894	7.03025	13.7865	1.94619	11.1394
	15.8026	11.4911	2.90875	12.7375	8.94356	12.9859	13.548	5.99593	8.37891	4.76255	3.56123	3.69414	9.7609	3.26524	2.89963	10.4783	8.56819	10.6804	14.7825	15.9356	1.33173
	3.9691	19.1089	3.99056	14.8695	9.10205	6.89614	18.4221	6.4996	5.10543	2.62034	5.46738	8.92169	6.69154	14.8978	4.85302	6.68534	1.56616	1.33872	6.45401	12.4377	15.9938
	36.8578	3.1807	4.76038	20.6533	20.5654	6.94767	4.50504	10.3536	12.6704	1.88441	12.4875	11.7325	12.0693	8.48442	6.46203	6.32772	7.93348	16.0411	19.4102	6.99881	4.08015
	1.79864	18.2628	8.55624	11.6876	19.9827	7.18049	7.38647	3.29845	5.41423	13.7097	4.67114	11.2033	9.1641	7.54791	7.47128	15.2622	5.7668	14.4666	3.11045	4.61606	8.89253
	6.41285	8.20543	7.2038	14.7749	22.8428	9.70377	10.6745	7.35412	24.3667	6.15176	6.47775	10.9354	4.18223	3.70157	4.05886	14.0048	4.29495	1.02244	12.4622	4.26297	3.86182
	9.35995	19.4998	1.35735	2.22139	12.6393	11.2919	3.58623	2.53614	12.1927	4.28087	5.91775	4.2832	14.1848	7.24394	30.926	1.12848	9.18977	27.0454	5.77502	10.6165	12.2296
	9.22005	3.36755	14.0469	26.7714	18.0204	21.7709	6.91861	23.4898	15.7988	16.8861	19.0834	9.0492	8.11222	4.65468	11.2234	1.40746	1.29056	6.40318	11.7705	15.1453	4.55339
	9.06851	23.8914	8.83901	32.6413	30.2935	6.79571	6.3239	8.08468	3.05122	1.90614	3.46808	5.91877	10.4621	9.14534	5.48657	1.16152	1.62806	2.8789	4.75619	8.97531	11.2362
	14.6014	9.27307	11.9535	29.7398	5.85756	5.68804	2.62707	5.46171	5.8475	13.9809	6.72336	6.79171	8.1068	6.18141	14.2097	1.21052	1.29945	12.4142	9.11788	7.69065	5.53979
	17.5608	9.55576	3.72153	19.96	14.7686	12.9439	15.035	11.7349	5.3674	5.60653	18.3958	7.30647	16.2405	20.0385	4.29004	1.09394	1.3206	8.237	6.02729	13.4066	9.93274
	10.8365	8.43899	9.64311	10.0781	3.41805	0.591119	11.7583	4.8427	5.20968	4.42122	19.6113	9.44453	10.7711	11.1691	18.2069	1.04693	1.12796	5.65434	14.3141	5.059	3.18356
	3.83679	3.57002	8.91443	30.9554	2.21305	7.76485	0.777345	1.80186	10.1265	20.0618	2.50716	3.33357	8.51978	6.50891	7.695	4.63206	1.05274	14.1069	13.8609	5.40931	4.13994
	10.1139	9.85024	2.80055	7.09894	5.1752	6.70236	5.60985	7.9837	25.9299	12.6081	4.98442	15.6953	11.0082	6.9308	2.11447	7.36486	7.26404	12.3094	2.22745	12.1937	11.4719
	1.76517	7.28774	7.93241	9.45366	5.90824	19.524	10.3107	22.6134	6.73992	4.7345	7.36106	1.1782	8.56351	8.454	14.6382	10.6289	3.13331	9.34595	6.67037	1.98471	3.43139
	2.28771	26.4981	3.32816	8.80233	6.41183	9.2321	0.625587	3.79451	8.2671	15.1635	4.80983	13.7329	10.0494	5.38577	9.31254	19.9644	13.1065	15.5458	12.6089	12.885	8.68541
	4.52089	14.4265	34.9713	12.859	12.9569	9.52558	3.61521	11.3325	4.24195	22.2331	8.03312	16.3672	13.0996	8.03897	5.39097	7.13919	3.47505	12.4299	6.26149	15.1624	19.4902
	9.83582	7.08076	14.3781	73.1124	9.14583	29.8047	24.58	15.1492	4.97863	2.42825	5.92327	12.1215	16.4425	10.3616	10.4164	6.23426	2.64185	2.53453	8.14152	9.49844	18.245
	20.5688	21.115	23.225	1.08709	11.7416	7.09833	6.92823	8.15069	9.49154	9.07514	12.7137	7.96803	11.2208	8.516	10.999	18.4611	4.03068	11.6978	11.2981	3.51708	10.6951
	3.98922	7.48055	20.9917	9.08562	8.84428	3.14775	8.49184	8.44369	12.5944	3.69368	7.2416	11.008	6.66244	2.43828	2.77052	8.8622	13.1206	6.25892	8.36119	10.7107	7.75383
	8.14418	2.52788	16.1059	12.0451	3.36013	11.6881	9.94419	14.8901	12.7009	13.3065	11.0796	13.9079	6.18481	4.8477	11.6406	9.55905	7.28564	3.72062	2.53313	19.4115	9.20037
	11.2659	18.6402	6.06352	6.59258	26.2523	2.08334	11.2595	4.43236	2.75472	8.9505	5.11387	11.7824	10.0242	14.8983	9.49473	13.4143	10.5904	11.3771	13.9816	1.81468	4.75134
	16.8003	6.45578	19.1427	1.37451	0.800132	9.37452	11.1949	16.3485	6.36974	8.45591	7.39592	20.2267	5.36773	29.4479	7.01479	1.89391	3.43212	8.56221	11.4582	12.1029	5.24762
	3.79075	2.05807	7.44164	8.69126	12.0874	2.98468	4.67142	22.449	7.35942	9.52825	1.50504	2.528	12.0859	20.7332	5.32836	15.8098	18.1543	10.231	5.1105	9.0202	10.1204
	9.71445	4.73189	7.09009	10.7975	1.37862	5.19816	11.9572	10.7887	20.3989	11.823	4.3466	8.14306	3.98036	9.61356	3.64543	2.02114	5.00634	8.79391	8.9942	6.36573	5.56348
	17.6147	2.05119	7.57129	15.9071	3.88334	19.9546	6.76267	6.17553	5.18019	11.1823	8.89106	11.6744	13.3585	8.16513	11.5602	21.2542	2.01756	8.15398	4.4141	18.3733	19.7617
	12.1142	2.86443	1.23633	13.0415	7.53336	11.7857	3.12813	5.29263	8.00514	16.4992	1.30362	4.44651	3.63012	6.59875	4.96525	9.19412	3.1066	7.19304	2.41307	3.71832	7.78169
	10.2123	3.08369	13.5463	10.185	1.49919	3.03847	8.21557	6.55151	13.2675	3.21165	12.0891	6.14606	11.8294	3.62041	11.4206	9.0031	3.88542	21.1253	12.1309	9.02555	14.6671
	5.06975	7.39691	11.2354	10.8816	13.4976	6.83052	10.2905	10.9682	9.17817	12.7151	8.87729	10.7799	14.8124	8.28826	10.3708	2.66373	10.7238	3.01864	14.3964	2.68347	2.1221
	14.5919	8.39827	10.486	3.83611	36.9178	11.1191	9.36997	16.721	4.77639	3.80249	1.9577	33.8297	12.0261	4.14264	0.866406	5.84372	4.85214	13.0941	8.02377	6.37481	1.88694
	21.027	23.114	9.77072	3.7137	3.65341	4.28461	8.84494	6.97814	1.83075	1.05859	7.58673	5.60158	28.7339	9.04209	7.28535	5.01729	2.83094	15.3671	4.69138	4.25677	12.4507
	13.3916	6.69139	10.624	2.88229	1.60185	2.97554	5.7778	7.5905	8.09872	28.328	9.41687	8.87243	1.92227	17.887	20.6993	5.38197	2.7753	1.00282	3.60965	4.24961	12.73
	4.02411	7.30006	6.0038	7.73649	16.0338	10.2276	14.0945	15.7065	6.04541	2.31238	4.78759	5.86562	14.2702	9.38742	12.3172	5.24191	2.15999	1.56133	9.00638	4.85356	8.59619
	24.1733	4.13752	3.57605	7.72129	17.8743	12.2161	16.5644	16.0966	6.48821	6.35261	8.88751	16.5075	11.6631	4.4629	11.6251	11.1732	1.96837	1.06967	2.92427	10.4587	10.0159
	9.01583	4.70782	5.29362	9.06536	23.1722	8.05386	4.08289	9.02259	22.2855	19.4003	4.58481	5.01152	10.5901	15.0394	10.4359	4.61396	15.5726	1.31218	3.32331	12.5125	1.88394
	3.29165	8.27538	5.13284	8.57384	11.8246	10.8799	11.3874	12.9525	1.71919	7.43664	3.86599	8.76897	15.8537	15.3588	18.5457	14.3318	10.2613	1.43519	6.50234	8.11169	10.4731
	12.5686	12.0913	17.0919	11.6991	13.9343	1.82086	3.8698	0.209604	3.11946	2.29841	9.02011	2.1915	4.99652	5.69478	0.745462	4.79114	18.9592	1.08371	3.54135	13.3779	8.0046
	12.7178	10.8693	4.86695	27.4843	12.1509	7.37822	12.6504	13.287	1.98383	4.78933	28.6597	18.075	9.33905	4.18874	3.04429	5.1195	4.65737	2.41833	1.04549	0.796894	16.2853
	22.1587	6.43688	14.4983	14.9486	3.57228	33.0362	8.59448	5.80649	4.08784	3.62494	14.0703	9.61959	3.95096	8.85447	0.701506	3.93396	14.6363	3.99438	1.45888	1.17551	1.37479
	10.7016	18.6367	4.2368	5.44024	5.57346	7.83072	1.51238	8.44068	17.3241	10.1486	13.5668	16.888	9.74082	6.75356	15.6645	3.27962	6.46327	5.65099	1.14929	1.3263	1.58908
	8.72777	6.06475	9.42248	13.7183	14.3488	13.3211	10.8657	14.8017	14.7422	4.63115	8.31341	9.86721	6.80453	9.6031	16.2866	8.66645	12.2725	8.07214	1.38596	1.05095	1.3878
	16.4318	23.8148	14.7538	35.8123	7.94095	10.9361	2.33951	22.5475	8.97423	10.4699	18.3301	16.094	5.06135	11.541	6.67137	9.90782	7.01647	9.51994	1.16616	1.44114	1.5317
	17.5959	13.7468	9.72319	1.16284	65.8944	10.9574	8.74979	2.48472	11.3235	3.6348	0.01843	2.81153	1.98909	4.50685	3.18093	5.83922	11.4577	20.481	1.1988	1.36812	1.29562
	1.82245	8.29045	24.1242	15.2427	6.64517	13.2832	5.41238	14.2288	5.98191	5.46056	28.1906	24.2652	22.9799	1.84533	3.70511	14.3812	10.7303	14.2425	2.77293	1.01676	1.02363
	15.9887	7.65592	18.2176	1.25602	6.64791	6.56395	7.30008	14.9055	17.4156	0.679148	1.35076	13.2624	9.55476	6.5355	10.2648	2.63136	9.75694	4.04106	3.2705	2.68378	6.44279
	40.3963	9.02687	11.0136	6.24676	22.4794	1.18152	1.92454	15.0842	5.95903	14.4311	9.91845	15.2823	13.9126	11.981	24.7088	16.2654	3.62612	9.97498	8.66728	13.2005	11.4003
	12.1961	14.77	6.48155	0.564968	4.39935	3.02736	12.6425	17.1606	5.55369	11.5698	13.3555	18.9027	8.19925	4.41206	4.50271	12.5483	18.3913	14.8532	5.31608	24.3581	6.79803
	30.4591	8.37846	5.2747	1.92313	3.38458	8.52951	1.63593	4.80155	2.74256	15.3142	13.0908	1.37561	7.22464	10.8709	7.98847	5.38174	4.88611	10.6283	8.04855	6.59521	3.27542
	4.2577	15.2857	5.62843	8.81684	5.66906	13.2113	13.5944	10.5679	17.5435	12.2518	3.41501	8.69659	14.3286	3.52066	2.8066	5.95403	4.22712	1.80894	16.9711	2.39731	1.92745
	14.6537	11.5606	23.3163	4.56837	1.19142	2.7151	2.51599	8.04716	20.4012	8.00935	13.2323	20.5523	16.1497	17.5298	9.91946	9.65303	4.50279	6.97096	3.13638	10.9229	16.1288
	21.5453	9.12193	3.77275	8.87945	19.1816	3.49237	13.1177	4.21111	10.8904	16.3105	1.20204	3.24537	1.36051	14.0252	7.9015	10.4686	6.82457	7.48892	18.1266	7.5423	21.8914
	3.26892	16.0084	5.0016	10.74	17.335	3.00095	5.18229	13.1807	17.7579	15.2608	8.17877	8.37064	12.7096	6.18413	9.82559	6.59201	5.80162	6.24392	12.9413	3.00892	4.07384
	11.0735	8.3214	11.4101	9.40756	12.6026	18.2368	15.2272	10.4959	16.6547	20.5074	10.0346	9.2011	13.927	6.3137	12.7195	9.48649	5.89833	4.12864	6.13784	11.5833	8.98107
	18.4429	3.74711	8.68937	12.5376	11.7907	11.7021	7.35149	5.25705	4.18383	6.71959	3.06554	12.2797	5.41863	6.76812	4.13401	2.14238	5.67891	9.39996	14.8836	14.2927	8.83458
	3.81409	16.2711	10.2114	4.5137	10.5361	3.27496	18.6385	7.80448	6.1276	6.19302	6.75015	6.15179	4.55552	9.63681	12.5547	14.2059	3.27739	5.07993	2.85239	2.37584	7.99965
	10.9299	6.00434	11.6597	17.5039	10.3419	9.5756	19.1526	1.2071	3.84901	4.72188	1.50464	6.32722	6.82146	16.102	3.13685	10.3821	12.6938	4.82027	3.02831	6.40139	6.78772
	3.65348	7.27138	12.0753	8.54067	7.59924	13.6575	28.7635	4.40397	11.1532	19.9781	11.3823	4.31065	6.62215	4.08021	4.00231	6.29362	6.69933	5.28921	12.3112	4.32901	3.07459
	47.9426	20.4636	10.6631	13.709	5.98278	23.1543	16.3078	19.471	8.9584	7.24017	14.6391	5.31943	8.17084	11.9838	21.7488	10.4125	13.9779	8.51367	9.02227	14.1882	12.2495
	7.57503	6.19469	6.99537	7.92069	12.2705	8.97186	6.32849	18.26	8.11093	11.3866	15.0814	6.48146	7.50949	13.9893	11.6829	9.13158	3.68702	11.2028	9.05062	9.88981	13.0973
	12.5392	27.6427	1.62085	3.92462	3.81609	6.91298	7.28641	17.2324	3.06769	13.5364	6.90094	5.98711	5.72904	2.26945	6.29355	2.24491	10.7174	8.79442	6.84682	2.40287	4.0593
	17.9687	5.58528	7.61475	21.2511	6.31632	12.0083	4.4741	2.78689	5.37204	8.64675	8.39823	4.75541	7.80936	2.40926	4.92385	8.88556	5.00072	13.3256	10.6379	4.67439	8.04475
	9.89369	9.51764	1.91659	3.9658	23.1906	4.85997	5.90571	2.71444	1.37557	5.68006	13.2909	10.33	8.42027	5.29502	10.3593	3.07543	4.87531	8.17929	10.9329	14.2452	20.1739
	12.2321	24.3046	5.16833	16.7482	11.7858	8.59836	3.44276	23.5279	12.033	8.40781	1.47418	9.8572	5.73904	4.82092	7.07915	12.3276	4.92863	3.47376	5.70341	6.43945	6.70815
	8.34445	15.3295	10.1114	3.42005	8.23929	4.95072	16.5633	10.6537	7.61101	20.8388	20.8867	7.20947	11.0247	1.47574	8.09947	9.37119	5.10806	9.65592	5.77033	1.88079	2.00762
	8.28814	16.7895	15.0505	6.75418	6.62491	12.3763	13.4683	10.9606	5.50393	8.56545	10.5926	4.33175	6.70497	7.26091	9.82526	5.19695	5.98166	0.667694	2.42638	11.9091	15.5221
	18.3962	31.11	6.80078	18.3352	26.2639	53.0659	36.0871	10.3141	4.01379	8.63377	14.4658	10.5659	10.9146	5.88672	7.09285	11.4704	18.8284	17.1027	3.70984	8.35926	11.078
	13.8734	9.13854	2.66858	8.26308	14.0734	7.24759	4.22565	5.50087	3.50431	1.65872	7.42555	6.13496	7.20074	3.19568	6.96921	3.8639	6.11542	11.8039	25.2828	6.32372	6.58665
	13.1082	4.44268	9.72499	5.52569	10.0747	8.77353	1.71144	14.8601	4.88863	3.80783	8.83924	5.8648	20.0716	5.46373	11.2145	4.88409	8.05172	8.1214	13.9239	7.46288	12.1835
	12.0749	5.97834	1.53272	4.55626	1.87924	11.9961	11.8879	13.412	2.48504	3.81197	9.78398	9.51587	6.62529	7.33077	3.03701	1.93266	12.0678	6.10456	7.86236	4.10144	11.1979
	7.10078	55.8953	14.4235	22.942	10.1616	5.51984	17.3846	17.0626	29.4175	10.6577	9.42026	5.20348	23.818	8.30989	5.57896	22.3144	5.91901	12.642	2.78509	12.4564	5.23147
	5.88383	6.08815	5.97167	5.92165	2.11729	9.60384	12.6796	7.17451	7.70884	5.867	7.54259	26.895	2.91058	3.40696	14.5869	12.7572	7.69107	1.50831	15.3774	5.14665	8.64701
	1.65013	4.85295	10.655	18.3074	4.96271	5.69478	6.62367	58.3765	2.72965	7.77141	8.88071	10.9502	20.1182	16.8794	13.3656	12.4668	8.20395	11.1237	5.50475	8.15446	12.0367
	18.1636	9.29649	7.5263	12.6284	4.11824	7.96976	3.62817	1.3729	7.11995	10.7012	7.66541	5.65332	3.31747	9.52931	9.18033	3.56095	8.84743	7.61225	13.0448	5.30901	12.4219
	3.43509	5.80585	9.19571	14.3624	4.80525	11.5039	13.4569	5.74118	8.62816	2.61607	8.24172	11.8989	19.5112	24.1675	0.564456	6.25029	5.91949	8.90654	4.25947	19.685	7.87042
	3.96103	3.59213	5.21154	12.6115	12.7285	6.2992	10.2776	13.3812	23.6139	16.487	5.25999	3.617	13.6335	4.96457	5.22007	14.5246	6.58914	12.957	12.1921	9.09919	9.90073
	9.29283	11.1627	8.84362	3.27768	15.4639	14.1153	10.9067	10.4776	7.901	11.6607	9.71165	7.19247	1.52375	27.5347	6.68984	5.11934	4.86762	6.07596	1.62553	6.04006	8.37965
	21.0597	6.65481	9.88258	12.2658	7.30657	10.3489	11.1215	12.1142	27.7754	24.0226	10.1834	18.9578	7.89574	17.885	16.4012	5.28213	15.4999	3.02719	11.8932	3.83516	4.27729
	12.3659	25.1272	2.27777	23.058	10.3333	15.3727	11.705	9.93402	9.21327	11.8311	9.20145	7.96884	8.93747	1.23161	4.7862	12.0526	2.93522	4.19903	14.5701	9.34107	7.02124
	11.5036	6.0825	20.4323	20.0817	7.73559	6.27335	3.93167	3.07685	11.8296	19.5232	5.44975	8.96111	5.51228	3.23899	2.77545	3.40789	10.3712	0.229789	8.01785	15.8393	14.3464
	4.81732	3.068	8.80195	10.9864	9.30064	2.15065	12.6036	8.72044	23.212	6.31725	1.85075	9.88999	8.35078	6.17169	8.64879	7.6799	6.00405	7.5381	11.4831	9.1681	2.28682
	16.9539	9.95444	7.51231	2.56206	13.1333	7.97953	18.6227	6.40708	11.6495	8.18732	10.821	10.4386	17.8394	4.90763	11.5617	8.63628	14.9745	4.63333	12.3094	12.0068	3.69368
	12.8118	8.25356	15.9791	8.4097	10.0368	9.26211	17.4401	10.161	8.67126	11.5149	5.26427	8.60474	18.6041	13.422	4.23578	11.9882	13.7267	7.59771	7.30261	8.209	6.54634
	10.6089	28.8182	4.4827	19.9055	0.697695	8.2842	6.00913	11.8048	11.4922	14.2575	0.172062	15.8231	25.2125	6.42686	7.29605	2.15525	4.546	6.88888	4.53659	15.9984	10.0066
	20.8215	16.1901	7.67922	3.8141	2.82061	4.2218	6.56839	25.4101	27.7346	2.5221	9.79098	10.0301	2.50042	4.63048	5.57433	3.31481	3.37081	5.08825	5.99727	1.90886	4.97497
	8.03129	4.10603	6.60691	12.942	7.14658	11.0338	7.45571	4.86517	1.97029	5.81847	5.71785	3.67581	4.52355	24.1228	3.18387	9.0173	8.89726	9.59954	15.2542	8.73656	4.79198
	9.03256	5.97827	5.91233	19.0506	15.406	39.5443	20.0669	6.60162	3.73995	5.92779	26.733	12.7523	2.27746	14.2036	16.1936	19.1205	14.1441	9.70109	14.4121	11.2838	12.2013
	4.2412	16.027	13.273	7.07099	8.6359	13.1044	18.6517	11.9469	3.63674	11.993	4.3009	13.2881	8.49614	18.3503	4.81655	6.27514	0.800868	7.67299	1.52037	6.1521	1.41227
	14.4641	12.0461	1.84098	4.99395	1.40484	8.10635	14.3258	1.50165	4.18616	13.6031	3.20244	10.7254	11.4282	2.80782	27.2309	4.55494	7.66021	1.65824	5.80103	2.29837	5.3159
	7.85711	4.80823	16.8464	2.22579	3.77219	25.0094	11.2055	6.21362	30.5317	10.7728	18.2606	8.50592	2.82257	7.44414	10.6914	10.6985	6.50083	6.21929	8.36393	6.78027	3.20626
	7.24459	8.20482	18.1208	2.74554	7.59241	13.2536	9.47078	9.44574	3.08849	3.56568	3.11112	2.98591	9.14259	1.89467	10.8648	4.69056	3.18403	16.4129	6.95206	5.17095	4.46801
	11.92	9.36511	10.5921	18.3614	8.94981	7.41327	13.5375	4.60763	7.85217	3.01893	5.99459	5.85993	3.00954	4.80718	18.4755	7.01038	3.72526	13.2061	2.71045	2.48938	14.5692
	4.80039	5.83867	15.6228	9.54559	3.57358	11.5035	5.4766	13.1601	11.7664	4.1494	1.99798	17.7445	10.2277	3.17462	0.374683	10.5506	2.28138	18.533	3.46312	5.09606	11.4563
	12.2946	10.2115	8.23589	11.1472	6.9866	10.7005	9.12379	5.82526	4.74641	24.0114	15.523	10.4405	1.97471	5.84982	9.92173	6.93003	8.97878	16.6976	4.27379	2.98052	4.37819
	6.43716	5.45732	18.3117	5.11829	6.79618	6.65261	10.0561	5.88281	9.56616	16.5684	13.6095	7.26325	18.9567	10.7079	21.4875	4.91828	7.73992	19.3565	1.82634	9.97699	10.4154
	8.64203	2.11048	4.41393	14.44	1.50906	3.81852	3.27869	7.51232	2.52106	4.68638	15.935	13.4087	7.75041	2.66836	9.35971	12.2514	3.49903	10.7522	14.8306	14.5515	6.13806
	14.7163	31.5944	4.91486	3.35307	9.5984	16.06	11.5934	16.4215	6.90634	26.5623	26.5294	4.70285	7.93886	3.87741	16.0467	15.4264	6.59134	5.37984	12.6616	5.22958	7.271
	2.21947	9.0839	22.3382	3.93291	3.48281	12.7992	1.35675	7.99105	8.44511	4.61078	13.7426	2.84862	5.58011	20.0582	5.74161	3.58533	13.566	2.57695	2.35981	6.95032	14.1719
	11.7366	11.6016	1.03347	35.228	20.2897	3.75809	15.1545	14.6496	6.52543	6.73846	10.8384	8.79183	7.54581	15.7332	8.08425	16.0516	7.06915	12.0261	6.59431	9.03482	6.50955
	4.33442	33.5576	5.2817	13.0038	19.9536	32.3971	37.1821	7.02835	11.5777	2.21465	7.1788	5.43885	4.55146	13.272	11.9323	9.20302	5.90527	5.95861	10.4244	5.23827	6.57316
	11.1052	11.4541	43.7863	3.01553	6.06964	17.1097	13.7243	3.43387	7.59874	5.65211	3.68032	6.76054	19.6011	4.63661	22.8017	8.78795	9.12609	2.30273	13.728	4.92657	5.95282
	11.8968	10.1659	9.78749	6.98771	11.5102	17.5145	16.6193	2.50121	12.5946	13.6441	7.42951	28.1838	7.66787	11.6253	10.5974	4.39308	6.16352	8.87872	16.6666	6.00608	4.31414
	11.4048	8.98226	7.5046	3.29782	20.4774	15.28	15.7636	4.37747	7.30763	4.46823	6.57319	5.04788	12.9347	2.77897	12.0881	5.51899	2.3075	8.16185	15.6922	7.17187	3.59035
	14.9127	32.4318	15.0912	3.91626	19.6002	10.6175	9.90304	8.77517	4.40657	1.14485	1.49438	14.6896	2.50736	6.89048	0.406357	11.1294	1.45226	3.47306	9.40999	11.3981	2.92039
	17.9676	20.3277	47.2584	12.8038	12.8735	15.3904	10.31	6.07374	10.0097	9.54801	2.89853	10.2074	6.12296	9.79391	7.29111	27.1162	20.0367	2.5518	8.6319	4.46292	4.48799
	6.49547	7.05067	4.28118	12.9585	7.12672	9.07251	4.71033	5.74861	5.71555	5.07274	5.97368	15.7484	21.4355	10.5443	7.03379	5.38098	12.7751	2.61023	8.98618	11.252	9.9071
	15.7583	14.4733	7.98153	9.04973	1.17919	6.6219	15.008	22.1628	18.566	10.5163	3.44397	12.4525	2.29353	2.87549	7.76542	40.3442	12.8407	18.348	3.38052	10.4889	12.9841
	5.11343	13.169	14.34	3.84324	11.6431	15.9326	9.28739	17.8024	38.3464	7.5338	8.14344	10.8016	7.76212	9.26661	5.55565	13.6926	16.709	14.7128	8.78747	8.04667	7.98442
	23.1338	2.84676	14.7361	4.70683	16.205	2.60029	7.25617	14.0351	23.7654	4.57515	28.6283	2.3576	14.5735	8.76704	4.33502	8.70559	8.96262	3.43459	14.935	5.56068	4.48707
	4.84227	8.95711	13.0695	1.25833	5.02463	7.35626	3.12698	19.7524	5.63738	3.9379	5.98674	14.5461	5.28387	1.13372	15.3666	4.28216	2.34976	10.5697	8.71219	4.1207	6.55608
	6.65833	0.312821	14.1705	5.62758	19.3009	8.56517	1.39933	4.0272	17.7994	12.1451	3.72689	4.41558	7.67085	9.15256	18.9901	6.34351	7.58553	7.87019	0.804333	5.37521	7.79
	36.9443	3.02678	1.33437	11.8746	3.69696	3.16967	7.05525	2.31574	5.12482	3.55309	14.9789	4.22278	8.26679	21.9482	10.749	5.83029	6.17085	4.34051	2.98765	1.9409	2.91325
	10.9021	11.2453	18.7458	1.8933	6.68378	3.92166	5.77186	11.9761	8.90928	15.123	6.7737	12.0273	20.9235	6.34623	22.7124	4.58663	10.1059	1.51395	11.3478	3.87083	12.6511
	5.10968	13.6236	8.21176	4.93125	19.4744	4.52307	7.05608	12.3924	9.90039	7.11551	7.64383	23.9015	4.74445	4.60795	21.6831	14.814	8.4191	12.4104	12.1385	3.7963	6.15939
	7.831	12.68	1.96811	10.5078	10.1037	7.11333	6.45202	9.99119	3.17597	12.919	17.087	7.84498	6.64474	3.19075	12.0957	9.77259	8.04074	22.8223	2.45515	10.6918	7.79798
	28.9125	13.5517	12.571	5.02737	2.72802	12.3115	13.0138	10.6217	12.9775	15.7752	5.0673	2.12104	2.30532	3.59912	6.32368	4.09607	11.105	5.25705	8.48698	4.12119	9.24996
	10.5531	7.81887	13.5738	15.2039	8.58421	6.49915	5.17606	12.1368	22.7596	13.4633	7.00622	3.32966	12.3255	5.4639	4.37018	6.63769	5.31302	6.55288	0.844435	8.29262	6.91525
	4.89164	10.9735	3.20761	10.412	3.91162	2.74193	6.20085	13.7648	3.8305	2.46341	15.1776	3.08635	4.62343	14.4436	2.7159	9.89799	9.87486	10.0136	2.43961	4.04989	1.4588
	18.6827	8.70204	18.5583	16.4497	15.6416	12.6425	11.4019	3.44467	9.96231	14.5406	18.468	3.77109	6.55324	22.4245	3.86487	12.6174	8.72281	7.58072	6.02245	5.6848	1.55385
	6.94656	21.239	3.98224	9.45277	3.21384	1.00942	0.835125	21.1677	7.59651	14.8653	7.40942	15.2883	10.862	12.5124	11.7932	3.56718	1.87042	5.24509	18.4559	11.1737	9.50729
	0.542242	8.50779	0.380495	2.45086	0.827677	13.2277	17.6529	3.87118	10.2604	14.4679	7.16679	7.7707	10.1157	16.5709	9.00623	21.509	8.18476	5.01976	7.02891	4.37383	8.93087
	12.6135	8.6197	4.94028	21.5792	0.220078	13.7729	8.33655	11.4096	4.38432	7.05017	13.7277	3.47464	14.0958	4.88066	3.89593	4.8947	9.31735	1.69092	5.83505	15.8044	11.6677
	11.4365	9.34321	17.956	16.7674	5.55895	22.1373	16.6676	6.21736	1.05496	15.7413	0.999445	8.89863	5.38885	1.32574	4.85525	1.11557	5.9771	6.7561	8.53419	14.8642	10.2698
	12.7778	4.45586	4.85413	3.38586	6.58292	6.24034	2.45865	11.6243	6.43334	4.32022	8.69282	15.9753	14.6136	5.27271	3.23539	17.886	5.28611	5.44405	3.37894	14.3897	7.36624
	20.3517	13.4821	5.68855	4.35051	7.21293	11.9861	1.96925	5.39631	40.4396	11.5279	24.3476	15.3578	2.44449	11.4647	18.6782	10.5322	11.8191	4.89134	6.68985	5.57486	4.17658
	30.25	13.0487	1.45858	18.7071	7.34822	15.3442	6.90801	12.7126	44.3169	14.8854	8.04957	10.0267	10.7631	10.5982	7.33504	11.7994	14.9252	3.3145	10.7369	6.05156	4.82408
	31.556	25.0556	2.73451	2.99279	5.80957	18.515	10.414	13.6836	8.30432	2.04016	14.1985	9.16123	8.28391	2.5635	21.2217	5.69771	13.0899	4.97539	18.7901	24.022	13.2743
	28.0322	8.55575	6.29507	19.1685	6.62773	17.9355	21.0259	7.24093	9.82806	13.0673	11.9085	12.5108	7.87225	19.2559	12.3153	9.47583	1.31433	4.68231	13.3383	13.8789	9.7142
	4.72967	16.051	8.99572	6.34778	4.23463	13.4966	8.87561	8.28624	7.10424	11.4853	6.67965	10.1307	11.9053	8.77889	20.2602	15.2283	1.53809	6.81369	3.66428	0.838842	8.62968
	5.78249	16.3936	7.214	7.03648	14.8088	5.62317	7.10039	2.81375	3.11621	21.1116	10.1635	2.26559	5.46311	6.77966	5.47911	9.45009	7.90397	12.2462	4.91284	2.69062	4.02793
	25.3521	17.4096	7.78867	25.9188	9.99694	11.7219	8.19055	9.24086	11.4094	34.1112	7.6097	17.0009	4.18384	3.86533	12.7388	8.90342	3.20842	4.98456	6.79111	7.07989	6.88018
	9.108	15.2464	7.29747	9.71696	11.5497	22.7303	14.5439	7.62749	11.4197	33.5253	10.5525	6.82789	18.6115	11.3346	16.3617	6.6022	19.244	24.5997	6.02955	0.954064	9.07425
	5.46034	18.0042	2.21334	8.52078	4.58577	4.92087	4.84567	6.29406	7.83075	7.982	1.36866	8.0045	5.08617	7.32142	7.98106	9.02547	7.70507	11.5582	10.8781	5.45555	12.4401
	2.67838	30.7534	8.20777	29.7291	1.31612	8.45478	16.0687	9.15264	1.30043	6.58579	12.6165	6.80986	4.22959	8.66997	3.02662	9.73329	4.98477	16.2672	7.75042	1.05758	6.50521
	19.9992	10.7057	24.1964	9.85507	17.0469	2.7481	4.56823	10.2344	3.63781	4.48101	4.38966	17.7331	13.7438	3.46279	6.24357	8.97516	2.13814	2.41328	5.26413	6.34585	22.0897
	12.1184	11.227	4.07578	1.5236	13.2557	18.3145	31.4264	8.1135	3.42676	13.2351	8.70371	2.78478	4.04089	6.51354	10.2957	9.35884	0.755533	8.25245	2.90784	3.03169	5.7775
	14.348	11.6482	9.79329	10.1416	7.8528	20.5728	6.84369	7.23912	19.9264	8.36818	9.28279	14.6508	2.55098	16.0224	6.72911	11.3559	7.45031	2.38297	6.02782	9.81432	5.61304
	15.0891	10.2121	18.9457	42.4527	6.3029	7.37613	1.15432	10.4844	11.3665	11.2465	2.51392	7.09994	15.2132	36.2971	5.69538	9.76389	9.26123	2.46545	4.18726	4.92446	3.05339
	10.4122	6.73557	14.637	9.83346	5.89202	10.5551	4.03148	9.81175	21.9688	6.28503	8.97311	27.6605	16.0924	10.1688	9.73118	10.7361	3.02349	10.031	2.06014	2.53385	7.14618
	20.6713	3.32544	52.0581	14.2467	8.96476	3.69512	1.5232	26.4366	10.4404	9.84613	13.0135	22.1529	18.09	8.80634	1.92219	2.51188	8.69314	3.00042	11.6588	6.94417	8.09911
	10.5307	26.3776	1.05572	5.73415	3.42353	8.9653	11.8912	6.5891	4.09707	9.91126	16.1347	13.9304	8.75632	6.74172	15.593	10.0746	8.39788	1.85579	20.3972	10.2454	4.98765
	6.84478	8.32561	6.5345	9.074	9.39122	4.56617	10.6795	7.90076	3.39796	1.32637	16.4068	9.30991	9.36302	6.27884	15.4732	13.3082	3.79568	6.67154	24.7123	7.32084	5.78706
	15.0521	8.41568	10.4381	10.6123	9.84014	7.64975	12.0276	8.45612	5.58564	23.0188	18.8518	2.77262	2.35632	12.561	5.56642	19.2037	19.3952	7.19193	9.0821	12.1617	5.08095
	22.6782	23.2032	23.7209	9.16304	4.31266	6.88405	6.6723	10.4774	6.80941	8.36298	2.91348	11.7566	5.59309	2.27329	5.27597	8.60857	19.9512	1.58602	12.8679	7.89077	5.76546
	14.9262	26.1816	30.6495	7.41366	6.59107	9.75413	2.8492	3.60895	2.49678	10.2506	8.21185	7.31454	11.8903	19.6225	9.25754	8.47246	8.95809	5.06644	8.82354	15.1312	5.59089
	20.9897	12.936	3.5934	18.2433	9.08647	8.97025	3.94759	4.60734	0.806693	17.3372	9.50796	10.9741	12.1575	24.3329	2.24672	17.1332	6.09164	21.7964	20.0426	8.73031	11.5114
	11.4802	8.80978	13.6527	11.6481	6.42427	8.58474	12.3152	13.9892	5.60649	6.69842	4.52382	5.47898	6.66373	10.0901	5.75616	4.14527	3.86244	4.59562	2.22664	0.200982	12.6654
	9.03787	10.7261	7.31159	2.57294	13.7718	8.26269	7.82631	8.08323	1.36963	7.33103	7.95595	8.90929	30.3476	1.11029	16.0856	3.15131	9.78647	7.4815	3.16807	4.50365	1.73144
	27.6593	29.0149	6.68975	8.86613	9.42026	10.1313	14.4292	3.05369	11.8917	5.49236	23.6444	23.7685	7.19647	11.2762	6.60827	12.4159	6.13926	7.69545	7.23067	19.8082	9.31727
	3.20371	3.79573	2.29713	14.5922	5.11253	8.53872	11.271	4.97279	2.70274	7.26581	0.460256	19.2472	4.77247	8.77108	7.79019	7.61187	17.6828	8.31355	0.15704	4.6784	0.57479
	20.639	19.2333	1.76619	19.2236	6.47484	11.3199	4.13781	8.78868	10.5622	9.53047	3.94816	16.1662	13.8847	2.69775	25.3071	3.24553	15.9213	5.05803	2.62706	11.5466	7.71899
	22.7871	20.6797	4.53762	1.01598	1.75615	6.12331	9.18335	10.5753	6.35702	5.94804	2.85026	9.56586	10.314	3.38365	9.18622	2.71643	8.70195	3.92489	15.0362	18.2052	12.4047
	4.63873	17.6238	5.73205	15.3115	18.3445	17.1144	4.70318	5.46857	6.37045	7.04812	12.9876	8.4713	1.97541	7.29675	21.8815	3.37948	6.72711	13.4919	6.13443	17.8518	7.41697
	35.2904	12.5645	3.39167	2.52428	9.57	28.3594	10.4574	8.97413	28.8716	5.24737	14.4474	14.9448	5.94009	48.7021	6.5126	5.49181	8.39186	26.5164	9.0623	4.3743	1.27743
	5.66831	5.90639	8.99713	11.1925	0.923509	3.35284	14.8131	15.0615	7.51997	6.48826	9.74727	14.3496	18.1061	23.3439	6.16095	4.34455	4.07065	20.663	2.88368	5.83594	1.89228
	13.0491	12.3239	3.53156	4.20391	27.5338	10.9022	11.7341	3.79526	4.08831	3.40835	7.30851	13.5726	4.06289	20.065	8.95233	3.32509	3.97997	8.89418	10.3008	3.0696	4.82466
	16.0002	6.05515	19.6137	2.39623	4.67807	16.6552	4.4702	17.0465	4.0035	9.01753	13.4923	3.84233	12.9403	2.41467	4.30735	10.8814	6.29394	8.75623	10.3941	8.58894	7.88743
	31.3171	19.9028	20.4963	4.71599	4.06889	12.197	14.6021	9.39336	7.17961	15.1624	19.077	5.66231	3.09471	45.0331	31.4138	5.51098	9.26929	9.2752	14.4623	17.8765	14.6688
	3.88769	10.995	6.84979	18.0107	29.3374	3.86714	11.5168	9.65692	12.5593	8.68633	2.74072	2.08809	2.74824	3.74486	18.881	5.95953	9.11546	13.6169	5.82298	5.0497	2.89965
	12.0618	15.2862	8.37734	2.66948	12.0495	14.2451	5.33667	5.29299	13.3158	6.42266	21.2767	10.7218	3.90603	11.7317	30.4073	23.2501	10.5023	16.086	6.65827	7.67542	1.83793
	18.6553	18.2752	3.11696	4.69653	6.92705	8.08729	7.83852	9.46738	5.90745	11.1525	12.8979	11.265	7.24933	7.22711	7.69264	8.89794	23.1917	11.6168	10.8312	5.4104	7.37654
	31.6894	4.95058	9.3967	10.755	4.6737	6.67567	18.6694	6.66642	4.87938	2.50748	13.8328	11.068	1.84943	9.30772	7.91685	20.2322	2.56988	5.43193	8.65975	13.6605	11.2361
	17.8377	8.27669	6.24356	8.81883	43.5234	11.9192	15.5149	5.88884	10.3684	1.89653	7.27682	8.09232	14.0367	7.46585	10.2286	15.4143	8.4038	2.00908	3.51689	12.8649	12.0532
	9.02251	3.27943	14.0869	6.92341	2.45586	4.52073	6.44616	14.6129	16.9772	20.8595	7.45637	5.4952	3.42538	8.59755	7.82173	7.44813	7.98889	4.63216	4.6414	11.8077	6.01758
	11.9283	3.69726	17.5795	9.37838	6.01081	6.34658	11.7971	6.80842	4.62996	8.38689	15.6658	29.5579	19.2327	1.87478	5.91833	14.6709	9.06059	2.59279	1.81994	5.5058	2.09991
	22.4946	11.6956	3.67832	2.69857	4.96218	7.43971	14.1074	7.19383	4.57609	9.15969	12.1799	8.08695	1.50394	15.4539	5.23373	24.1959	7.50655	1.58295	8.18279	13.0856	13.3618
	49.959	14.2674	6.80673	12.1343	13.0127	9.33657	8.99911	10.0969	0.560468	8.90407	8.9011	23.621	29.6613	2.90374	44.6778	4.56007	33.3378	9.31049	11.8055	5.83834	4.83309
	16.8403	6.19736	27.9688	9.46812	25.0443	11.6099	13.591	12.4427	12.806	2.67248	2.26392	7.99784	13.1248	8.89719	26.9596	13.9444	33.6318	12.7245	18.3728	4.79712	6.42174
	9.3618	7.54294	14.1019	19.7649	10.9553	7.85457	5.85885	19.5249	25.4386	1.8006	12.228	16.533	7.03544	7.0411	5.23227	2.98531	4.49415	10.0797	6.32341	8.43753	11.8193
	11.4849	6.16937	13.8986	14.4659	13.8914	12.4379	17.3863	6.96373	3.30821	11.3702	11.6114	8.43573	6.35899	12.4339	27.3252	12.797	20.9485	8.62247	6.80511	5.96063	15.8956
	18.1024	7.18118	5.96278	11.9589	13.5813	14.143	10.4157	5.79736	8.34894	17.7828	12.9011	15.59	6.45845	33.97	16.6531	20.1144	22.7062	24.9103	5.56395	14.7516	8.55404
	15.5878	9.46107	6.25806	14.6445	4.15943	4.94383	5.29891	4.1852	10.3801	3.55942	13.9803	18.6118	5.05882	5.20287	3.89719	6.8307	24.3455	6.22924	1.68082	4.47574	13.9394
	33.0807	10.7022	23.2519	30.3299	14.2153	3.45917	4.1182	12.7349	5.95896	12.7173	7.66494	17.5553	11.753	15.8202	19.0004	2.62952	10.7443	10.3385	7.31842	2.93163	6.8128
	16.0666	12.3611	19.6936	33.1155	3.23927	2.43162	5.30752	4.98225	10.4529	9.83779	2.72017	2.19109	3.85881	17.8844	9.96508	4.69583	6.47459	2.54423	4.77559	7.4025	1.95394
	13.854	30.216	9.39441	10.6677	10.5427	5.25813	8.65911	5.70737	3.19983	18.4278	12.7162	11.3539	11.1483	7.95894	18.553	14.0876	0.764109	2.94256	16.2272	6.20265	5.80173
	26.4226	1.12616	16.8579	17.3237	13.5307	13.4732	10.5352	10.649	5.85038	12.4464	22.5637	18.8721	7.20667	6.16183	18.7423	50.2191	3.48448	14.2533	11.3842	9.06958	9.66331
	27.9096	8.13729	32.5153	17.8326	9.02834	1.36605	10.2273	4.85449	1.8409	14.4428	15.9615	20.0916	31.2892	2.65703	13.1127	5.30753	16.6336	3.44249	4.97277	5.71642	3.85723
	16.9148	8.49577	8.6391	5.05958	7.13595	16.493	15.41	13.9479	4.17831	8.67643	8.1001	11.1675	3.48953	8.94208	1.14687	7.02966	39.3351	5.90103	6.26289	0.734894	4.38778
	20.9639	9.14122	6.76288	16.2321	8.30641	23.8224	40.3021	17.2002	6.30728	8.50775	5.30105	10.8032	10.3724	6.55299	9.7517	6.40918	20.9109	8.33503	7.32886	8.41216	8.81872
	11.4372	7.85997	6.14127	16.832	8.72051	7.90324	4.13677	5.76281	4.27344	9.60409	14.2928	13.0274	6.65928	11.3503	18.2745	10.7345	12.3274	1.2744	11.8448	9.55309	18.333
	11.4859	24.7783	19.7663	2.26315	8.88091	6.37594	3.35389	3.09109	6.93825	10.9704	5.52801	8.37106	2.97888	4.3864	10.1571	7.86184	6.63412	1.37552	6.44322	16.9269	16.3162
	1.9969	11.9214	17.3403	5.17744	23.8266	34.8771	31.4179	13.6602	7.39026	7.17441	24.5837	8.20259	4.58745	8.366	9.22439	5.06924	14.4509	11.2559	10.9245	2.98303	6.93783
	4.52777	11.2417	6.71367	4.45128	11.4206	17.4411	7.49908	29.1461	7.3284	4.91681	11.8483	11.7359	9.02544	23.4358	14.5102	8.99863	12.8399	2.51159	21.8022	9.91646	2.89373
	7.65519	22.2391	20.3097	2.46918	1.70758	8.8233	9.6549	8.72498	18.7671	1.72922	4.78734	19.7707	14.9396	14.1535	11.8773	4.93434	9.07911	15.0318	4.08824	6.24055	15.3832
	1.88668	58.9518	22.4869	8.4244	11.5893	22.9967	10.0816	2.88228	12.385	4.08902	12.4387	13.3259	9.1652	18.7686	8.44878	14.894	5.29876	23.1246	9.82094	7.60308	5.13602
	5.75194	14.8287	7.17733	3.63217	5.84244	43.8857	41.6619	14.0535	2.5521	11.4576	6.98714	3.03697	3.98731	6.56719	11.8904	4.36651	3.56165	8.56424	14.2158	8.27956	10.2768
	9.16072	5.24358	14.36	12.207	15.0346	5.96692	19.5135	3.05464	16.6438	1.40525	19.867	11.9122	15.5134	7.21518	9.20416	9.5263	54.2204	4.6861	8.31068	9.00452	13.2655
	37.9839	25.494	13.6447	9.27477	13.1908	14.2957	21.8529	3.31517	7.05466	2.2337	4.92204	3.67303	6.07322	21.8464	13.7601	14.9357	17.264	5.32181	11.3219	18.2109	8.92732
	5.02277	16.0275	5.462	0.732075	11.818	6.36227	6.48204	6.50791	11.2188	1.23919	8.96249	20.0581	7.79447	11.1921	5.81775	36.4566	10.1254	5.52256	5.85518	10.6456	3.55971
	5.4305	35.66	0.355898	25.4713	3.81702	8.69161	17.8141	2.22814	6.52958	0.509743	17.4382	6.13101	7.09788	9.73451	9.87545	5.22654	10.8148	7.28229	6.78428	6.10309	6.3019
	1.37798	22.7118	13.0394	12.4396	1.66528	15.6408	26.5673	12.9862	5.3964	6.3	6.99929	5.88005	5.65677	7.96699	6.68861	1.17863	28.1242	23.8655	8.875	6.87916	8.939
	7.38463	18.7897	12.4018	4.36302	11.6724	4.67606	9.82952	4.23455	13.1629	16.8016	18.7719	6.49727	7.5088	4.1551	13.4711	14.1178	6.56297	12.1024	2.90271	12.3387	10.8354
	22.4917	17.8586	12.9698	25.04	9.50839	8.08862	4.81609	7.72316	11.1833	8.98314	7.80071	4.26235	4.67435	25.6423	7.42819	6.98766	5.00835	6.59049	2.13927	3.59021	0.839468
	11.8782	19.7214	7.12962	4.87627	9.21518	2.55681	9.97116	40.4106	2.61823	13.8839	6.31254	7.47687	1.09705	13.2865	10.7188	5.79211	12.2049	4.15334	16.5061	4.29556	3.51253
	7.22254	20.8595	1.80772	25.9194	11.7889	1.48557	12.3935	1.39048	15.7465	11.6234	3.76704	20.1084	10.3754	5.52097	11.3265	9.16985	13.1607	9.93335	0.869991	19.3049	21.0654
	5.82179	29.0505	12.5754	2.56682	9.05381	6.9509	8.18446	2.74299	4.8207	4.94024	8.67538	5.12454	5.06402	4.18334	26.5682	9.70959	11.936	2.34459	5.95476	6.25534	8.49223
	65.9856	7.30628	5.20466	1.81344	9.3495	12.5494	15.1486	25.3684	5.76384	2.24659	4.31282	5.79765	3.09205	3.19698	11.4236	10.3915	17.7141	10.3688	9.8123	8.76312	13.7064
	8.07664	6.36912	33.7026	5.94617	10.7581	8.81931	12.5881	14.6852	6.18872	13.5642	8.31959	15.2607	4.75296	9.47129	12.1631	10.1186	5.49946	12.6011	3.9152	11.0725	10.9489
	5.75597	9.38066	17.3469	17.0974	10.8824	4.92422	3.03259	2.73548	3.42521	5.06907	3.75014	7.36886	16.5502	2.63774	11.3135	3.60185	3.70617	16.4238	8.58627	5.39202	3.09654
	4.7442	16.0034	4.9259	4.72094	14.4547	5.56571	4.48063	3.60626	4.68329	13.579	11.0118	26.392	7.18801	10.9254	7.30722	8.08406	9.61514	3.89942	19.7868	8.27829	7.38197
	43.4371	8.10027	20.4092	10.1867	9.60386	7.03568	1.10237	29.7009	13.6989	7.65201	4.7189	2.87416	6.69043	8.17084	5.88841	1.20032	16.533	9.77405	5.65824	6.78758	8.20212
	15.7444	4.96943	6.60726	12.5729	29.3405	10.9512	16.8209	6.01615	8.56487	2.19633	6.23954	1.44487	3.65811	24.4983	2.02607	9.14045	9.03052	12.0807	13.2377	3.50605	13.5019
	11.3323	7.8988	2.77874	10.6272	14.2061	9.818	4.25698	18.5672	5.98089	7.45967	3.98951	4.14332	5.6069	20.6801	5.80032	11.8651	9.46512	72.2692	46.4266	9.85774	2.25266
	44.8933	15.9361	3.89164	3.11869	31.1479	10.3226	4.17327	5.45568	6.30256	4.77401	11.2998	2.97992	7.53661	7.66204	9.99376	9.97199	17.2085	10.4964	7.84945	40.1593	33.0735
	23.0269	19.02	5.27666	15.6931	24.2807	24.4445	34.5937	23.7651	9.0928	3.37898	5.12866	8.00488	2.32675	8.73066	19.6854	12.6029	5.96063	15.1499	4.5727	15.9682	13.5387
	31.8945	30.9968	8.02603	16.7658	3.60043	25.7198	23.7101	13.3825	6.60497	12.0616	9.05072	3.16387	4.25415	20.6295	11.8456	16.8444	10.3029	3.33628	4.29451	6.74348	6.083
	21.851	13.5797	6.01904	12.4549	11.5663	0.627839	7.52109	7.58862	15.9275	13.4349	25.672	16.321	4.48895	6.96939	6.61182	5.75067	13.6845	8.41455	5.5931	4.71153	5.89331
	19.3353	3.90111	11.8726	9.66632	19.8855	8.44419	3.90113	10.2209	12.738	18.3534	24.0361	7.9264	17.8044	4.56523	4.53761	6.62766	10.6927	4.0815	6.13217	3.95908	7.96325
	47.8745	5.82675	7.93978	16.3588	10.5924	11.9065	5.16682	5.64691	7.07554	16.1727	14.9233	6.47134	10.3981	8.81706	13.6859	12.9537	3.04657	8.10348	15.0179	13.6503	20.9703
	4.48162	31.9652	21.6192	11.4244	16.264	6.32077	6.21337	12.5567	15.361	8.28845	3.60527	6.78055	3.01919	9.04341	2.59963	17.4749	1.52925	13.0869	15.7406	3.6392	13.7513
	45.7157	26.3244	6.73002	8.6918	3.8996	3.35537	3.1253	17.6175	41.5551	5.89384	7.07295	15.8593	8.18332	3.39358	11.8584	6.71055	7.08573	1.72853	8.96943	4.18214	2.31028
	12.9621	25.1409	9.55534	7.62545	8.35381	25.563	8.30661	12.033	6.15927	3.51103	11.4165	8.86536	7.80846	5.14886	4.63796	3.54092	4.57941	58.2006	6.17254	5.18548	21.5697
	20.3856	14.9516	19.7812	1.24849	4.87249	4.57941	10.4081	11.0081	15.3075	10.5346	2.10216	5.61255	2.41091	4.75784	10.389	12.9356	15.7783	7.89756	4.55063	6.30383	5.56331
	12.9845	10.1791	13.2104	13.9018	8.93458	8.43077	10.1102	5.65208	36.292	14.9649	8.91182	4.35974	4.0382	12.4689	3.93953	35.086	27.2478	5.15529	3.11014	2.39197	2.93633
	28.251	19.3682	16.7096	21.0293	3.1559	15.6262	11.5043	4.35956	4.47548	11.2904	2.68856	2.16816	9.80486	9.66839	11.8129	6.2107	14.998	20.6256	53.7345	6.57177	5.18593
	21.406	44.6791	9.13748	12.2379	8.26571	7.64168	16.8996	4.68946	1.65988	18.3476	7.15847	7.63024	5.54896	9.9798	17.9014	16.5089	39.3578	40.445	11.3735	57.3063	66.7389
	23.0468	6.19499	5.47458	11.8031	1.69996	6.89353	7.52752	15.6124	6.0307	30.0774	2.28852	13.9732	10.9156	10.375	6.39285	2.49567	4.28357	13.4249	8.98614	5.48671	2.18921
	19.712	56.9349	2.87846	15.5857	13.2076	6.35361	7.73811	4.48667	39.5926	2.66893	11.9684	14.2839	12.7538	1.00429	9.00831	23.4591	7.38829	14.7264	9.82012	18.2796	12.9035
	20.1184	30.8866	16.2441	6.26565	10.0596	11.4146	8.3743	8.0493	8.90349	0.407139	12.1488	7.85147	8.19814	9.42796	6.62007	11.4274	3.59352	18.6244	11.5639	1.1437	9.14622
	6.74472	24.6762	18.5064	20.0962	7.65232	5.93509	19.1893	19.6396	10.6978	28.441	13.0586	13.3341	0.194102	6.42639	4.62988	3.33154	16.4793	20.6832	17.0616	14.388	11.4386
	18.0251	2.42049	7.53509	27.8505	15.0106	11.9755	14.1644	13.5239	11.1562	10.1052	8.6758	18.6537	11.8989	5.88987	5.14613	18.4254	4.49818	5.99457	7.30361	9.22714	5.63671
	15.5292	7.21561	50.1427	4.77263	8.96013	5.34604	9.13039	4.66713	13.1637	6.00814	6.89245	4.23066	7.8824	14.2409	1.47587	10.2046	12.4659	13.4394	14.7177	1.86499	1.80455
	10.7005	1.25138	38.3677	12.2787	6.09854	9.2242	12.4273	0.525099	3.14297	5.05249	11.6293	7.76462	4.94873	4.62736	3.64011	16.4301	19.5284	3.86139	22.1239	12.6781	15.5456
	5.82564	61.8276	31.8907	1.09005	13.6712	9.02802	20.6193	5.12209	10.3448	26.8971	5.85394	5.14938	2.74968	4.32068	8.17845	18.5568	6.16417	15.0886	31.4664	5.73015	8.242
	37.5671	25.0451	80.5911	3.18089	6.11292	7.79323	11.1941	6.26438	3.0145	6.06353	3.91239	9.24777	17.3751	6.60341	2.28906	11.6009	4.97472	11.0975	6.32437	1.49447	1.27587
	44.5536	15.7436	10.0675	7.83005	5.88818	1.43648	4.69315	0.890749	4.73747	2.44481	7.40527	2.81876	12.3226	4.52673	4.84253	10.2636	10.224	19.191	3.28989	15.5358	15.7384
	37.9489	60.1883	7.71795	3.06759	2.35848	11.1086	2.17151	7.30929	5.61699	1.33831	4.92147	9.68878	14.5033	4.17063	9.54912	8.11686	14.5708	10.1956	18.3382	10.612	10.2895
	14.3074	18.0352	23.9533	7.8291	27.2172	8.21446	4.878	3.75182	3.38563	1.07693	13.2017	2.38102	11.7567	5.55156	7.22555	2.15579	5.80576	1.31103	22.0364	12.1057	3.36163
	10.6275	25.7223	21.4144	6.06241	9.32924	8.12678	27.1322	13.7606	15.7307	15.6709	2.72739	13.309	7.30647	6.02723	4.49537	7.01719	8.35785	2.85176	10.1171	10.6498	5.79607
	64.1389	17.6796	32.8231	10.1982	9.73252	9.21316	16.7675	12.0217	18.4292	8.39172	1.51819	8.88799	6.54718	5.77618	4.55949	1.37899	3.86434	1.75523	4.68994	6.97539	6.2912
	9.83726	11.7706	10.3981	16.9276	13.7654	11.6376	7.15975	9.67441	4.83566	5.30486	12.6391	4.15708	7.79965	5.40091	5.82939	6.84317	4.68557	8.34106	4.89806	15.3302	37.0071
	99.1904	44.265	52.5465	5.21974	5.97998	14.7592	6.59769	8.7086	1.90964	6.56442	7.71943	7.85774	8.54574	3.02631	2.33086	13.2325	5.71831	7.53393	7.61509	1.68038	2.20301
	12.17	30.8724	38.4059	3.79348	6.65202	5.36582	18.0417	7.08359	1.51891	6.2849	21.9829	7.65857	11.8049	1.32988	7.29447	8.8607	8.15039	3.59	18.5611	9.42124	6.18307
	166.147	17.5871	25.2091	20.7844	19.3921	2.86701	3.62636	11.9871	9.12329	27.8311	49.21	5.8302	12.3977	6.27389	7.47987	29.5173	13.0844	8.85495	12.2409	40.0536	8.77068
	21.9093	8.83546	27.6681	16.4149	25.408	4.80177	16.016	11.6048	21.0526	9.67474	12.4272	8.8064	8.6844	20.2521	8.28955	15.3915	29.5377	2.80534	5.44825	4.26218	39.8107
	4.30105	17.2818	23.6697	10.3826	18.1987	3.37862	9.34271	7.32065	4.55033	11.1571	1.64491	7.08347	5.31677	6.66918	11.8464	9.56535	15.124	5.49389	8.76267	10.7154	9.5667
	7.35592	15.6197	7.00108	8.87017	20.532	8.49793	5.40949	7.27764	13.529	7.017	23.119	2.3782	8.11312	12.8938	16.3932	2.75062	8.53899	1.48609	5.5311	4.71957	8.40481
	7.37857	12.4806	1.71975	4.22232	30.4239	5.7477	20.0652	7.8485	5.54918	4.17268	10.4759	19.4988	16.7705	12.5722	5.07742	6.37672	17.1245	7.86697	11.2871	16.1239	11.3616
	10.3872	18.0546	3.46643	21.5423	17.7032	13.6481	8.44183	7.32697	8.22506	19.1065	4.58104	1.70729	16.1479	13.4278	13.8744	3.43553	14.2216	7.16336	6.84734	7.80651	5.20896
	12.348	35.6832	3.91882	10.7037	8.77147	0.884748	1.90963	10.4683	9.62951	4.02899	2.30992	23.8995	25.5518	11.5244	6.26806	4.46338	7.94437	10.5781	1.8036	3.98075	3.30701
	6.62915	25.5323	9.84922	43.3781	21.5392	4.87321	2.29413	6.60013	2.50668	8.16877	20.6811	36.2847	43.9953	11.913	5.58529	6.17609	7.66009	70.9735	14.2756	4.15665	5.77256
	8.73001	10.0239	8.12581	3.62626	3.61747	2.15744	1.9107	10.739	10.5697	3.37837	7.88758	11.7365	11.9801	10.1635	1.03656	6.64306	8.28971	3.71739	16.079	8.83802	6.73609
	75.832	15.41	15.3979	16.4572	3.35534	5.84191	4.78738	3.36849	28.5837	2.17369	7.729	1.19896	5.70229	10.2002	10.4611	6.17914	8.99845	5.84772	8.51125	2.68108	5.47838
	28.3312	14.5351	12.1992	10.9778	5.40565	1.45726	1.2044	13.869	4.00772	3.19563	2.74434	22.0596	21.0552	6.8641	11.4525	11.5166	5.81457	10.0929	12.6707	9.60359	12.4128
	52.6664	13.4315	7.93183	18.4075	25.9758	4.68901	4.40142	8.08073	6.54807	3.67513	7.55059	3.33213	10.3613	12.6821	17.4448	3.14253	10.6103	12.7288	18.1794	7.06674	4.31866
	2.04821	9.52284	25.359	18.8958	14.6429	2.85911	3.26715	31.8418	6.11602	10.2008	6.93532	6.7717	6.77001	23.0395	1.79102	2.02921	7.11305	22.5683	4.05573	15.2095	17.4922
	90.5081	1.75093	34.2552	19.5113	10.8535	4.34749	7.12286	17.0697	13.8317	14.2235	2.32808	3.93433	9.99626	36.0104	11.5989	10.2044	10.5291	29.7863	3.73282	5.05297	4.17537
	30.4825	34.8796	4.45444	31.8311	8.57604	2.38581	2.17078	16.8912	2.08404	8.41556	12.3958	24.5324	7.52899	7.80021	21.683	1.84164	13.2864	15.3758	10.196	5.67441	9.38205
	3.65891	44.5574	2.55504	13.2105	18.1395	5.98623	4.95097	18.8291	3.62334	8.36496	14.2277	28.0633	16.6612	2.23795	21.494	4.87994	2.36095	8.68834	10.5086	7.28379	8.44585
	12.9463	34.3705	14.1684	41.3437	6.4478	15.1196	2.36871	7.22777	9.26904	3.40728	13.1737	3.3238	10.1121	19.9182	5.46898	1.86646	10.2449	14.6904	15.3404	17.6741	6.31279
	8.12565	29.5856	13.3376	13.5745	17.4564	1.63911	9.40865	16.6686	9.49615	11.3373	28.1217	18.1749	6.16503	0.900408	10.8291	4.49752	3.24119	23.3511	10.643	3.08547	7.49069
	10.8354	21.0496	12.3813	26.7721	26.9567	7.72202	10.2411	9.27251	13.9751	13.7935	8.44436	9.25714	2.64863	10.8442	10.0392	11.7007	6.96026	31.4451	10.3127	15.9939	14.6896
	2.94608	40.8025	13.2726	8.0533	14.3923	10.8612	7.36899	2.84359	19.9692	4.78788	7.60234	3.90098	7.3798	2.64733	3.56279	25.476	11.9486	17.2461	67.0228	14.2635	12.2952
	3.12975	2.29478	1.57895	20.5535	7.94318	3.27345	9.95069	9.60942	9.56803	2.88478	4.2772	5.93767	15.6147	12.9821	1.84343	5.18664	15.6147	5.87282	8.70499	1.94739	9.71061
	1.87431	94.55	6.62308	20.076	9.28087	21.5502	13.345	4.51978	13.8241	26.6523	4.71702	10.699	19.1981	9.13526	0.56252	9.46645	22.5421	4.8876	7.47868	4.6021	1.927
	8.52541	18.2243	52.0421	25.8745	10.7568	6.25785	20.3218	3.19339	9.67857	6.20165	5.31468	8.02656	14.6464	11.8203	8.71925	3.01253	15.2814	4.36587	20.078	9.54391	8.85053
	18.813	160.348	10.3804	43.5769	13.0128	12.3842	6.13435	2.28786	19.7194	12.2296	4.57422	10.6692	11.7449	12.5369	12.1818	11.5538	8.08851	6.1796	1.90993	7.03398	9.6761
	17.9697	24.6253	36.5648	49.4941	10.1597	8.7088	4.54533	9.58204	13.5942	6.60379	8.52385	24.5118	17.6632	8.00271	4.63617	6.79688	9.21969	4.25971	8.44446	8.72495	12.8049
	8.67537	2.52694	16.6339	10.3263	17.6826	2.25609	7.12633	3.5793	0.375125	9.56995	4.19883	7.53933	14.3518	1.31993	19.6362	7.17555	0.960923	12.0115	15.7605	13.2696	12.0605
	14.3329	9.993	45.8614	10.1548	5.23966	3.9781	16.4785	7.99323	1.66636	7.24941	5.28106	3.27759	3.82927	18.5082	30.5929	2.86037	3.33556	17.2913	20.5182	9.63932	7.40243
	77.8916	8.45912	2.13958	33.1582	9.3996	4.42745	5.88657	5.10949	5.91938	4.28156	3.49545	9.30824	9.92793	15.5986	3.30989	3.81117	7.52658	17.5002	10.4089	6.15512	10.9794
	35.9765	5.55127	26.6275	22.0361	17.6105	7.19347	0.77589	9.65766	18.1144	8.35994	2.37458	12.9318	10.9512	2.20736	7.06114	11.5422	4.82596	27.1779	16.6691	3.24843	10.5174
	4.36739	7.92911	6.14135	13.5221	7.81689	11.5399	11.7957	4.36952	11.7011	1.92118	17.5841	22.7375	3.96903	15.1316	23.8791	15.6691	5.08963	16.2293	8.97806	16.657	3.36878
	2.956	15.198	59.3753	22.6046	13.1475	26.0351	13.9416	2.99858	7.61098	5.64503	11.7313	15.1703	10.8933	36.6064	13.9104	1.69711	6.8468	10.2896	16.8047	6.37415	8.5474
	27.2594	11.2943	44.2472	28.7615	13.3198	27.4576	18.7496	6.43385	12.903	6.70739	13.5853	17.6141	24.0971	12.4293	1.77781	2.0495	3.69459	15.3751	15.7912	36.4128	12.7799
	3.49379	88.6058	17.388	22.2188	7.38204	14.9113	29.1355	10.8981	17.9447	17.3564	6.19384	11.643	0.872511	30.9199	1.56764	6.03305	8.3314	7.85028	12.5224	22.1649	10.6873
	37.7073	20.1968	66.8556	10.2538	2.50687	31.7929	34.0583	1.30567	11.8742	21.2514	6.23724	6.37384	4.30787	5.85281	22.1882	3.89204	3.33043	11.4307	13.3044	25.1208	21.9053
	46.8682	52.1824	11.2531	24.7801	17.4703	14.1022	19.683	8.13782	2.23075	14.6142	5.41184	4.77064	5.00376	9.76095	15.1974	6.29443	16.0339	9.26581	9.57449	4.76938	23.4859
	61.8733	10.9375	24.2938	2.56868	7.10458	10.1405	8.37412	4.29784	10.0933	8.36896	8.48669	4.44403	16.4328	14.4458	8.42316	8.63245	10.1438	14.6436	7.89691	12.9251	7.59508
	12.4405	80.018	15.5107	2.48596	8.29573	18.9548	31.3476	9.85611	6.00867	6.81729	3.12934	11.7196	21.8553	14.5796	8.28132	9.10084	10.0971	16.9987	4.04356	18.9476	21.3444
	21.6766	12.4295	12.2822	6.15439	3.77272	0.680923	3.17998	8.50575	7.3734	14.5914	2.61835	9.10398	7.22438	15.7281	11.5696	7.7637	14.0088	4.91386	17.3869	34.3464	36.0501
	9.37718	3.18403	38.9348	1.66878	30.5597	7.99138	16.6791	6.54595	5.96741	7.99425	14.446	6.72401	12.1536	12.7873	9.51537	6.8826	14.857	7.44962	12.9663	4.23419	6.79363
	3.24505	1.38555	30.4629	9.48699	16.0105	20.5036	16.4573	17.552	8.46535	2.58283	7.26246	6.00131	7.16915	11.4775	3.80906	9.87042	10.7206	2.17667	8.16249	4.14284	10.4306
	16.4962	5.09402	26.366	10.1394	22.4016	1.41614	13.8196	28.8046	10.5811	15.9578	14.3448	4.33875	6.03169	15.6495	23.5062	7.72388	5.46753	6.45949	10.8013	3.01937	2.99154
	13.2493	7.9559	1.13925	20.4382	24.3689	18.8945	17.2571	14.5167	7.95913	1.42179	6.45923	12.394	9.76032	1.95742	13.8757	18.6802	15.8665	16.6045	31.0135	17.0108	8.10383
	16.5863	7.7303	15.683	19.008	13.9635	16.0502	3.60001	9.86722	6.12893	3.30048	8.12223	14.7363	2.51858	24.8858	5.3119	7.50505	5.54801	10.0519	29.3035	5.13676	4.80435
	4.67222	0.893043	13.1243	2.18294	12.7744	7.32568	1.60733	12.003	13.7141	8.5959	6.24983	4.80556	4.84666	16.1244	8.3757	14.5415	13.6852	19.3326	12.5361	5.54865	4.71071
	0.46554	5.21445	26.1425	12.4538	39.6342	14.2555	22.4382	29.6313	3.00852	2.80457	9.7033	2.33148	19.0394	11.0001	15.5967	13.3322	7.14507	12.1846	9.7434	13.5158	9.34283
	3.77145	4.18573	19.8534	34.1126	14.527	2.02993	10.3961	30.9564	4.55783	20.5432	2.03165	8.46473	9.48245	11.0687	11.6574	5.23084	13.9714	13.4505	7.14985	11.6828	20.4665
	9.84281	25.2023	28.3914	17.0501	15.1729	12.4437	40.6992	15.7098	3.99277	20.9495	5.71159	12.7801	13.3412	2.17929	2.71547	2.94691	28.8529	6.16784	5.21517	11.0111	6.54708
	10.11	15.3425	17.283	1.03176	15.1246	15.6337	9.50895	10.4904	6.65904	1.66047	3.98655	7.68428	4.9022	8.74074	15.4317	24.7408	7.9843	7.73036	7.20797	9.91716	13.1902
	2.1642	15.5915	22.0691	15.4873	30.6007	15.5263	9.29489	32.9862	13.145	26.666	13.875	4.97312	4.67763	12.7263	17.6448	13.7709	7.50408	14.7981	7.03708	18.8421	17.7728
	4.80259	4.76558	20.4847	3.55382	57.9994	2.99457	15.3263	19.209	17.7253	8.99298	12.8302	11.3268	15.8096	7.42211	4.88875	5.98911	32.7517	4.05606	11.3369	21.1082	25.9832
	3.0313	103.614	5.20181	4.97579	4.94753	9.0141	21.0173	8.11668	6.22579	8.52067	9.33529	16.674	3.5512	7.7874	6.79275	7.47198	11.2426	12.1829	5.3524	11.0575	9.20199
	6.86062	10.8476	28.9938	16.8172	22.7534	7.53652	2.75702	7.82162	11.9181	29.1341	9.22417	4.97893	11.0612	24.4011	8.99701	28.8132	8.33157	5.48873	1.63606	6.45686	3.83427
	2.88682	20.2457	12.1915	14.5067	28.2495	6.02871	12.3409	16.9545	2.80076	11.8278	8.90039	8.94275	8.13015	9.14604	9.77512	4.45212	4.39369	9.56293	19.7035	6.96441	2.29838
	27.4409	32.9952	6.83562	4.01117	10.3823	3.38739	10.1926	21.4056	3.68621	8.10391	8.90931	11.273	16.4925	7.94109	2.95858	2.163	16.0417	3.81434	15.2066	9.04136	11.2578
	10.7609	15.8984	9.31126	19.6682	27.821	4.04583	18.8498	14.9159	7.08377	10.4021	6.20216	7.08298	6.04976	7.46788	8.20747	5.06182	6.80352	5.85562	11.964	3.84168	2.88866
	19.0698	132.92	67.3784	26.4137	45.2975	3.89153	0.655076	5.6063	3.16846	1.85425	3.89028	6.92729	2.7675	17.0642	15.2343	6.93666	13.3422	6.39359	2.48956	13.4169	10.3175
	2.87319	72.1263	15.8749	3.86389	12.7281	12.5669	16.9019	9.31969	7.60379	9.00389	9.03701	10.5388	8.38797	18.1463	14.8883	8.8288	10.8059	9.45452	10.4593	5.19166	6.39313
	1.54746	3.94849	17.3984	36.2823	16.8064	5.43379	16.8687	2.87025	16.8452	7.56593	17.4315	12.2528	4.26731	1.46717	4.93825	22.3951	18.9875	2.74364	7.78688	4.8635	4.65535
	1.48893	2.55072	7.7143	21.9328	6.15457	4.25645	10.434	22.654	1.77381	5.84063	2.21118	6.13869	10.5298	3.6932	11.8199	21.9529	4.71351	16.1429	6.25506	15.6373	10.1624
	1.55124	12.7399	44.9749	39.3924	10.7189	6.03693	12.5182	16.455	6.25051	3.44946	8.02849	14.0751	6.20919	4.17455	6.65719	19.1668	14.453	15.0664	17.5044	10.294	11.9085
	2.30059	20.8633	15.4542	9.21645	22.1529	8.17141	4.55466	7.46825	4.56333	4.8819	12.6858	10.2071	12.1813	3.45949	10.301	9.12747	7.09325	10.18	13.2931	3.27081	12.6883
	7.46518	16.2478	115.09	28.122	17.1265	13.5105	17.5556	8.44589	7.89869	11.2745	19.8526	2.27595	9.53002	4.33603	28.8104	17.9217	8.0952	8.01934	3.37573	5.91404	12.1622
	70.5378	32.3873	24.3034	3.88751	20.8275	4.04725	8.17067	18.2689	20.2491	0.759575	27.6325	9.07444	15.8293	4.94119	10.7164	8.01439	14.1022	2.35817	2.99531	5.45346	3.82027
	17.5947	47.686	148.925	46.2193	18.9881	13.4598	10.1844	6.64278	13.4594	5.60558	5.18398	7.32129	14.8139	21.6027	2.7772	7.80872	6.37738	11.7369	4.92312	14.0695	10.8857
	1.2789	70.3275	23.1094	65.5683	28.1404	6.95741	2.39108	9.71931	15.7061	5.65265	16.1059	8.18911	19.3775	12.7796	26.9534	2.96007	6.92932	3.85126	6.82532	10.1844	3.64832
	15.975	3.78756	4.60361	10.6135	18.7129	4.09404	15.8086	6.61168	4.02826	6.17457	23.6006	1.86639	7.75848	5.89259	9.72306	14.277	6.57696	1.37159	8.22836	8.82229	11.804
	45.8795	16.6083	14.7469	50.9538	13.0112	3.98542	4.7178	6.13619	9.95261	1.92928	25.5063	5.38128	18.5263	10.3857	5.35515	6.98367	42.032	16.7255	8.55053	25.9548	15.6721
	25.5849	12.3535	3.62551	25.9016	11.7277	42.7151	5.76483	11.4239	15.1939	8.04397	3.09031	17.1502	15.5764	21.6265	1.77605	4.86898	18.6893	9.15651	7.17187	12.2211	8.62426
	18.6542	50.5378	4.54289	30.286	8.98309	16.2329	11.044	1.09215	26.2091	6.15383	18.9753	8.40274	5.85796	9.98933	4.68793	14.742	4.61784	18.1597	5.55994	10.9057	7.47443
	10.5027	8.86092	10.4622	33.2349	22.3206	16.927	10.2549	10.4397	39.1128	12.4502	3.05416	2.01224	12.0179	9.10902	7.95528	4.11552	15.8672	3.17305	12.6697	8.93377	11.3137
	4.27407	17.1252	6.08966	7.72213	7.55509	68.915	9.53897	21.3916	8.96365	10.4277	11.2533	12.2314	11.0008	10.3175	2.7782	8.14597	17.919	11.3872	13.934	5.71717	2.58285
	42.7305	6.48292	4.99915	21.3627	14.3614	16.009	7.81556	15.6242	42.429	13.2701	5.38153	7.66219	19.8829	43.9217	10.9906	9.1173	2.46156	10.3405	14.6075	11.3249	4.05339
	10.0522	19.1675	85.987	14.4701	5.62541	6.03543	12.6981	13.9003	13.9703	6.16272	7.2827	4.45687	14.6095	16.4346	14.9728	10.5396	12.9901	6.64614	1.23975	9.16835	8.10872
	10.0078	12.9124	14.9666	37.4672	3.66845	12.4498	26.8453	13.9799	28.3699	16.7579	3.5165	16.1586	8.35558	14.5923	16.4953	22.2556	15.4442	0.847164	9.76939	6.44984	8.2389
	21.2278	5.4703	51.8246	0.805654	5.42599	6.37178	21.4454	11.5152	13.4752	17.8542	11.8472	24.2926	9.27044	8.99875	9.77771	16.9091	8.91242	32.0097	17.7942	13.4138	12.0931
	34.3928	14.8601	2.96051	4.96977	1.58035	10.0407	18.4497	17.631	10.1441	16.4457	9.46727	3.85948	22.1851	8.51854	12.6281	5.7996	10.3402	18.0839	24.8114	2.8165	1.08583
	14.8521	11.5729	65.4755	18.6667	8.2375	34.7541	12.9077	6.58883	7.92426	5.41201	5.11404	9.35359	2.32811	8.55741	10.0609	13.7978	7.11195	8.6201	23.1988	4.41236	13.9251
	76.9899	5.55483	17.6216	36.638	8.26753	20.4692	15.0348	26.4624	15.8981	11.4513	3.92948	9.49993	5.28492	4.48784	7.68889	10.919	2.11625	6.2569	16.0009	12.4444	4.00242
	13.4856	1.31173	1.00534	23.9704	21.4073	23.5392	12.79	24.9884	15.7261	8.39771	8.03249	7.50277	12.368	3.13611	2.38941	10.2307	8.49878	35.5724	15.2735	8.76409	3.21762
	38.7044	2.20215	9.68776	10.2484	17.6443	5.92256	8.59434	15.5673	10.106	3.61173	3.70842	8.45317	7.4985	7.74598	7.50837	18.9637	4.14733	13.6672	2.46741	15.1366	13.479
	5.41456	1.64324	8.3179	13.4722	14.977	14.4712	33.1437	22.5553	17.6853	15.8962	7.59915	4.11323	16.3175	6.32821	14.4815	6.83291	3.95589	22.0364	6.08862	13.1869	7.54248
	37.6372	6.77237	19.4343	13.1962	13.4359	11.1734	16.8704	13.6594	24.5616	23.6829	13.1794	11.5244	8.48156	19.9811	10.6679	5.73692	16.7292	5.46379	5.88081	10.88	16.3641
	8.5973	4.62387	13.2021	11.4152	24.4146	11.3836	6.81303	5.0394	14.5032	13.094	2.83148	7.78218	6.21661	6.49288	5.86836	30.1567	9.88995	10.2359	14.4111	10.9996	9.78078
	72.7825	7.14283	5.04141	14.5185	23.0734	16.8518	10.8274	15.5582	5.09634	37.7204	7.0966	5.24875	4.8278	4.72986	15.6287	16.4417	5.41883	1.84337	21.0143	16.8772	12.7572
	18.6934	6.51308	5.91481	12.31	11.8525	33.0185	12.7483	22.2243	13.3835	9.46495	3.95843	2.05748	1.64304	4.82682	7.76919	19.3644	17.2307	1.659	16.3624	11.3789	2.27524
	12.3244	7.98763	15.9438	24.6882	3.40967	14.7178	10.1444	0.918616	13.1025	17.0933	5.52099	8.48456	5.86152	6.57007	4.12921	1.77313	12.484	6.99544	2.95327	25.2382	9.96393
	8.7016	9.38213	13.632	14.8401	15.5907	7.82887	24.2006	7.48531	3.50468	31.4731	5.62792	13.0148	1.55535	8.02081	19.8267	8.5776	8.54375	21.7085	38.7487	7.27274	12.9957
	2.09846	10.7165	30.2969	11.503	11.4504	15.0933	28.4134	14.2338	10.5957	7.49536	8.16543	4.88477	6.61313	6.68218	1.96309	6.64677	14.4139	1.74173	20.5675	13.4012	3.43886
	6.89328	7.89626	7.97061	37.8211	2.62989	10.6574	20.8445	6.57035	8.11627	2.28219	5.1784	6.36047	5.70186	4.51977	4.56937	3.4176	10.2015	7.1572	8.70997	11.7733	5.04369
	9.77088	14.7001	17.3509	19.8176	11.4922	15.1181	14.0404	6.37321	7.08763	4.36234	14.083	11.5541	11.1622	4.71751	15.0022	13.3576	7.14253	1.01018	16.4966	29.9755	21.691
	70.428	17.4404	115.102	6.895	7.14039	7.88403	21.5106	12.8362	10.0223	10.335	16.3606	4.45995	14.3164	10.6307	3.16393	9.74907	22.3384	14.4061	37.6066	23.277	28.6538
	27.5524	2.90242	9.96734	5.50948	19.6589	25.4354	13.0401	5.66826	4.54866	4.85981	15.059	5.6285	11.2258	11.5978	7.3443	6.6098	0.384824	24.3789	7.21989	4.38086	11.8634
	24.1174	9.77095	8.92013	35.5579	23.8412	24.3348	5.94513	7.63643	3.39785	7.86663	3.60463	12.3856	11.1358	5.52226	12.1541	9.87322	8.38591	2.94047	17.5808	10.6805	14.935
	53.8845	7.06836	30.349	16.5049	2.17234	8.77007	11.8269	30.531	12.9934	15.1828	10.7029	13.0657	5.82441	11.8163	14.303	4.26635	4.76253	8.06346	7.95679	41.3494	25.4756
	7.92487	8.23787	33.1115	103.915	35.0748	15.825	21.6295	19.4268	22.2541	15.8318	4.1104	10.7104	6.1699	8.7048	22.6017	11.6966	10.0494	5.78443	4.78219	10.7546	17.9618
	7.73146	7.92965	119.297	13.9772	26.8108	5.36014	22.1745	9.248	3.77399	4.37399	15.5726	8.14903	19.0704	3.1955	7.92615	1.32586	9.72593	13.9557	15.7711	5.92627	7.16101
	5.45775	8.63093	53.4863	146.307	40.9171	11.2126	7.1131	22.5711	6.81432	16.7439	13.078	10.6483	8.57836	7.98877	4.18344	6.11401	4.33422	12.5767	5.52867	4.33243	3.56773
	8.80805	57.4451	2.48336	28.2435	21.4625	6.60248	2.57283	13.4578	27.9011	6.69761	15.1417	2.0886	8.57973	14.2393	8.15681	11.1986	8.2642	10.073	14.6862	31.1712	22.1817
	23.8416	27.9423	6.43363	6.76124	19.1998	11.1902	20.8003	14.4319	5.62274	7.99887	17.6137	17.8723	4.52381	10.2956	7.03017	2.29574	9.45835	3.56034	23.7667	11.0127	5.08428
	12.0667	10.2978	10.4902	9.93124	13.9969	22.1291	12.7307	11.1204	9.16624	5.59306	21.5552	12.7275	9.65429	7.9325	13.0304	12.9746	7.45783	8.83554	1.82398	11.1031	2.60091
	23.7245	6.54224	24.6213	8.60868	51.5481	23.943	13.787	8.55219	22.4724	7.45537	33.3346	5.17749	22.6989	5.39128	9.62059	9.26206	1.50395	9.84637	12.5905	6.82809	14.6734
	126.323	32.711	5.77052	4.66222	44.9756	12.0777	6.09571	12.8729	9.6986	15.8727	14.7924	15.2429	3.23711	26.6802	6.40191	3.56715	17.9545	6.45278	17.1967	1.85538	11.5874
	4.80001	12.7957	42.0219	5.24571	10.9622	12.3626	6.45371	23.5816	5.71314	9.99811	22.9402	10.959	20.8189	15.3878	13.6889	9.40142	4.75162	5.56368	32.3517	7.27065	11.0107
	0.443834	9.67529	41.7834	10.8411	34.2342	17.3972	12.2797	17.0418	21.3377	7.9996	19.6113	13.9614	16.9037	23.9245	4.87486	5.433	6.76273	3.39924	8.34176	26.2193	21.9122
	5.03478	20.5489	57.8903	5.18504	16.2928	10.7542	4.41363	27.5258	8.60079	8.25803	5.90639	35.527	19.5996	23.844	6.87342	17.173	15.8655	0.564124	9.70172	5.49768	6.16083
	44.4475	11.6811	1.22395	53.2622	16.6993	6.70064	7.77426	15.7762	13.8233	25.2649	9.69752	21.459	28.9966	21.2028	5.37144	16.3845	8.46749	3.28808	25.9388	8.17384	7.17305
	140.403	2.70095	15.5131	21.8167	26.7803	11.7617	8.35677	31.8773	9.69418	31.8808	16.8583	11.5729	27.5531	36.5417	6.4188	6.57112	8.47713	14.4254	8.25961	9.54532	8.9981
	62.4571	6.16904	12.2664	48.4028	13.8656	3.73083	0.851616	32.8746	15.4876	20.2957	20.2919	38.363	29.6061	34.3952	13.8195	20.173	7.54248	19.1044	17.4651	9.44491	5.06086
	14.3029	24.9506	42.9335	8.87042	28.5378	3.78786	13.8721	11.5896	4.33951	27.4673	8.89302	14.5143	13.6418	35.5467	7.87801	16.1447	4.11926	6.4657	24.1522	4.5759	6.56819
	76.8721	24.9922	10.9129	61.7233	7.6652	14.0767	6.38566	26.1279	9.53063	19.8012	2.10703	22.8853	10.2446	2.96417	12.0117	0.453972	6.55791	22.3888	6.27414	11.66	5.00317
	18.5698	20.7001	3.95048	28.1991	44.403	11.7922	9.29125	30.0037	12.4927	35.1691	6.10375	23.3929	16.0335	23.2255	11.5575	7.07027	7.19462	14.3298	14.276	28.9075	13.6816
	8.1232	12.2965	4.23786	9.85793	16.6364	17.9972	12.7667	22.6138	3.75447	6.82929	30.5921	5.36193	15.7995	6.72864	14.4794	14.7026	10.9999	15.7273	11.8065	23.4198	8.45179
	5.47355	64.4423	8.67233	3.47501	13.9046	14.7749	25.4648	4.48643	5.971	19.2433	10.1285	12.0698	13.1733	11.9846	3.25725	25.6569	2.7387	28.2868	9.21954	21.3583	8.84675
	3.13058	19.3057	4.37554	4.33456	10.5666	9.85884	9.91119	0.805093	10.5002	33.0028	4.14167	16.5053	15.4682	14.4623	14.5022	10.4925	17.8766	16.1685	21.1055	5.80129	15.8917
	17.446	31.9006	6.38027	20.4459	17.3046	4.52492	10.5571	13.1651	4.9653	6.89184	13.1553	18.3445	18.4613	22.3668	23.5294	1.8157	10.2071	5.7586	11.9403	18.0772	16.266
	23.8094	10.3763	23.3524	8.03736	25.8462	2.8908	4.51493	13.7458	12.0176	7.97641	9.90093	19.5633	12.2254	12.2799	11.0283	2.19423	19.4142	14.945	12.3184	8.43882	16.6046
	31.1394	34.6109	11.642	9.61945	22.6423	10.0708	11.6819	17.344	9.98994	2.75168	9.52928	16.8171	12.2757	15.433	12.2669	1.67813	14.9235	15.5544	18.7253	5.53437	5.36097
	35.2381	21.3807	12.4281	5.58738	38.3637	2.92069	8.39944	11.3171	23.7209	8.69403	14.9508	10.1076	11.8616	5.50793	7.91603	9.64576	14.187	3.14873	15.3071	11.9445	14.0662
	7.73171	82.8036	2.69573	3.94901	21.9362	11.6243	3.41538	13.3711	22.5753	10.4419	3.19058	20.1259	8.50096	11.2336	4.36628	5.69996	9.38032	4.68677	11.0603	11.7815	11.8442
	3.25244	24.292	4.37625	7.89441	14.9788	26.3291	3.23682	27.0989	8.23256	10.0694	7.7469	7.29123	5.60552	13.7084	34.4914	5.74121	9.03901	12.8367	8.02345	18.736	19.7812
	13.4992	12.0468	8.25483	19.4415	13.6466	11.8536	8.77595	10.4064	6.26624	13.9982	5.91878	8.03817	14.1514	10.1519	61.504	1.71456	5.15509	7.11774	19.4939	20.38	9.68414
	16.2369	2.92535	11.3299	8.77362	5.93175	13.0379	11.7266	12.199	8.226	13.061	12.8845	9.19034	9.44723	15.5584	15.8478	6.85879	10.3287	1.17088	24.3776	11.6113	9.95136
	11.9734	9.56661	9.77873	1.61921	9.97694	12.613	15.0465	2.18716	13.688	10.013	14.84	7.29599	21.6243	10.7452	24.6195	2.4638	24.1277	7.28857	23.4567	6.52265	5.91477
	32.264	12.2472	2.35713	119.953	3.63786	17.1035	9.37931	6.54031	13.6576	8.94978	16.7394	21.1907	7.91397	5.95939	12.3611	10.4587	11.8965	4.66133	20.5225	19.7652	12.9637
	18.0927	13.9887	4.19353	6.0628	14.1668	27.9872	7.41259	15.6347	4.12425	9.94168	28.848	3.04723	4.68436	3.81543	11.8529	6.09922	5.45469	11.1295	17.1253	12.79	9.29318
	7.61114	44.0714	2.64513	9.69766	50.6676	12.0918	9.77672	27.0496	8.27592	7.19588	35.6041	18.8091	25.0148	21.2173	15.9356	4.86702	14.5086	8.50201	10.9412	13.2061	10.1998
	11.8817	32.486	14.1427	35.5393	22.2679	2.54047	25.4868	7.97635	9.83261	4.51334	51.5669	2.59493	18.1263	10.5853	9.18367	4.55725	6.20548	18.4696	13.8132	14.4917	12.3225
	8.32454	23.1811	13.0172	28.2796	41.746	7.2591	7.96412	10.6499	12.5292	8.72115	35.5685	22.4889	17.4245	9.27172	17.4501	6.90752	8.65763	7.5257	5.81336	3.46669	9.41553
	24.3998	48.7522	22.0556	133.335	23.1265	8.85779	0.604616	5.96186	12.3919	14.9692	4.49149	13.9203	6.10885	16.0676	20.6901	3.67268	7.80358	4.05997	22.9683	21.0408	27.1956
	31.2655	6.38847	5.86688	70.4523	34.0267	10.0359	1.81156	12.9316	7.86703	20.3023	4.44092	7.93752	9.12787	8.09891	9.89877	7.93331	17.3059	7.73916	8.57086	33.58	16.7899
	10.1087	10.9824	9.54558	3.33146	2.34459	9.34637	12.6936	40.5433	3.92229	16.227	6.18497	7.97823	11.636	10.5632	16.5005	9.85329	14.0009	7.0647	10.0008	24.7793	13.1143
	7.53166	6.32915	12.3939	5.75768	129.714	0.965199	29.6458	5.31479	7.27671	17.1336	5.21761	9.37052	8.38149	4.65744	8.68229	14.9698	7.43213	1.22523	10.1642	19.195	20.6343
	10.1737	1.2941	8.48344	6.58699	34.915	29.1834	11.5036	12.1494	13.5644	16.5829	17.3787	7.34558	4.99609	7.53484	0.59152	43.9268	4.86558	16.7351	19.2183	6.51854	8.437
	7.38744	24.0505	2.78314	18.2314	146.748	18.5656	9.94389	13.2269	18.8403	22.1861	5.77282	8.2956	11.5761	13.1655	13.3454	11.6662	2.19408	9.24259	2.44908	15.3371	23.0516
	6.81583	2.33727	9.33844	8.87965	29.0131	7.33929	9.15752	12.3924	18.2633	17.5339	9.15324	13.5575	7.62567	11.4591	2.89076	2.55792	5.13697	1.86165	12.6996	13.4553	29.8132
	3.54193	8.43895	6.55652	33.3025	10.7994	40.041	27.2084	13.5087	24.042	16.2912	13.6456	2.56007	16.0302	5.99008	18.045	2.17892	12.0247	5.36613	6.61649	17.284	10.5051
	10.4927	130.969	1.6561	33.5041	1.00301	21.4086	22.3555	16.2821	2.5396	24.2462	10.6846	10.3034	5.6247	17.1976	12.7841	32.7465	8.25271	3.60925	14.9035	11.0438	14.3628
	24.8484	2.53152	56.923	48.5876	4.77309	38.813	14.8123	5.18018	7.42874	6.54836	17.3083	9.03006	18.4971	15.2089	4.29987	30.1513	12.0807	13.6536	2.53592	5.82036	6.05819
	17.4758	7.49868	18.7574	10.848	3.98386	5.75988	16.7103	16.3109	17.3597	11.4226	7.76162	5.2742	35.5304	18.3479	22.1056	66.5505	7.1145	3.04405	13.7749	8.06196	12.6588
	18.4612	9.64066	22.6663	11.6253	0.950968	7.71131	7.05153	7.97533	23.5649	21.5393	14.2906	36.6828	12.8251	27.887	5.76103	42.5597	2.0241	9.9895	8.97529	17.2926	13.4517
	15.4039	27.1441	2.76267	1.80066	18.9502	4.38407	4.46748	5.30972	6.89645	7.11276	3.29319	8.20376	11.2963	25.1166	20.5439	19.4432	21.7017	26.9202	8.75747	1.86283	5.36398
	13.2724	132.381	17.499	41.933	6.8351	38.1694	14.2278	17.0309	14.4133	5.19727	6.6025	2.78199	5.02071	19.572	26.2339	55.1101	12.7591	6.67479	7.12004	13.9517	21.1207
	10.1318	40.498	1.45215	6.45871	59.6089	39.0956	4.82008	11.4823	7.43124	12.4186	5.45131	3.47772	3.24845	19.5633	9.88446	12.1211	11.5962	11.6117	5.93395	13.6152	9.18112
	25.2482	5.62052	16.0532	9.15996	19.5561	30.6538	7.63024	10.5232	21.9398	9.44907	8.57514	11.7528	7.05852	5.20769	20.3934	8.40318	7.82799	15.8333	5.58133	16.3326	17.8451
	14.4764	75.1368	30.5233	3.9813	30.6557	32.561	37.4639	14.0117	34.2805	13.51	6.35663	5.77353	17.0344	12.8743	12.7535	4.9263	30.1785	8.23562	10.0893	9.0621	5.03769
	17.7102	21.4888	16.2477	8.56787	8.81952	21.2635	19.1589	10.128	9.04904	14.6268	9.40929	5.04132	7.05468	14.2628	3.52607	11.7147	52.3266	10.1282	8.77997	23.7405	23.9667
	25.2865	5.30534	14.8926	8.88926	48.0211	13.4576	5.03678	11.7218	9.30068	24.1104	3.42135	12.3484	16.818	14.1157	8.68421	10.7286	34.4149	22.3954	2.30774	11.6885	12.7342
	13.8706	12.9936	6.07766	6.10683	13.4041	34.312	26.9947	16.575	7.75358	11.0053	26.5573	12.9295	7.55017	23.2074	7.59495	5.35846	30.7435	3.75041	10.8708	13.5084	3.60416
	24.2581	10.3422	36.2657	20.8435	5.23807	9.2253	27.0157	17.247	16.0205	4.78932	5.91087	29.4305	6.86626	14.4549	7.8414	25.1195	23.9498	7.84372	23.5044	16.2519	11.9719
	5.97974	19.1928	21.2143	2.41158	9.11033	24.5342	17.9026	5.97011	1.60509	18.1393	25.1803	9.44683	3.37537	11.762	1.97993	14.5912	19.9767	12.302	10.0506	7.70056	6.36148
	9.76147	4.93088	18.3508	13.5959	11.7526	5.5983	24.7651	6.16368	13.7161	29.8339	3.47342	17.2771	9.31906	14.0124	9.20758	9.43731	12.2332	11.2923	20.9672	9.39308	12.949
	7.62037	22.0853	7.27694	13.5635	14.145	53.8203	11.1602	13.9903	15.7407	15.2334	7.98073	15.6608	10.7946	9.89747	4.10373	1.32944	23.486	5.90156	3.79698	9.36249	18.4413
	14.44	17.015	91.7793	1.67132	16.6882	17.7892	12.2562	24.914	5.37389	7.50908	12.4404	7.92211	8.32077	7.2674	9.23637	4.9796	16.6609	3.39175	6.70437	18.4741	2.49625
	13.8686	5.22683	16.3911	6.43183	11.3293	26.0543	54.5392	7.75102	8.26557	3.41847	13.0186	10.267	6.475	7.34179	11.6408	9.08966	16.768	11.0479	5.20797	7.99807	11.1579
	3.77616	8.53325	33.5222	3.93226	8.69431	17.2973	78.4415	13.0186	5.959	12.479	8.17885	1.82227	3.79662	1.8543	4.08767	12.0954	22.2083	14.6562	13.577	8.59333	10.9029
	9.78418	6.82309	18.0351	4.34037	4.26709	8.68602	22.2551	8.44112	29.73	14.8587	19.4844	9.75712	7.6503	8.8754	16.9944	26.6912	14.0511	23.2811	15.6798	28.9409	6.20552
	19.4711	11.7764	35.6277	2.84501	12.2678	18.1851	32.6509	8.32379	25.8083	5.70328	29.719	4.54933	8.00283	5.55357	9.34948	27.3512	9.43335	8.20433	22.5118	14.58	7.07369
	25.2051	10.8807	25.6875	3.90562	6.38191	46.4995	10.3031	23.2086	8.10277	5.44812	18.013	7.25268	5.67597	2.95202	11.9257	22.5652	3.63186	6.96662	6.49373	7.24675	12.06
	16.1042	11.8271	69.5055	8.67517	7.33427	42.4257	31.5115	6.40268	12.9694	7.96586	15.626	9.4367	14.4199	3.61258	22.6093	17.247	5.73555	9.4338	3.18584	5.37165	5.95924
	27.2353	18.8469	18.6751	11.1541	4.4638	30.073	46.4219	11.0682	1.74402	13.9799	20.7084	11.6733	18.06	21.2423	7.7093	14.328	20.5959	10.044	17.797	8.52188	7.85077
	7.84969	1.77818	21.2955	14.9117	87.5	22.6987	25.3011	5.32587	7.55923	7.77071	28.0589	9.89892	3.79329	6.95652	15.9066	6.6597	4.6659	5.10736	3.4433	11.6707	3.95238
	3.96954	4.70209	3.31751	17.0722	6.8739	41.3899	16.4736	12.0529	10.9315	5.66191	29.2014	8.38962	19.5896	6.09247	20.4007	11.0835	12.3907	6.81036	4.91693	16.021	8.40703
	4.88469	5.24379	18.746	4.71643	18.47	1.95959	5.85067	29.4523	4.85771	8.96235	38.4533	20.4895	10.741	25.0421	5.6221	10.0351	16.7704	24.0873	16.7549	6.32988	11.1301
	12.4289	7.08174	35.2176	5.66505	29.9411	12.0539	48.2113	7.51012	15.1012	3.0543	49.3419	8.27477	6.77878	18.1188	14.2584	5.25966	3.62147	11.9899	10.172	20.3695	3.35789
	21.5873	31.3219	2.76029	7.06315	18.2605	6.5981	1.26352	6.06093	2.76459	5.71048	6.82915	4.10385	4.94292	12.1662	11.8758	6.3904	16.3858	17.309	8.72636	18.628	3.52936
	12.841	9.34063	41.4157	9.82348	126.348	18.8575	21.0402	23.9139	19.3022	13.5226	6.59504	4.31071	18.693	6.47369	3.76413	1.81719	6.1672	8.03119	4.92998	14.1392	10.574
	3.29597	12.7783	43.8877	8.67072	63.1735	22.1726	13.2445	33.1542	6.26916	5.48443	12.1278	18.7458	7.57667	18.303	9.54123	18.8981	37.3148	5.3938	6.6813	19.7103	17.5784
	4.37796	9.67523	22.9954	8.02925	14.6409	19.1055	3.59959	8.57179	2.334	20.9593	21.4132	11.2445	17.8256	19.3467	15.5985	1.06616	27.4623	7.47081	9.83763	11.27	17.9926
	7.5387	16.4454	44.3083	15.0139	4.31608	14.3926	28.4485	24.366	8.86669	10.0179	30.4002	8.49942	22.0578	3.55663	15.8716	3.33801	11.81	24.0223	12.3697	2.5163	1.36053
	14.9979	1.21595	8.71734	5.41551	4.19063	7.15202	43.5115	17.7053	16.6418	7.5745	5.89567	13.1574	26.3412	1.94114	10.0332	3.98624	11.2858	15.2595	4.34753	9.46964	10.4901
	4.3881	8.3467	17.3775	45.9836	4.54886	43.5314	51.8544	40.878	18.6432	13.2369	7.90029	20.6231	30.6538	11.9749	10.9474	2.89724	9.50545	9.35941	8.32376	6.81802	14.271
	101.73	11.4771	4.80163	24.9803	10.179	8.87637	24.7685	6.45367	1.74286	5.05201	14.2626	5.81964	35.3083	24.2422	20.7726	3.71441	3.57297	29.5004	2.52822	15.8712	6.71743
	12.2004	34.8169	9.04736	14.2774	56.8391	120.41	8.79141	12.9879	10.8779	7.25653	3.16533	27.4613	21.9836	40.8119	0.249008	17.1235	7.46149	27.0757	4.74973	3.75667	3.72425
	10.8917	5.4227	29.8518	4.39422	37.0762	18.8361	13.0646	8.59258	6.13325	7.95659	3.15054	8.10952	43.2021	12.8696	2.96272	14.532	5.09453	28.7427	5.15376	6.72905	13.4523
	12.9874	9.10254	8.54431	20.7764	46.0922	139.415	9.38137	48.8356	6.54533	3.87108	8.86018	15.4049	39.5225	28.7299	0.507448	11.4741	6.30947	18.3956	6.24006	3.36993	23.2942
	12.5836	6.23934	12.671	5.19187	23.6358	33.3645	6.39005	95.7078	16.5195	1.5704	9.1863	4.92803	37.8724	23.2723	6.2536	15.6977	2.21294	74.2304	8.79859	4.93229	13.6383
	3.07903	7.83444	126.314	9.88388	5.97049	0.566826	5.96002	19.9668	14.3359	5.18758	9.75993	16.1295	10.2237	29.226	10.1	33.9157	10.2496	20.4335	4.66887	3.12087	5.70253
	1.38662	8.0151	2.49185	18.3713	6.23164	7.2184	3.6792	21.5497	10.1361	8.39215	4.10111	16.0052	2.29176	7.80038	7.507	19.2211	16.6056	50.2516	8.95295	7.97807	10.6703
	12.9261	8.76312	4.0757	13.3497	41.1673	5.81583	28.8131	5.3406	1.42431	11.6982	4.21491	7.04294	10.6433	5.44637	4.08877	14.664	8.23497	34.1877	3.0176	13.3715	6.34899
	6.59366	5.02458	14.5041	32.9399	7.20101	3.73844	18.8025	17.3364	13.4051	10.1005	11.3791	8.64111	19.4445	12.5928	3.61786	22.8867	6.77629	20.9538	7.21261	10.5834	7.41059
	6.16598	21.8142	18.6823	7.39408	4.69322	3.13198	25.2495	20.6926	14.126	10.1283	5.55382	18.6282	25.6667	12.0965	3.77184	5.38516	13.1154	9.05733	4.40976	6.88557	9.2981
	13.0411	20.708	104.981	15.9931	14.3078	1.49278	8.87536	15.8156	3.07858	2.54709	0.864226	23.6942	13.8803	8.79315	20.6686	8.87882	11.6526	10.2827	17.4037	3.35579	12.8414
	12.4603	15.5641	18.6375	8.22493	7.09784	6.38754	43.9651	49.6805	7.93489	11.0371	8.1664	7.03112	13.9248	10.115	11.59	8.84712	13.0771	12.7254	8.36815	10.2865	7.72976
	2.85724	14.4751	10.707	10.4688	5.35276	48.6748	9.65406	6.47359	15.4644	14.4384	3.92809	15.7797	10.9559	16.7909	9.76239	8.43439	23.1813	12.9716	27.8399	10.9088	6.4148
	16.4817	8.16491	88.2139	7.7232	3.238	14.7378	104.135	37.6775	12.1066	4.02207	16.3527	8.89576	5.68793	7.81067	7.70652	13.2532	33.9764	13.7536	22.5144	3.00927	4.85639
	4.10785	8.06435	27.844	79.8247	15.8173	38.6186	47.3449	5.11354	6.85839	2.61339	10.2202	11.8808	5.03812	11.0221	11.2569	5.01706	6.95429	5.86655	9.83258	4.19655	5.35254
	10.6473	3.47161	9.44224	22.0343	7.68078	3.36681	119.706	8.11613	8.94067	8.7612	1.09408	18.1454	8.46484	7.50785	5.75241	5.81265	9.64341	14.0162	10.5964	6.77114	15.4114
	7.80888	6.29253	10.2771	28.6183	14.1306	40.2646	33.2851	10.2627	11.1601	6.1583	5.07206	3.74809	21.5968	2.37068	11.6917	18.8925	18.0124	11.6385	19.5852	8.16388	20.0271
	15.9458	16.8512	13.3747	6.84176	7.94276	12.5173	3.43061	6.06547	12.7226	5.93058	1.26649	17.6447	7.62105	2.90861	26.946	5.43219	8.22337	11.6757	62.908	30.8222	13.6572
	11.2325	6.78932	11.5374	26.929	3.60426	3.96097	7.10496	13.0027	11.7239	8.6982	10.9814	15.6969	10.9231	6.96046	22.8911	12.753	18.8265	17.7784	31.1194	49.9379	19.1176
	23.6728	8.51094	13.9924	25.9953	9.45917	4.13907	3.93239	47.1427	7.98363	6.03421	3.69825	9.45684	6.48204	17.9873	55.0829	5.95467	14.4762	6.07036	34.8404	42.2075	29.7884
	15.8465	4.75926	22.3986	80.6738	8.68622	3.63329	2.76037	42.9018	34.4222	16.7763	16.6688	5.74136	7.70431	1.84915	66.9982	9.67704	10.9271	3.67733	29.5924	38.3979	33.4631
	5.59634	69.6524	23.1019	31.4995	7.23409	4.36664	2.37357	17.4593	15.851	20.4529	12.1176	7.79389	9.98799	8.63544	69.9592	14.0783	13.1659	17.8272	18.763	27.3439	15.4076
	2.89513	16.3138	12.0526	37.8599	2.04191	5.37968	5.09211	6.57958	43.3806	12.968	7.83107	9.49119	5.71003	11.3059	83.1392	9.54334	20.2983	6.3454	21.6692	23.9143	20.252
	2.08062	9.1674	7.23285	8.62318	4.45822	5.70568	9.95843	4.32861	9.2279	4.43267	11.0444	9.68191	15.8992	4.3341	52.7681	5.50959	13.8783	14.6206	24.6626	23.0765	3.47742
	2.5402	10.1956	5.81882	26.151	12.2532	4.61222	44.7057	6.31659	7.07258	12.3098	16.6594	11.523	3.90925	23.2847	84.3674	7.49758	3.62083	26.0244	23.1548	42.6729	62.6729
	11.6924	13.3529	4.52172	23.1633	13.3051	9.28497	6.57057	3.03361	18.1045	21.9051	5.98338	4.66812	3.71037	7.36984	5.35244	15.455	3.07035	9.69627	22.8772	53.6125	36.6761
	8.87788	9.01403	10.5256	17.7258	12.5826	14.8257	48.0135	12.8649	30.3896	26.7819	2.20689	3.75771	6.54144	2.87884	8.16424	9.06955	11.2813	16.4823	26.5292	50.529	33.2388
	8.95265	20.7237	8.97465	43.1069	10.6632	11.709	15.2646	4.55291	59.8627	3.94697	5.63532	8.19223	3.69468	0.700287	18.34	17.7722	6.91069	13.9419	22.0506	18.4043	24.3768
	9.41213	15.5142	29.0217	30.0393	4.99993	18.1242	27.7188	21.1502	25.7349	2.52894	3.38916	5.78675	17.1684	14.2839	13.7696	7.12989	10.6165	8.78933	13.6029	59.4945	31.6708
	6.57982	27.7591	12.044	31.6522	4.43833	6.33056	7.13795	20.2666	10.41	24.12	9.80696	11.3181	31.868	11.9061	4.94718	10.3819	9.4692	7.74869	6.06931	6.47294	19.2249
	4.99371	13.8949	2.21452	71.3907	7.4845	85.1436	3.26855	23.9713	4.92771	10.1589	10.9275	7.9377	15.7471	6.34162	16.433	3.59193	16.7137	8.17755	7.41046	7.01243	18.6425
	10.1122	5.81545	10.7187	16.5308	3.44956	7.66036	10.564	23.3838	9.49329	10.9103	9.32619	22.2636	7.45272	19.9706	29.2904	17.9214	3.88855	11.1411	37.7526	6.02195	29.5825
	2.71618	7.52772	7.24084	7.63811	8.98262	3.95491	14.1819	39.2977	4.69495	17.4741	16.4347	14.0997	31.2403	4.05763	30.3428	7.32498	9.48077	3.92746	14.1999	10.1566	13.6369
	11.9115	9.47414	33.674	11.7695	1.5569	26.0593	13.4988	9.95635	13.2369	15.6378	9.94937	17.1234	9.59082	11.789	23.0694	12.3973	10.2323	3.65126	29.2337	1.79515	32.6371
	3.92925	12.2771	10.7901	11.7569	0.904944	34.9026	2.38463	108.367	29.7391	62.9992	13.1219	7.92083	49.9258	6.58252	13.5593	15.257	15.7173	4.92302	12.0912	3.9438	34.5745
	16.3442	81.1031	15.3775	28.6086	1.73837	119.065	10.3829	37.7162	10.7538	6.49409	14.1772	33.5868	5.98744	16.4022	11.9937	2.69865	12.9437	8.8237	13.9018	12.9083	10.1208
	12.4694	2.97859	9.31939	8.06862	4.00218	44.1124	6.17697	56.7727	41.4662	18.8715	5.47293	14.9068	9.06488	6.56366	20.878	5.30542	19.6589	5.0761	3.19699	5.74981	25.9529
	7.7413	17.5533	6.37325	9.64876	12.751	7.14394	8.51896	16.2898	9.22697	14.8294	17.3408	9.59993	8.16002	4.228	10.2169	38.5573	4.49536	5.85297	14.3824	6.98242	5.99938
	9.72457	17.109	11.1609	99.5404	11.5282	2.56555	19.329	15.4361	20.0971	29.8515	39.1916	16.6973	15.1955	0.954351	6.33693	39.3104	4.78193	8.56789	24.6306	23.462	19.4661
	14.2583	2.9448	4.61553	8.67082	20.146	16.2623	21.2066	3.06803	12.2538	45.6453	6.2188	4.87657	20.4948	4.61114	3.13467	54.0561	11.3135	14.2061	5.80026	14.9985	16.3159
	41.7808	12.2224	35.4925	3.52408	5.22235	15.2782	7.31789	0.823818	6.47598	21.095	12.6417	10.4031	5.47569	18.0931	7.01	77.3554	17.6346	10.6516	22.5365	9.1952	11.8937
	6.61517	4.68427	22.998	4.64636	13.689	6.18643	16.1985	6.97428	14.2522	27.3658	14.5595	5.98889	8.72818	8.05319	10.8856	54.671	24.9373	10.3101	16.414	18.2746	20.4733
	6.62306	8.81633	7.0977	17.9624	57.9052	57.8768	71.3675	1.38247	18.8099	13.5243	4.1443	5.38271	14.6427	7.59639	6.78151	93.5016	9.10621	19.7769	6.73366	7.93094	10.7482
	10.7101	8.00193	6.5387	107.016	27.3748	48.3503	10.6191	7.08648	48.2245	23.435	4.3528	14.7791	12.8524	15.35	10.2297	3.42558	24.592	33.6496	2.53019	12.7914	18.0591
	5.45071	16.1631	25.7286	18.0251	8.00906	43.9853	14.1269	4.16433	51.2728	24.9562	5.97839	8.92617	7.77932	9.65369	2.89217	6.5425	18.5567	16.269	10.7925	2.37232	4.20502
	17.8197	13.2871	9.77557	7.62802	10.2325	17.3556	27.3986	34.0317	13.2367	56.031	26.5887	11.1532	3.32438	9.40839	9.22058	3.40451	25.1427	6.09259	7.3308	10.8106	9.31161
	11.9094	20.1255	8.36836	104.796	34.9622	0.916278	37.4921	9.34976	16.8008	35.7469	19.6856	5.85868	5.02998	10.1265	5.92356	7.89584	21.7808	0.213348	5.84855	11.1425	2.10075
	8.56358	26.0773	22.3376	31.5981	4.98813	3.84729	126.025	18.3235	9.89048	3.38043	11.4749	9.6854	3.1573	7.67344	10.2458	10.1129	28.8254	8.63095	12.4504	10.7299	4.99814
	11.9213	20.0699	28.7086	5.72442	15.9802	53.8028	48.3918	9.77763	5.11626	34.0091	8.41382	7.52638	15.2055	11.1756	9.06548	6.4422	30.2707	10.5942	12.5301	14.9867	6.29268
	4.6264	9.8284	12.8214	4.62825	31.1682	6.17608	7.5718	25.4919	7.86344	17.4651	18.9317	7.92911	12.0618	1.81245	5.30588	35.253	25.2906	15.9132	7.98276	17.6641	20.9718
	6.52396	5.861	7.05996	14.2687	15.6832	4.4065	4.41183	0.901749	15.1996	13.5212	13.8811	0.67261	14.5171	17.4047	13.175	34.0316	19.0028	15.2499	7.20864	58.4658	68.0213
	3.7808	7.15375	11.4346	23.2412	43.4773	5.24421	2.84304	6.04754	13.6397	8.10067	18.2019	8.12276	4.9206	2.28295	29.906	8.10478	14.1031	1.2792	2.33979	14.6247	6.34472
	12.2566	4.55845	11.9583	17.4622	5.20229	13.6661	4.91157	3.19537	9.82305	6.68331	23.5514	7.77833	4.13818	12.5122	9.67901	23.5643	5.47955	8.99947	10.0554	20.2607	8.23876
	8.08927	5.57885	4.37091	20.0072	10.3098	12.1923	2.55133	8.67434	13.1053	11.0738	12.7102	3.5463	5.19998	18.032	10.9806	5.27881	0.434652	15.5033	10.0023	11.4366	15.0848
	11.1804	7.66509	8.422	19.4205	14.1054	9.62757	36.8121	19.9762	10.877	56.0696	15.1709	1.97483	3.20413	10.0461	13.6089	25.9551	16.5744	8.5402	16.4141	8.17808	13.0169
	4.47897	8.31418	6.85412	23.0292	3.67911	2.37772	35.5257	9.7924	30.8026	34.4927	38.6222	4.97802	4.03099	5.78431	6.26072	9.61	15.7811	34.6246	15.6873	5.14763	13.4025
	14.3498	8.45579	11.2018	2.80933	14.8095	6.35962	35.4365	9.26584	13.9094	55.7432	56.7299	12.9664	11.1193	5.13102	11.4268	5.82179	2.88131	2.76923	52.9843	4.41779	4.58029
	5.84575	7.21999	16.2046	14.9779	71.9815	7.28474	7.74546	4.35919	103.196	29.1998	12.9875	25.2713	10.2086	8.07903	14.64	2.97619	26.6062	8.00651	17.603	12.6465	5.72947
	27.0462	4.99907	9.07422	25.3254	21.8431	7.41058	6.30113	15.7932	15.7228	22.2638	41.7998	3.7729	8.44701	7.17325	7.917	3.76599	42.1257	7.31404	4.48995	5.49412	7.66449
	10.9893	4.88021	10.0132	16.8465	22.1671	2.11602	5.57285	12.8945	61.1547	17.9839	23.8735	2.18902	14.7129	7.93907	3.88633	4.14116	17.0983	13.4622	8.30538	5.17139	17.7542
	7.43256	2.546	7.61147	11.0518	6.50525	7.26647	8.76518	22.5688	14.9688	19.7142	22.4928	28.4112	9.47582	21.6688	24.8822	2.88352	37.0688	3.37257	13.3848	6.34466	1.44246
	11.1273	3.48875	32.4162	29.2953	31.6704	8.49741	8.31713	4.1513	6.35887	10.1537	15.7475	3.92468	12.4554	13.7052	7.84836	10.4072	11.0809	12.1256	16.0262	21.3306	2.47404
	11.6007	4.63655	16.8229	22.0946	11.6904	15.1014	9.13502	8.9856	11.9295	14.1368	63.7664	9.92417	10.784	4.83828	19.9143	2.75798	14.5064	13.6976	11.737	12.2717	14.5248
	28.1853	5.56809	29.3561	8.04881	75.0741	3.04837	7.38621	63.1521	7.3812	16.4216	23.2134	3.60095	12.3696	3.49842	10.1323	3.29791	8.80875	6.91654	16.7519	10.5999	8.60042
	9.98922	2.68781	4.27269	10.0185	31.568	7.46002	6.73491	10.4782	7.63331	8.11117	7.56248	6.52643	15.4593	12.3029	3.86033	4.06413	11.1474	10.0933	12.5741	4.32254	10.9887
	4.3494	2.8401	37.4466	23.6446	26.0229	3.70344	1.72161	5.74789	5.65929	6.34094	32.8504	12.4225	25.61	15.0375	0.476302	4.11591	2.96929	3.38607	4.97897	19.9498	2.6162
	12.1813	20.7479	17.029	40.4081	11.8717	19.9266	50.1173	10.9881	6.10739	15.1766	14.682	16.8002	10.5268	18.778	6.11947	12.0824	5.20965	25.4001	7.6566	11.3847	9.03652
	15.0469	7.11723	5.44845	2.22446	18.6441	7.86976	9.50055	23.1868	1.28174	57.9741	10.5546	8.34075	13.7373	8.26787	7.49463	6.64103	7.52304	6.46527	16.9584	22.1052	5.79487
	8.61263	19.4044	14.7262	8.96121	15.9686	2.23657	2.16712	117.735	30.6926	51.0461	7.65086	25.8246	1.83538	16.0586	11.3568	9.68671	6.90684	5.26882	28.3057	10.3934	7.90595
	8.42356	2.31311	26.1402	3.32186	37.0917	11.8441	13.1717	31.3063	4.69442	65.2304	3.3222	12.6864	50.4574	15.7241	8.16696	15.3096	14.189	8.10653	17.0987	47.0484	40.4894
	0.825173	9.6298	17.8464	14.9964	26.7709	7.23857	5.61081	12.9284	10.5759	11.5276	12.2278	37.2709	39.1865	45.9567	2.54428	8.64231	10.6455	8.70677	4.94141	19.8902	12.8901
	8.23154	9.53259	11.2611	9.62329	27.5672	9.7826	11.3368	7.38349	7.70814	38.4349	29.0165	27.9046	34.6173	40.5459	10.4099	10.4839	3.67075	22.9805	6.72097	11.2171	9.96649
	1.64108	13.3637	31.9404	9.98186	23.7484	5.95588	8.01068	4.88536	20.6665	12.5814	41.18	10.1043	3.85665	22.2697	11.7006	15.9569	3.03679	23.2077	11.3534	11.0087	7.10804
	12.1165	15.0114	15.7374	6.60216	68.3315	3.63945	1.53197	14.121	6.31013	4.2416	5.90572	9.10348	36.2694	6.65508	2.11546	6.32148	18.1472	21.1685	13.1405	8.14447	23.1165
	13.88	3.15201	9.81014	17.9497	12.5231	8.13709	4.24596	9.04463	7.02613	4.43192	8.61461	29.206	31.2994	21.9637	9.44477	10.3172	10.1607	4.61096	3.2393	16.7928	8.3714
	9.17893	27.1156	19.4569	8.32036	13.2836	5.73326	8.93993	26.0973	9.57096	3.86262	11.9444	48.8647	37.06	48.1358	18.6972	11.8576	7.07211	29.9776	3.25264	14.1564	19.4875
	15.8007	6.46943	6.39642	28.955	11.0906	5.07047	14.2333	18.5616	11.378	3.77857	8.81952	27.4512	36.5255	26.6198	11.9893	5.20905	14.5839	27.0287	5.98924	9.02087	9.05692
	10.6076	7.83875	10.9054	9.67121	11.4091	2.69185	2.81523	31.1519	18.5644	8.98672	12.7766	6.34019	14.2329	17.2955	3.12183	29.1689	6.31213	15.862	22.2616	22.4648	11.8792
	6.29729	2.75686	8.81445	14.6872	24.4495	8.32933	3.5765	13.2938	13.8829	5.13245	22.483	12.1285	9.45047	15.723	11.0508	12.9913	3.07839	40.4848	4.25469	3.4765	12.817
	6.77592	13.3473	2.22651	5.22287	30.9603	1.51434	2.69056	13.211	10.3925	5.82506	18.0682	31.0052	5.58356	25.0354	9.46327	22.2967	9.21871	24.5507	8.89686	12.6187	2.91277
	19.1692	12.2383	5.6679	11.9624	10.5409	20.7772	2.34922	9.33439	10.2337	13.985	11.179	13.2912	34.5055	6.21148	31.3246	20.4271	17.9608	19.8116	8.27431	5.13392	23.5705
	8.97772	2.49324	12.0333	4.9823	84.5902	3.95521	4.76897	6.87666	1.11786	5.40464	4.46688	60.813	31.6838	30.7286	15.2611	29.5348	25.7323	9.03464	15.1835	24.0701	17.2541
	7.34503	5.15403	16.0578	19.7204	5.50711	4.75852	0.606548	6.74533	5.50927	14.9702	8.24284	16.3114	19.9317	39.5588	6.57528	15.1072	25.499	7.89006	16.0399	19.1249	19.4263
	7.91588	4.81422	6.9184	9.31605	5.11092	49.2946	2.14194	7.64134	24.8648	15.2568	5.24629	20.8357	15.8104	29.2958	16.922	4.15367	15.3432	1.70114	2.10108	5.68113	6.27863
	14.2328	5.97385	8.94799	12.1568	7.45092	15.824	15.3875	3.68438	11.6664	11.8099	13.0158	12.2004	17.8516	7.06113	11.1206	6.81391	15.2844	3.85569	17.1851	1.49951	12.7596
	7.35701	4.70681	6.95837	7.52108	12.7168	12.3948	11.063	0.523915	7.75016	8.63931	46.7647	12.5676	9.93842	17.3106	11.6248	6.63969	3.78752	12.1675	23.4771	22.9122	32.0067
	14.7933	14.6524	3.9685	14.1692	100.403	9.21312	3.55573	5.25991	54.7262	1.83971	96.1816	13.1958	12.8961	1.17275	3.69496	9.79004	3.68418	6.91948	18.9066	7.24975	7.76286
	14.4996	12.0004	58.1911	16.5215	31.5181	27.8374	5.93428	66.8575	6.58634	9.74021	7.83305	10.1602	4.50232	11.1361	11.7767	8.65806	5.98347	8.21526	3.7543	12.1958	6.4992
	15.7232	3.10448	10.5936	7.11803	10.1318	13.7475	3.6403	11.5932	4.40018	13.1828	19.9442	16.9734	2.29207	9.002	16.1947	6.49095	9.21214	21.5804	3.9356	15.8929	7.21941
	7.67464	3.11016	1.77797	41.4968	109.225	10.8799	6.45521	4.59546	11.7171	13.1036	12.2371	7.34549	36.0067	2.29579	58.1018	9.87827	2.53106	7.80523	19.6439	9.87272	14.7879
	13.1652	16.3532	3.38031	13.8607	38.8569	38.8981	8.19669	3.70289	8.31306	7.63633	12.995	24.5694	52.587	15.0938	33.2215	13.8725	9.50513	8.82122	12.419	20.4073	15.9251
	10.9927	6.2246	8.56551	14.5214	3.49229	22.0173	2.41041	7.91132	121.496	5.66549	10.0101	37.954	85.4868	36.7266	35.4715	3.52451	8.53743	6.45066	15.5855	11.9128	16.063
	10.5789	9.06335	1.30836	1.08355	10.0864	25.8933	7.00057	12.3638	15.3363	1.22231	3.44731	52.029	15.8267	36.8051	4.43961	20.8595	16.2938	8.31003	5.09847	22.1146	16.6498
	3.87212	19.1193	2.62352	17.3898	30.8064	11.3701	9.16465	9.83416	17.2135	8.83182	0.465416	28.5676	16.0469	10.652	41.8161	18.4744	29.2111	10.0343	20.7905	8.4032	12.2713
	5.1577	11.7769	22.4293	5.29017	8.52264	4.67809	7.63281	4.39982	9.17144	4.3399	15.7453	14.0587	23.4305	1.8963	44.9208	7.55569	31.0573	10.1253	10.2595	8.65785	10.849
	9.44503	6.36957	1.29719	17.0247	9.81511	4.48188	4.46362	3.75757	1.88958	27.2502	9.51911	28.1202	4.54482	11.4877	19.8514	9.96476	20.1228	6.25958	11.6978	8.97585	2.99418
	40.5928	18.1451	15.8258	21.6084	36.8859	0.83795	4.68606	12.2559	7.58465	3.29031	9.73397	11.3753	16.9792	13.9946	25.15	11.7208	20.4907	3.00368	2.3008	11.5356	8.2705
	6.52327	30.9501	31.9667	3.72932	11.5463	19.3282	5.39487	10.4825	6.03433	12.3838	12.6856	22.9046	10.2584	10.5552	2.332	22.3633	5.9507	2.16761	13.9643	3.06154	14.5811
	8.29358	41.2021	27.7889	16.2559	15.4251	84.3859	15.0386	4.63697	13.5891	39.6524	10.7269	12.0247	18.2159	5.67483	14.782	34.9764	1.53439	6.59454	5.77578	4.99323	8.9983
	8.3776	11.8569	6.72512	23.3258	13.9127	3.3479	4.37724	6.4675	31.9931	4.17584	5.22907	13.5131	13.6766	16.9697	4.46099	23.2977	2.1344	14.7142	15.4419	3.73545	8.14039
	8.75512	0.367648	22.106	15.7369	24.1418	11.291	4.48543	6.18398	21.3829	9.65926	21.6437	5.10228	8.34395	6.95507	44.2372	6.85786	8.45474	3.26375	12.3719	22.3426	13.5239
		28.9995	7.88551	22.0215	10.24	6.90912	38.6884	20.5998	9.03511	8.86495	1.34813	3.72732	7.65702	8.28583	20.6284	7.6034	16.3276	6.24416	18.0479	25.8291	17.9905
		0.866006	10.5796	13.9873	8.82702	44.3722	18.9628	0.381619	16.4732	12.1573	5.35057	8.37764	6.48886	22.2854	25.6309	8.15238	5.55647	7.98994	25.0561	19.7571	13.1044
		1.52362	9.69518	12.1616	20.1086	11.8538	6.1103	2.01318	3.13356	119.535	3.08093	4.56691	17.5242	0.89275	10.4565	18.9026	10.9356	24.0795	40.1811	33.8925	37.8303
		11.6469	6.72724	12.6144	16.6311	95.4378	15.3599	9.94312	5.15269	12.8171	6.39388	45.2225	10.5427	11.2931	11.1341	8.79884	12.5848	8.77423	6.6467	37.1034	19.0204
		11.7229	6.72678	33.7669	9.11487	22.3834	40.2256	17.8459	3.44686	13.447	2.26657	75.7246	5.58187	15.5798	4.23435	13.856	11.6069	3.74676	4.41879	23.4114	11.9803
		5.29631	5.78869	1.56944	5.2128	6.78168	11.8241	4.45914	4.24629	14.8744	14.3013	8.5406	8.67968	20.9576	13.9453	0.633851	4.27901	6.75717	8.28312	22.0146	8.8918
		3.22724	10.1136	9.65008	24.4105	22.7634	15.9458	9.22251	7.35983	3.46261	5.00161	34.0153	22.0786	11.8743	7.75241	42.0096	3.31999	4.2276	7.1163	9.67158	14.9883
		4.27591	6.03693	17.319	19.8327	12.8582	18.5262	18.5751	8.86027	5.32399	7.85396	3.60272	4.89689	7.81453	9.21136	22.961	13.8504	10.6267	1.84889	14.6394	31.1919
		12.0039	11.2861	5.74018	14.5521	29.594	21.7761	8.94554	9.60916	4.25506	1.67992	12.1217	18.5507	18.1126	12.0187	45.401	7.72509	6.69023	13.6844	10.0134	13.5221
		22.5494	3.1583	12.288	6.12459	27.9906	26.4412	1.07143	51.7636	17.6148	4.47052	9.14757	83.9726	29.8878	61.602	6.97975	8.09689	8.79727	1.77794	17.4567	5.44948
		18.1985	9.7955	9.22955	17.9402	49.2733	4.92934	18.9191	8.96357	23.5542	20.8852	5.89401	4.08121	8.80607	40.0864	42.7656	39.8141	3.55619	3.53672	9.06438	16.8263
		17.9509	6.74609	3.82475	16.3196	33.9674	16.2682	6.40969	1.41524	11.021	6.70122	4.58375	20.0514	6.65608	18.9291	63.4563	55.0213	5.71296	8.08215	9.19507	19.67
		13.4814	10.0263	4.52238	15.864	1.46994	15.7792	13.108	3.03405	9.14075	10.869	5.14204	24.4445	9.41031	7.76994	22.1814	48.1833	2.02764	3.04192	0.592012	35.2737
		10.6705	6.06004	6.54966	5.23691	94.8633	9.66587	12.8352	11.941	19.6192	10.3147	5.14676	6.27363	8.22275	6.38902	12.6548	31.6597	4.09107	2.80192	22.8347	24.4353
		7.21172	4.63253	1.60415	5.32656	9.51779	8.41189	4.76954	12.429	5.39123	41.7898	14.1796	4.12624	4.00734	22.4423	7.50548	13.1895	3.531	4.99849	20.7112	0.531363
		7.80831	5.89888	13.3778	1.93742	16.5384	70.5784	4.58189	3.74235	5.36591	2.43373	11.7199	11.3785	15.183	21.9008	24.3325	12.5919	9.73154	4.83184	11.2612	4.03754
		5.22412	2.3427	14.2868	36.0048	7.7704	10.3908	9.42669	4.71425	9.06718	3.66591	22.8857	5.24432	60.1113	23.2425	6.62833	5.77777	4.92675	13.9499	5.33976	1.92653
		5.93387	5.33798	7.25647	4.26501	10.6374	9.25194	11.5021	9.06031	10.6852	17.3665	14.1435	10.05	11.1949	15.6867	36.2082	12.2919	12.4267	7.44995	9.61103	8.73834
		11.6116	6.3013	12.2755	38.5034	10.8609	6.39871	4.17457	11.4298	0.50073	22.0505	8.77873	9.03432	40.0613	29.2721	14.2469	4.35681	13.5794	10.3574	12.7689	8.50837
		9.13304	16.9947	60.648	12.231	16.6001	44.323	4.16285	7.24227	4.46533	120.761	2.44264	8.77191	23.3418	16.5758	23.7716	6.36923	9.8283	8.12895	14.733	23.8478
		17.4211	3.03697	7.0811	11.7475	12.0648	15.9127	3.43486	1.08472	1.10842	4.65022	14.6533	10.4848	13.9756	27.5603	16.775	66.7858	17.8249	6.79419	2.38388	7.97267
		13.1928	10.4561	5.80671	3.46016	91.2059	92.4584	36.3303	5.39793	53.4083	6.94485	2.4245	13.8146	5.58893	22.5872	5.25366	13.3574	6.52275	15.1473	1.77632	12.596
		19.6199	16.2364	9.4209	15.6749	8.11201	12.4	9.4143	3.88155	6.45117	5.26927	8.48515	10.4628	6.44114	10.2445	13.8176	47.7644	4.12564	15.5599	8.74157	1.70485
		6.51339	6.02695	21.7099	8.02204	1.61128	5.51277	16.9041	17.2259	1.94581	8.63197	9.1277	15.3981	10.0079	8.54637	16.0274	9.18764	2.69854	5.17073	6.5528	32.115
		27.9487	4.9425	1.70904	44.0131	5.79669	18.8655	6.31675	2.12519	4.13265	8.77195	20.338	6.89812	7.47921	15.2098	9.23015	40.1694	6.12591	6.40597	4.49837	6.93126
		14.1975	15.7682	4.09247	34.7067	8.91197	23.8656	34.8905	6.42941	3.60378	6.86155	4.54962	24.2129	3.77138	15.1817	6.75976	70.0791	8.82401	7.63108	10.0792	3.12999
		9.97524	9.12514	12.5378	5.60827	81.7959	10.5526	4.05227	6.834	11.0526	10.9596	11.9677	2.05611	4.20643	10.0385	22.0547	13.4194	4.10562	11.6503	6.29191	5.68374
		11.7405	1.38947	12.7685	4.02311	27.1604	62.0766	7.29676	13.4507	7.57386	28.5489	6.85649	14.9053	9.28271	7.43623	53.384	17.9354	4.79819	6.86771	6.76129	1.415
		21.9614	5.54604	13.6884	11.5305	5.93751	19.233	18.965	7.28819	6.87093	14.9012	10.4672	2.22395	7.7548	7.29335	25.605	6.34424	19.1914	11.6752	7.56932	13.734
		10.8421	10.6022	10.9289	10.8347	105.189	39.9642	13.8333	6.23533	4.58788	2.37663	13.5777	3.99702	8.3795	13.0461	22.2526	5.46648	26.2829	1.69432	9.68379	14.6962
		20.1919	6.4123	6.61321	4.73978	34.7772	4.8947	31.5838	16.7886	24.1553	25.9536	10.055	6.99923	8.49697	8.67862	14.6013	3.20442	24.0707	17.2631	4.37464	3.84253
		1.71182	10.0968	6.60509	31.6344	25.0936	67.6562	1.97682	6.50075	14.6219	7.69228	8.84567	13.0447	7.03017	16.7027	6.57515	36.8534	20.4994	8.37043	5.50996	15.641
		7.34491	3.20075	10.815	9.64306	5.95363	7.59194	6.70603	8.00589	3.4982	2.95723	11.9274	7.12281	14.7483	16.0534	14.3835	24.1491	8.56371	3.1038	3.01042	13.3463
		23.1355	13.1547	3.18577	6.3101	40.4491	3.05313	6.51975	10.3262	5.90946	12.5456	31.9783	12.9654	3.78466	13.0235	22.1112	16.5381	8.71297	11.1397	8.85801	8.36637
		6.53007	1.48067	9.08874	11.2735	8.80938	13.877	23.7206	13.5357	0.856061	7.26603	6.38139	25.8011	10.899	4.086	18.3456	12.6507	1.06175	12.0732	12.995	28.4399
			6.87841	4.00259	25.665	10.7328	7.39424	3.76384	7.29384	21.8686	7.71468	11.0002	2.83474	5.02658	91.5745	12.8325	2.43748	5.54629	3.78383	5.06144	9.2954
			4.31445	3.32387	15.0477	17.6652	20.013	84.298	10.9847	10.9157	13.1319	24.2239	8.22325	12.4586	8.5621	18.7233	12.0477	9.12259	4.18147	12.4879	4.18523
			13.3652	6.18867	12.944	30.9543	6.57272	26.9181	3.92613	3.44286	9.44688	13.3209	4.46476	0.61019	17.2595	14.0367	16.7334	2.51449	12.774	9.64337	8.04097
			7.89633	8.61573	9.33243	13.3854	13.4166	12.914	10.7749	2.73974	56.4229	128.719	38.853	10.335	24.4761	17.9144	9.2045	4.40423	10.6134	5.37885	13.4763
			12.1489	6.31461	7.04615	7.36846	135.498	2.34065	9.16947	9.16577	6.36386	7.62612	5.95728	1.82629	17.5524	14.1534	1.72629	3.39357	9.30442	12.3258	12.6245
			2.71969	3.67528	9.59565	13.7312	79.456	20.5053	7.84592	1.26971	3.16412	5.6168	1.4646	11.143	0.917739	13.8269	11.264	4.39036	3.74254	11.7049	3.87464
			7.59406	5.35826	15.4786	31.5862	23.5594	24.6205	5.51996	3.35606	4.81527	3.48618	9.43899	20.1311	9.25407	7.22844	33.4615	22.5624	21.7889	21.4485	27.8088
			15.7437	3.86096	35.5656	5.509	4.55074	104.368	13.9474	11.7181	6.75354	3.81346	12.19	11.3296	6.82734	8.12663	45.4091	11.6872	29.382	4.59953	6.35657
			12.6683	7.50917	9.66482	7.54915	68.2729	6.21166	0.816144	1.43093	8.51504	4.11935	123.546	6.90453	13.756	13.57	28.3782	33.8504	33.3687	6.89788	12.6208
			22.8479	4.15641	31.0675	19.4749	8.17819	13.472	6.82334	7.93159	2.40985	11.7478	1.09448	7.7588	3.60036	4.24881	20.0652	9.96912	19.714	7.01566	21.0494
			6.47746	7.33461	14.4421	2.06075	79.7465	30.4426	4.56714	7.96631	9.1895	13.8425	8.14836	48.8598	7.32895	4.28047	16.5634	9.54939	12.4987	7.57262	18.8341
			7.18265	4.85134	13.4194	0.948753	9.7035	11.2549	3.37381	8.63394	6.13019	26.3143	6.62687	1.6879	14.4356	14.2008	16.2434	25.0178	5.1011	17.1957	7.95937
			10.9979	10.3098	11.1098	29.3028	5.12786	10.8779	17.102	8.95869	15.6466	26.314	6.91775	1.83462	11.2368	6.56276	32.7391	44.3045	7.36796	2.13598	2.84193
			14.7273	3.5941	15.7081	18.2222	4.75369	31.4317	12.4392	3.96659	7.16221	3.1209	16.5976	17.4228	15.5592	14.1637	15.9533	40.9019	10.8429	3.19582	7.41329
			38.8444	3.30526	16.6954	14.4622	3.02915	21.9794	7.43037	4.20342	5.07906	23.8881	5.13392	24.969	13.2984	10.0615	23.0864	26.205	9.15906	1.50431	5.88457
			1.51454	11.3011	21.9431	4.22545	87.0306	52.2678	38.6585	14.0791	5.71329	5.96516	12.723	104.37	7.85408	10.3168	18.0011	12.2095	6.78467	11.718	6.02779
			7.939	4.86612	4.2117	7.27063	34.9002	4.85671	1.18808	9.90798	2.67573	9.86214	15.7855	8.97914	7.71652	13.7851	9.07962	3.40978	9.67259	8.2274	11.0148
			21.3977	11.5721	6.09505	18.3358	3.06652	46.6134	8.78223	15.08	14.204	12.0925	37.7868	5.68958	3.41187	15.5937	16.2727	10.7331	8.99239	8.74229	15.8052
			14.0636	4.94184	5.12789	9.36635	117.494	4.0295	21.1485	9.85272	0.179194	4.43631	1.893	2.07041	9.28494	97.0688	11.2894	12.9262	10.012	16.3362	7.38522
			19.4448	10.8058	2.3593	9.58242	63.4304	6.44132	22.4776	1.94819	5.09342	5.3318	25.0293	3.21318	8.47512	4.15415	8.84611	1.97607	23.4952	23.8876	21.6036
			11.6563	3.76389	4.21292	18.8691	8.67084	20.6416	8.05848	8.29137	6.79737	3.92294	3.16885	26.6535	6.66548	12.862	7.27398	14.3292	14.7863	27.9347	38.2307
			12.6809	2.72094	3.75435	5.6969	1.87699	22.8429	17.3168	2.48176	23.5504	12.9884	1.09997	7.30593	11.5832	8.27859	8.4887	53.2508	38.1939	18.9709	8.8057
			15.2067	10.4035	0.952117	40.7901	40.259	9.39431	31.7727	7.55837	8.54664	54.9195	2.41531	31.732	4.1432	11.8701	7.06671	15.124	10.6245	14.0698	19.7329
			9.27809	17.5859	9.59184	7.30555	1.45061	2.46162	16.4546	3.53492	4.50253	5.61586	16.015	25.0687	3.03998	9.71441	5.62776	47.7132	3.32154	9.25769	2.21863
			9.54101	14.2462	8.3693	15.2025	35.6042	11.334	53.6582	7.08342	0.860771	3.15868	8.87414	33.3663	4.77964	10.969	4.60209	3.74299	25.7248	4.548	12.8047
			12.6553	5.35568	16.4859	14.7532	11.441	138.128	16.6984	8.30283	1.56077	2.79836	8.95943	4.76842	18.1367	8.60854	24.1911	56.6963	34.9586	6.21911	10.8957
			14.7002	8.81228	21.6296	8.55513	36.1852	77.8098	8.69118	3.2862	4.99112	9.77503	9.25983	22.1479	5.4558	19.6708	10.8781	68.6002	34.7818	5.38943	12.2744
			15.913	4.0372	56.8853	4.48498	3.79928	23.2106	11.2651	38.7262	10.2805	3.42466	57.6303	2.82729	15.2374	8.22741	1.49731	5.5386	10.8531	8.99058	6.60741
			10.9304	12.6259	6.6218	5.52986	3.57173	1.93622	6.3948	29.8397	3.22949	4.38506	6.03545	1.03103	10.0039	13.8465	10.7438	28.2589	9.00831	8.17184	8.05145
			17.5701	4.63912	5.34694	10.0357	21.1145	43.827	5.99632	14.0233	2.02514	3.35027	11.1248	4.4679	35.0812	13.5573	23.0602	12.1626	12.1832	7.96962	5.38977
			6.59981	4.8377	12.2718	32.4326	6.18159	12.9797	92.1657	4.3635	5.84619	4.68994	9.50073	1.8669	7.40064	21.136	25.3013	8.8671	7.67718	14.3372	9.82612
			20.7419	2.0664	7.63368	11.0059	14.7112	68.0792	35.1668	25.5894	6.35959	12.1016	3.13677	8.03388	4.91115	6.26489	11.1507	1.94042	6.2992	5.00803	1.53302
			7.95141	6.30105	5.1889	19.5001	7.98302	3.27334	6.28168	14.5582	5.22176	2.82355	8.54939	10.7374	5.10914	10.0231	85.0947	34.9909	7.58127	14.7499	22.0441
			3.42021	8.26151	8.88384	2.47001	14.6875	6.53753	9.48645	4.23531	15.3003	0.314698	2.87851	3.71878	13.6673	16.6679	6.99923	24.7869	21.0951	7.74133	5.49809
			6.2582	9.23278	6.09134	7.71588	12.1247	6.7135	26.2432	30.4163	1.46122	5.21458	7.08327	52.805	109.165	21.2509	16.9836	20.6901	43.556	31.6616	43.1116
			7.89313	7.49057	6.48428	12.1854	8.86556	1.96378	9.65469	9.13565	6.32459	0.557532	7.35236	6.2484	10.0509	2.24594	2.93088	4.50542	5.38969	2.84349	8.15535
			7.50083	6.15154	4.50635	1.89277	14.9055	90.7472	90.1029	55.8341	6.07874	12.7672	11.0346	10.8636	5.8512	3.3107	3.99999	8.81428	44.0708	1.31509	5.55006
			11.7125	5.28129	15.2495	16.2197	12.4314	46.0568	30.9531	5.95286	8.3752	2.38235	12.1381	4.79421	9.82376	7.62798	10.1519	11.4387	13.9774	12.1289	50.6934
			15.0741	15.7652	14.0582	13.0159	25.745	8.20316	19.5958	8.8316	10.9033	5.17709	1.65926	6.4603	7.19717	11.7142	8.39262	7.69478	71.0222	19.0497	49.0456
			1.3501	11.6151	28.6561	2.84331	3.84441	128.02	44.6246	12.4085	10.5315	9.04685	5.7767	3.27984	20.4996	4.28077	5.15416	8.25895	80.1577	27.5088	32.8212
			4.69808	7.50382	10.2492	3.80334	12.9854	37.5003	5.3942	10.6481	5.78587	16.4923	5.3335	7.90098	18.8911	17.9836	10.8443	4.04403	7.28186	7.00536	15.0409
			16.8952	6.55504	7.62897	4.07904	8.31138	9.38773	9.56329	8.35929	9.10145	4.65072	17.4203	7.54286	21.5678	1.66774	11.4744	4.58183	18.7734	20.292	1.59767
			6.08763	1.3939	9.36592	21.107	6.19094	4.43243	39.7963	76.6698	6.70531	7.51535	3.93729	6.95032	10.8622	11.3354	5.19563	29.0846	16.081	14.7277	10.8412
			16.8471	6.75177	13.4276	18.161	18.6568	55.0464	6.69387	36.1401	4.47395	11.9047	5.07374	15.7264	34.5917	18.8877	6.57475	31.0615	60.7313	10.3049	33.9911
			7.24491	8.51677	6.56817	9.52824	5.56347	7.05038	48.3274	11.4431	7.0455	3.33503	13.6567	6.1473	7.96426	8.62713	16.6747	17.5927	2.19767	16.1134	7.21853
			8.53486	3.20918	2.98896	8.83595	3.83925	16.8529	6.16516	8.26558	13.5519	12.4615	16.7495	3.85918	21.9507	7.91672	10.9748	21.7421	30.3935	3.15085	11.2401
			1.21431	7.85039	2.31081	16.4528	35.1685	12.5072	45.7602	5.99963	1.66592	5.15564	11.8436	11.2141	3.14504	7.34024	12.4976	17.5344	32.364	27.1077	6.70836
			5.85195	6.15954	3.55947	20.1926	28.6878	18.4053	4.91284	11.0954	11.9623	3.30138	14.1541	5.22966	5.37454	20.9702	24.6119	2.11416	9.03338	29.1398	38.5886
			8.8964	20.06	10.3838	7.45176	26.0955	17.4767	0.990104	85.174	10.0928	5.4428	10.964	6.68978	1.65496	1.62148	7.89996	25.288	15.5126	27.0615	15.6458
			0.855692	4.11941	7.76574	25.515	12.354	19.334	12.5133	4.64871	1.19638	14.1203	3.98929	2.12742	3.69242	8.56107	6.46405	11.7332	14.1475	27.958	19.7527
			7.89267	4.08592	2.3957	6.83229	8.14842	11.6397	11.6938	31.0826	38.1742	2.04026	1.58514	4.06484	3.1704	10.5219	5.84957	12.2533	11.6814	5.90772	4.44798
			6.16324	4.19608	4.20998	13.9198	5.14922	15.1605	12.9826	19.4689	23.4248	4.80514	5.12252	2.33539	1.65133	13.95	2.29487	11.4863	10.4871	65.4047	44.5087
			9.25097	7.40619	10.5536	10.2964	17.1695	16.5795	1.38199	8.92844	10.9247	8.75207	5.98205	9.48141	3.56083	121.699	9.04688	11.059	11.5709	76.3608	39.5162
			13.4694	15.3304	3.47194	22.938	27.6681	17.9588	12.0828	15.1418	5.29627	5.2589	2.10191	10.4498	52.7171	5.31093	8.26455	7.6022	4.05826	13.3978	8.03466
			12.5866	5.23295	3.59132	5.73442	13.0334	9.52157	121.007	43.7293	24.8884	4.52568	11.9982	20.7344	1.83724	2.56831	10.3606	13.5441	11.9317	7.72988	9.52507
			7.49814	11.1438	4.45526	7.18689	20.817	9.87269	78.5854	11.6322	6.53108	5.22047	10.4749	16.2401	4.56442	14.8803	2.15169	4.15581	36.0033	8.54793	5.34372
			7.09993	8.27205	3.61917	4.57158	4.17461	13.4832	11.1239	65.6918	16.68	5.14079	2.55831	8.88707	9.56053	15.3629	6.48069	5.25535	30.0491	47.0522	47.0874
			9.07917	9.12144	6.21369	4.90091	5.43815	14.173	8.75204	8.27961	22.0104	6.56563	18.8462	16.3176	2.45451	16.0736	4.51157	5.40232	8.31951	6.28968	3.23263
				5.43703	12.7756	9.48255	7.67494	21.3785	63.4934	26.2499	9.84004	6.86666	2.45079	22.945	8.59833	17.8156	6.64131	6.50754	9.10133	35.9207	36.0415
				28.0217	2.69592	3.99128	9.36593	22.9721	9.56623	3.94761	55.8026	4.87	10.0212	2.88177	8.87574	32.4285	8.26012	8.21793	17.6876	27.526	29.4783
				8.21642	9.8591	12.0461	9.45084	4.83623	73.793	5.18943	2.73456	9.03215	12.1883	6.87346	1.92316	11.2378	7.71441	7.82508	10.2236	11.2311	11.98
				6.58798	4.52195	1.72893	19.5539	13.796	8.28148	6.20324	10.5523	4.72161	3.44357	8.02846	3.83572	34.251	35.8117	10.7429	9.87342	14.8192	7.09135
				18.3464	1.71699	12.1267	9.84139	7.3129	4.15948	6.44328	6.88937	5.86389	11.055	7.52857	11.0995	7.8354	1.93926	13.1425	19.2983	15.8174	17.5764
				15.2707	7.37494	12.0305	1.18106	5.81478	7.49633	9.62865	5.07876	6.4304	8.96876	2.48482	12.0113	21.5323	8.67489	17.3222	10.0151	9.86542	13.8587
				4.85747	9.35433	15.8077	16.7296	10.7549	5.73154	6.60974	13.233	2.80254	9.51007	2.30369	0.500765	9.92641	17.9808	7.83173	22.0638	11.0609	11.1021
				10.0482	5.92253	11.427	8.97584	14.1163	85.761	14.5024	94.1162	2.60831	10.9618	9.58641	7.28652	7.81729	23.3047	7.24557	11.2929	8.18218	8.17397
				10.5995	8.67456	13.0742	16.7823	12.874	14.6341	79.3679	59.6401	3.12279	9.24118	3.67383	3.75286	10.1463	113.242	3.4532	16.0641	2.33099	5.57798
				2.02412	10.332	8.65865	24.7705	16.1042	16.9026	82.081	13.071	3.59533	8.55893	7.26583	15.7418	3.36359	4.09177	6.03953	22.913	13.4322	16.5671
				8.92581	4.92859	51.3132	13.6889	6.71473	96.4112	21.1785	20.0543	13.0426	2.61625	7.57958	5.62502	8.49838	5.19528	89.3325	8.12976	10.0891	15.748
				2.28344	7.40418	3.02994	7.27718	9.02992	20.9235	4.09671	17.6619	28.8144	7.31826	9.70387	8.48595	10.3746	17.0096	15.2478	9.52382	9.12347	23.5592
				4.52425	1.4253	14.6432	46.1459	13.6237	16.9299	36.4266	5.92635	5.21587	6.34889	4.81485	7.55649	4.60358	5.96569	23.15	11.24	39.0419	10.1029
				5.91962	15.7689	8.39984	15.7562	10.4569	6.53933	10.1958	75.9394	11.3917	6.9214	7.17066	16.7208	56.4362	2.59142	3.70349	10.988	18.1139	7.68706
				12.3411	9.22111	16.904	12.7937	5.24225	61.9135	75.9206	6.93347	6.5632	9.9174	3.90987	4.01843	7.20949	5.00756	13.4267	9.28134	21.305	13.3376
				7.37014	1.86424	7.42342	37.1675	19.4448	24.797	4.26487	12.6255	19.0941	4.66211	7.30912	21.0185	4.66525	41.0339	16.175	10.7699	24.3671	18.9736
				18.4059	4.98196	11.3054	7.98038	14.4702	13.054	7.06729	14.5714	10.9947	32.5854	5.25351	8.36752	4.76518	27.0351	9.1781	17.5464	28.0702	6.83827
				4.2805	11.2552	2.47847	16.5361	16.5665	22.544	5.4931	14.1748	6.01827	13.3764	3.92942	4.29102	3.33919	27.452	15.2987	8.79069	11.9039	6.44202
				9.12185	4.16611	26.0435	12.2956	29.3434	7.88924	9.18453	13.6382	16.3429	8.99713	7.82859	9.08974	8.08857	9.87865	16.0522	10.3445	9.02742	11.7773
				5.85239	15.6231	6.07936	23.7003	21.7057	6.81429	71.0891	57.3592	16.2042	9.56426	6.65808	3.36781	12.49	26.2952	5.96517	15.9602	23.1438	13.0191
				8.90033	8.49641	14.8962	11.2244	11.1017	13.7361	8.78244	17.1925	29.3564	41.6842	11.2049	2.37797	2.50614	2.27603	12.164	3.54815	19.1804	13.0719
				13.083	3.55336	5.24085	2.99311	11.1794	29.7321	7.86514	57.0014	10.0325	9.07536	12.8711	8.81555	5.49011	7.09107	15.9071	8.61713	14.5223	9.59802
				5.6298	13.8889	21.0322	10.5727	17.7403	19.3613	55.6277	5.66201	6.41876	8.87364	1.80455	14.5151	15.057	6.31212	6.70504	4.63936	20.7772	7.81839
				12.4692	6.2034	12.8871	3.72069	5.8874	5.4271	34.0921	37.4449	8.83224	32.1069	26.5047	3.2263	8.9968	6.5798	23.8237	89.3299	2.75914	4.69661
				12.6072	7.18995	11.1557	14.3279	20.1515	12.7399	10.3909	6.20194	11.0011	10.5664	18.3849	1.75276	4.84053	5.83602	11.7018	22.9043	13.0816	9.54435
				13.9601	15.5319	20.1996	16.8623	22.3698	13.0199	7.12481	7.15405	12.4794	11.9917	3.99115	2.40956	12.3273	3.92698	34.9053	32.3642	9.87164	16.7599
				8.90894	13.8072	7.67235	2.08986	1.19352	14.2998	12.8043	10.4435	88.5213	4.33161	0.559613	8.2612	8.00268	2.80028	10.759	8.26781	4.03387	10.9765
				7.55016	7.34854	5.77799	7.43898	0.601186	13.2235	20.0033	10.7213	37.0391	7.27547	39.6867	6.31187	4.08061	59.0407	2.88497	13.1324	7.17048	1.78615
				12.6843	10.3716	8.2278	12.8768	9.37994	16.1556	23.858	18.2645	3.77564	9.76229	27.0991	3.65892	4.67857	9.07517	8.24149	19.4367	10.4725	4.72545
				7.99005	10.5743	4.76884	20.2148	23.5305	11.7077	24.967	6.85974	19.1387	5.8849	7.06813	2.51657	10.5361	1.21224	6.27616	15.7815	4.28015	6.3441
				12.3398	9.96708	6.39649	19.182	1.28676	22.3576	5.81583	3.96621	5.85419	5.24622	23.6871	11.1151	1.91839	3.17997	7.79901	13.4675	13.0842	11.5985
				10.6142	14.7154	8.20808	4.58484	13.5296	18.3269	18.1642	83.8624	7.07021	99.5992	5.87192	6.67072	17.965	7.60766	7.79275	24.2658	1.19968	14.2869
				14.6565	20.0151	5.43565	14.6399	11.6543	9.68895	15.0335	64.5995	70.2424	60.1112	18.5376	13.6555	5.58903	10.1781	14.5636	10.5366	14.6135	14.5595
				13.8386	7.70946	7.02103	14.7974	28.1738	7.26852	33.8798	18.0178	8.962	20.3489	6.72747	4.56852	22.9829	5.80724	4.33935	18.4072	6.45259	13.714
				14.1854	8.19305	7.76249	37.7306	24.5733	17.1372	9.91515	5.49825	29.4862	32.0984	6.83308	5.15327	12.8598	7.99667	7.48079	27.0302	5.07252	8.52306
				2.93492	18.795	10.793	5.38799	14.6905	16.2362	12.3369	68.0293	20.8367	6.24907	2.03714	4.99843	6.49962	7.63	21.2659	13.329	5.69703	2.66399
				12.9733	6.56572	8.35258	3.60774	25.2072	5.80037	16.8263	8.61788	10.7584	21.7843	13.4602	2.16963	2.0061	21.1527	1.5603	15.2817	71.7369	51.9532
				2.24626	8.31877	2.69241	21.5665	14.1847	2.93291	7.6426	79.6655	19.0411	67.875	12.6515	6.00161	9.45176	4.79742	4.29323	5.35661	10.6367	6.93113
				3.67401	9.24637	1.33088	22.2101	17.8582	19.6897	28.7771	1.77308	49.6939	5.91203	111.166	11.0001	12.5421	1.36271	14.7734	28.3075	15.028	17.1698
				18.6986	14.7354	8.71038	3.45823	25.0593	8.88061	9.22533	6.13004	4.79	60.2918	49.4814	6.97806	5.3304	10.4863	42.685	28.5267	0.896538	8.95245
				11.9141	12.4046	4.86741	6.07288	26.1275	24.1217	8.34218	10.0983	69.5198	18.9445	20.2492	14.538	4.22771	6.47218	2.67424	7.68899	7.27052	4.51742
				14.2258	6.25161	3.14525	6.24342	18.1588	16.875	24.3451	12.0154	8.04391	6.75128	10.4721	11.3892	7.61179	8.144	4.40435	2.39452	23.5041	9.95308
				8.27773	9.1329	13.2382	8.70555	18.6999	15.0548	14.1082	59.0859	54.6944	7.85428	8.24454	46.5839	7.4256	3.97139	5.80726	6.60649	13.7491	21.4159
				15.675	5.26041	8.75811	3.16481	16.3346	2.61266	6.36096	17.7061	6.75257	29.2297	7.90189	14.7524	7.30027	10.8304	19.2791	7.65036	15.6741	30.2819
				9.78648	35.0817	3.02817	20.5009	13.5262	6.60547	3.44119	5.41493	2.63232	9.4368	60.5872	16.3871	4.26708	13.1689	103.956	12.1975	30.6452	20.9453
					8.30365	3.97649	8.41865	9.6096	8.46681	32.8291	63.2035	3.75177	79.9592	3.76891	26.9332	9.93237	18.3018	2.35107	17.0964	9.16009	5.77082
					17.323	1.57524	16.0551	7.60309	10.6079	8.87606	16.1507	18.3723	6.63341	54.761	57.3062	5.67289	0.897562	10.6776	3.5474	5.13121	10.9714
					8.86836	10.8011	10.5733	16.7043	11.0882	30.0647	15.6055	16.3601	54.3232	24.7002	15.8103	2.68241	21.4338	6.33969	3.19391	13.4185	7.70599
					22.5057	7.75153	10.6677	42.017	27.8717	10.2154	5.06863	11.2235	2.83327	5.80328	9.35884	3.62874	4.54166	2.74255	6.72306	15.1015	16.577
					5.50082	3.54898	10.8687	20.7046	5.05856	15.4359	18.0532	5.07019	8.70885	12.4971	63.8811	3.76483	4.8235	3.3918	17.6082	10.4648	8.89007
					18.9116	6.40765	3.96846	3.60242	10.2303	17.8247	18.8865	86.4472	24.0616	43.6468	4.49377	2.08508	9.82597	7.11793	5.9526	11.589	13.427
					23.3948	2.78087	6.46921	0.00982	8.36718	14.3754	14.7328	50.6374	12.0199	7.87692	14.4476	11.2729	1.67978	30.6209	7.33579	26.8459	24.7636
					17.9596	3.7338	15.3151	6.77363	4.28798	14.1802	6.70474	18.7708	15.1495	66.939	3.24442	2.76211	7.22416	19.4991	35.7217	25.1042	20.782
					18.6422	3.78223	4.00224	9.5993	9.47749	13.6663	11.5044	17.0644	0.480682	2.22208	10.7018	1.56529	4.16951	24.8938	2.51599	8.27024	2.55337
					4.77362	3.89508	8.33773	2.19067	10.2793	6.37996	20.4495	62.4143	21.9518	50.2439	8.29276	9.3805	9.44948	6.19014	6.15742	6.14198	10.1233
					8.29001	17.1543	3.51795	4.7454	7.95515	2.68487	3.39618	5.14478	90.5058	6.88082	2.44513	1.68703	3.48327	27.5659	6.3435	10.3638	4.02689
					13.4527	12.1771	5.88308	0.85826	14.0614	5.76267	19.8362	71.0813	64.7182	8.04898	25.5151	7.0668	4.7838	4.90125	15.3809	10.3523	11.0656
					9.88972	5.68557	6.89105	8.09511	12.5478	12.4082	14.0956	4.87566	13.9739	8.15688	126.294	6.52911	1.6108	2.90345	99.893	9.75386	7.87087
					22.987	6.70807	2.24122	13.7156	32.4151	25.3355	21.5552	4.51995	14.4857	17.0973	16.7162	7.52699	5.4773	5.30192	6.92045	11.1501	5.48025
					10.0514	14.7734	19.2586	6.29608	5.37087	8.30722	9.31848	13.0752	56.3361	14.4018	7.96063	2.13814	9.46629	5.84965	7.00493	0.88372	2.11347
					6.82672	20.3676	25.3104	6.27887	9.01258	13.0649	15.465	4.8145	4.54828	8.70056	9.21422	6.4847	4.90224	13.5673	10.0808	6.10802	3.54661
					17.1204	11.5884	7.16426	7.02345	4.32893	7.41396	16.3417	68.2959	49.5797	8.92041	15.4105	21.3111	8.31091	12.0257	7.72546	17.5734	18.5075
					7.75769	7.15385	3.29947	11.7619	12.4155	12.2849	10.7115	15.0842	9.86209	80.9403	3.0922	12.5838	6.25362	10.3562	9.75564	9.54043	8.52944
					8.98249	9.22667	4.07648	11.9582	19.3014	13.3167	14.1518	3.80243	5.21396	81.694	39.9209	3.66305	11.3452	78.0304	9.48087	7.78361	5.03747
					21.8561	5.22462	6.8041	3.01928	32.025	4.49948	12.339	82.028	10.195	22.8225	5.98135	14.7342	7.46854	6.37582	34.8196	11.6227	6.67254
					13.9805	13.1675	6.90938	5.56062	8.12396	16.6364	18.4223	22.726	2.20305	16.1544	65.0854	4.01801	6.71214	9.75533	23.2669	42.7185	23.4062
					14.764	8.1578	7.0533	5.76106	13.3608	6.07832	15.0768	3.4584	60.0269	68.9418	18.0184	40.1666	4.02363	8.37003	26.8477	5.67239	3.32449
					13.452	7.06032	9.56694	43.2807	21.9691	17.1116	13.7087	7.2049	5.19232	8.73323	14.6095	7.93482	4.72212	7.02068	4.73731	7.5864	9.30592
					9.76661	6.35783	4.22553	8.44918	12.0883	11.2996	12.2933	13.1454	5.82315	43.4433	9.83446	17.158	9.90157	6.23148	33.4139	7.73498	7.46559
					7.14378	4.84502	3.70822	4.83692	16.2233	3.953	20.5887	17.5016	63.4594	1.48042	40.8389	16.6121	1.67938	8.28356	1.85283	8.20452	2.1806
					8.10964	2.04226	6.46612	7.91073	11.7266	16.2706	5.58824	30.7152	16.5637	1.91151	14.9739	66.3329	16.5063	1.98047	2.54159	95.1338	109.057
					19.2016	3.22221	4.89762	14.0353	13.1972	21.3449	12.1687	19.6524	4.16774	11.2426	64.5798	15.1178	3.71294	7.73932	10.6259	4.91631	4.63844
					11.5618	4.51008	2.6852	9.49712	24.9851	7.96174	6.72843	13.8944	10.3363	6.40366	7.33939	6.99001	7.01877	9.33916	4.58348	5.59494	13.6952
					19.8399	5.00898	12.4575	3.03404	34.0891	8.11833	9.4676	4.11895	18.3819	36.6383	58.2076	34.5528	4.81838	14.2307	10.5153	10.9312	1.46079
					9.64863	7.34656	1.96928	3.59195	14.8185	18.2613	20.9546	9.91381	12.5803	7.16234	5.09608	5.08343	5.86752	2.14363	17.81	5.90674	6.15538
					19.5828	5.80071	9.09725	5.20458	4.15804	16.4526	34.4342	24.3343	4.37604	11.2287	10.4907	21.202	23.6435	8.99853	3.45622	0.904798	1.85452
					2.09478	15.5806	1.32147	17.6505	9.64992	8.65897	19.4226	8.0404	9.5578	61.0544	4.08494	1.43334	7.45902	3.95797	78.336	10.5336	6.83604
					12.7464	12.0465	2.72969	17.3462	6.39908	4.38103	14.1136	7.5612	11.0759	25.2058	19.2912	4.965	7.68077	11.6393	2.921	24.9882	23.1701
					5.46307	18.1908	6.16566	6.16079	3.22355	16.7328	6.38222	4.25692	5.55068	4.7539	10.7991	5.43374	10.0461	6.72719	7.05373	26.8051	28.6198
					4.49326	12.021	9.37911	2.86354	6.18226	5.3382	2.45101	4.74754	5.58572	3.18377	6.64566	8.77772	12.6707	1.24236	3.24791	21.0945	22.7255
					8.55524	25.3838	9.08229	3.95385	14.8496	14.4816	11.9336	22.1039	4.01971	12.3499	11.0769	11.3816	39.5272	9.44713	6.82839	1.48254	4.12495
					4.55265	14.6263	4.98494	0.426829	5.09592	14.4152	29.7846	6.72998	3.22045	19.9865	51.6759	129.764	10.1865	9.81956	10.7304	37.3686	36.8942
					8.28563	5.75892	7.30436	2.80209	9.25841	14.0542	10.8642	15.6845	5.17647	8.70053	74.3656	23.3382	11.8962	2.14203	15.6008	10.4203	3.63433
					23.0195	12.8162	6.68254	10.6367	9.3057	2.06051	15.2921	14.6608	6.52086	10.6668	15.6141	17.742	14.1251	14.7196	8.86859	24.9827	4.47448
					13.8848	8.65176	5.60154	10.3686	10.9841	11.2399	5.25863	4.75489	7.37033	15.6533	30.9327	7.14763	58.1411	0.370417	10.9892	3.68441	7.02932
					5.08935	25.8563	5.47854	12.696	3.47843	38.7877	6.60804	8.16319	8.10307	12.9059	36.8169	3.91128	7.29803	9.80857	14.3718	2.87803	4.71436
					10.9534	1.63961	4.82708	9.93792	11.5814	10.9571	10.6661	18.887	2.36267	24.3696	8.92645	10.1149	10.7923	9.02326	7.34649	12.7521	18.6113
					12.9847	4.90587	7.38522	11.2111	11.7967	5.2834	1.13465	13.6197	4.64236	34.7019	54.5443	39.9837	36.1094	5.5152	2.86154	10.3475	16.7854
						5.12211	5.14117	7.43555	15.1787	8.50446	1.88137	4.74039	4.03318	9.32717	5.72411	9.93179	6.4684	7.32131	4.38911	7.61213	2.26291
						11.3768	15.1609	8.56094	8.97268	10.8538	9.4262	6.14151	1.37484	3.1142	1.79288	68.3295	25.8438	9.77695	3.56659	77.0783	78.3809
						23.2916	21.6524	7.40643	16.4582	9.56067	2.08796	3.93621	6.8164	13.0707	11.1374	14.705	4.786	4.11379	12.412	15.3746	10.9381
						17.778	12.6125	10.7329	19.8293	9.1277	12.8248	6.34241	8.7547	21.9243	0.567433	0.979015	4.05607	6.82656	7.75695	5.52601	3.69887
						4.94755	5.32163	10.1595	19.8402	14.4961	5.02802	4.75369	0.327149	6.05103	22.4059	9.78045	5.60337	5.27829	6.11442	2.53299	7.75577
						7.98178	21.4461	27.4008	11.9186	16.5724	25.2635	4.09853	8.05201	8.85499	7.35367	32.3584	8.76735	7.14993	13.6646	6.26452	11.6141
						1.81689	16.3459	14.137	20.8337	3.6042	34.7014	36.9657	10.4997	7.65555	6.27438	17.6052	9.03803	4.05763	12.3983	8.68022	14.3696
						4.01203	8.8634	6.17862	17.0354	8.22853	26.9929	16.4669	21.1021	6.48141	45.1591	48.5985	125.766	11.365	9.35131	11.2012	28.6391
						18.5586	14.2313	2.91431	42.8789	16.0144	45.495	32.2986	13.3095	9.00906	23.8183	10.3425	33.7323	3.1689	16.0819	14.4543	28.9425
						5.22426	10.1832	5.10269	6.47523	7.27785	11.2059	6.90665	2.47391	13.0239	7.33031	52.7017	32.9824	8.37253	2.23824	6.24953	4.25913
						21.3597	4.99144	13.2268	10.1574	7.3429	11.9273	17.6149	16.5293	14.3817	1.67843	0.352632	5.48177	4.3582	6.36812	13.2027	12.8947
						13.5906	5.07583	8.33487	3.32171	8.5743	9.73585	9.26901	8.83086	3.78881	6.1587	11.0992	2.30102	4.31909	7.30569	17.5928	18.5603
						7.71326	8.02174	1.84538	3.27069	6.25303	6.65982	5.25658	11.1506	11.8692	15.7009	27.8902	12.4388	6.26298	4.69874	2.78712	1.8843
						33.466	13.6485	8.07966	5.1597	8.53773	7.36217	7.74132	10.1836	10.7544	5.39247	13.8377	24.3275	2.11766	7.8557	4.59025	2.78264
						15.6684	12.0859	14.9708	6.70191	3.6206	8.9533	20.5047	27.1715	16.4283	7.37046	14.5308	7.73393	6.5336	10.5938	0.376834	5.03277
						3.69393	18.0069	15.1028	20.2524	12.7846	18.9025	5.99729	6.11309	15.0665	11.8547	4.20529	51.0836	6.52764	3.31158	6.93414	6.70386
						12.3359	15.9071	2.47234	19.1308	21.9897	4.64514	8.89632	11.9075	10.212	13.0317	2.02277	23.0533	8.96689	5.18639	8.53349	9.35625
						6.26537	6.70711	1.9084	3.26643	10.8665	12.73	21.5862	26.3272	3.08032	12.8111	91.6008	10.6004	13.6398	10.356	5.7855	6.76566
						20.5746	13.8448	3.65216	27.9286	9.84261	25.8153	18.3974	12.8476	27.4405	12.8708	88.8173	50.0816	3.30602	5.25938	13.6003	5.6281
						21.2625	9.51919	0.802895	9.57413	7.00847	15.7271	6.53332	5.33866	8.09005	14.0851	47.9136	4.9789	1.78394	0.169674	19.1365	15.4498
						14.7551	20.1627	7.48589	10.3989	31.4792	5.79747	14.0402	8.14153	12.0289	15.9222	35.0598	48.2183	3.5655	4.00376	1.65729	17.1371
						9.78776	8.2329	8.64422	13.1502	5.23507	8.68262	3.71057	3.52558	58.7285	1.15123	21.5694	62.1421	4.13011	4.9028	15.9607	4.52081
						17.8906	6.43948	3.88484	9.10324	11.4771	2.18673	17.2311	6.31285	35.7692	16.223	3.98364	7.9204	5.14834	18.2606	1.93213	4.71241
						14.5045	13.0204	5.85869	13.3116	15.7563	13.1479	7.9365	5.64151	3.08719	18.421	41.3865	66.6649	13.5037	11.2578	12.462	9.01301
						16.4527	9.96573	1.73257	2.86984	3.55009	9.62388	2.58371	4.53192	12.8157	4.22281	6.11552	5.55454	6.18558	3.06162	5.25543	3.98377
						10.8909	22.4408	2.82237	7.75468	3.55769	4.6179	7.91545	5.67889	21.7821	4.08603	7.0585	13.9241	3.28463	5.1407	6.49864	3.85853
						44.6425	22.6307	4.48916	3.46724	5.36058	11.1001	11.5201	2.68996	12.0669	11.3453	9.50887	23.5188	17.5843	8.74497	4.60566	8.02289
						7.68811	12.4925	6.22326	5.41161	7.80877	10.7534	10.8974	15.0687	7.79654	14.0653	7.0768	20.7318	5.7424	5.06474	12.8177	11.9457
						5.41929	10.0074	0.986895	8.14733	9.56035	21.0284	26.835	9.6228	3.75915	4.57258	37.5615	15.0171	31.4992	12.5445	1.3213	1.04521
						5.80966	13.5029	5.1941	10.653	17.6143	9.87002	12.0216	9.02671	6.42323	6.28796	10.6384	3.13199	5.25698	2.51255	5.54993	8.0834
						10.197	4.44379	12.5029	8.91846	5.50893	14.498	12.4148	30.8812	5.76312	21.6151	5.77071	6.70646	7.76397	2.56287	5.06056	5.83615
						7.84385	14.1105	5.44018	8.20217	3.21932	3.58942	25.2532	1.98721	12.1807	14.973	40.0117	65.6286	16.867	16.4534	7.35996	5.26345
						12.0465	5.22713	6.9351	7.50318	13.7714	11.2475	11.151	0.877203	4.03374	9.74697	35.4437	86.5392	64.2021	4.59551	5.45318	3.66946
						6.82004	5.74731	5.46916	22.2178	14.6864	12.5515	6.04989	23.7662	5.52395	6.08914	6.97915	53.4111	12.1585	0.213202	5.77641	0.477929
						8.35485	7.41202	15.8287	21.2922	14.2383	9.09607	8.36686	19.1071	6.98779	6.56822	5.7689	36.8654	15.1936	8.7817	7.5866	9.25335
						10.4756	2.54775	0.439472	5.33541	10.5543	8.06587	25.0027	17.724	15.4938	4.1428	9.97576	20.2259	17.1821	4.16301	6.91816	2.72789
						7.54574	6.34216	16.1841	10.6531	2.60202	13.7703	19.7615	21.1896	15.5128	4.26859	4.02836	3.35685	2.48806	9.40227	14.7569	7.42735
						11.8123	8.24318	7.20689	4.8494	11.9296	14.6998	8.16534	4.22135	6.9797	6.63602	13.3608	30.2152	40.5252	1.36632	1.14703	6.65577
						2.97425	3.93296	6.4342	6.76423	5.08981	7.67107	10.3483	10.1057	6.79787	6.94855	7.28193	10.093	8.47691	2.76426	3.01225	5.86471
							21.4492	1.57999	17.4953	7.12185	3.66783	3.18358	9.60083	12.6654	10.1473	22.6074	3.02676	8.46826	7.81813	1.6538	2.28894
							19.762	15.5436	8.3668	9.05317	6.1317	9.74249	24.4257	33.8745	4.47259	8.52512	9.69035	6.28544	5.20156	8.67914	5.15806
							15.9827	10.1311	2.25719	3.32168	3.06788	7.50677	7.18017	12.3617	21.2693	10.4854	7.11167	12.6883	1.31157	12.0744	9.69347
							12.8452	12.2681	2.82676	4.50961	0.582416	16.4124	7.19159	11.575	11.9899	23.8019	17.5785	5.89757	11.1489	14.0406	2.58638
							10.2715	0.904863	6.55271	9.19255	12.1321	4.72248	23.4651	12.3377	18.2191	3.87167	5.58235	114.302	9.75636	6.13881	3.91208
							15.4048	11.7631	6.33943	4.25377	7.28477	4.88426	4.59291	24.3802	9.69649	8.45136	9.10593	32.1913	10.6213	7.35428	10.3679
							9.50704	3.93765	2.6816	7.29707	14.2815	19.2875	5.71525	9.09734	3.29719	17.8905	44.5402	5.45917	12.8997	8.18389	6.19616
							8.50467	1.10241	9.33874	18.8821	18.102	1.7811	11.2712	7.88934	5.44544	4.45959	48.3497	11.6558	1.99164	4.36417	5.34744
							7.57836	2.47549	4.37716	3.53224	7.4925	6.82702	18.7279	23.1549	8.7433	17.3887	9.75485	2.67575	33.2773	12.1157	10.6616
							8.75706	11.1492	4.95266	10.9781	10.6575	11.6567	13.9284	24.8568	11.4919	3.99516	10.8137	6.1975	14.8819	6.20488	10.093
							9.91225	11.9092	5.97282	2.40497	10.7506	29.4109	14.7618	21.6057	8.23044	9.50916	22.0071	3.25685	26.8196	3.23052	11.0544
							18.8391	7.64018	9.17618	8.68238	5.3326	13.2664	2.32887	15.8515	1.65927	16.6931	10.44	7.16857	24.3818	3.72281	6.16202
							8.5588	17.3605	16.4346	3.43891	9.30352	7.61193	6.78516	7.9962	28.4081	18.0136	36.2923	60.909	80.2984	7.99607	14.3509
							19.8087	15.0223	5.1717	12.9509	6.65957	7.2617	4.84909	8.86886	2.86458	6.3197	21.4331	24.4337	8.76364	7.68176	5.72499
							25.05	29.9332	6.14391	3.99184	4.68213	4.11996	10.5806	10.1978	22.2651	14.2567	18.7928	9.65029	14.3677	5.40404	8.09877
							35.5666	1.0592	6.23556	9.59696	5.40039	10.7506	22.9658	11.7588	5.43473	9.84018	5.37684	49.4091	21.734	4.51333	4.59218
							7.03647	18.3559	8.46383	15.5285	46.1403	14.7453	6.42213	8.27963	15.3314	20.1259	7.36635	4.36991	3.78889	8.91024	12.5236
							17.1122	11.528	7.83499	1.88038	9.74783	7.86299	14.6229	10.2801	18.2229	14.9938	3.32943	54.1667	32.1726	6.28517	9.62401
							30.0671	10.3487	2.25519	4.9843	9.98176	9.5621	9.93652	3.53549	6.06441	1.41467	13.4024	51.3687	7.24301	10.8293	2.41845
							7.38467	13.6524	5.89343	7.23554	5.42694	7.47239	17.7782	12.8311	5.20539	1.03971	13.9752	14.4929	22.1982	9.57167	8.47089
							9.43061	13.7927	6.22265	6.47189	8.20505	5.90574	12.8244	6.37286	14.267	3.66585	4.72858	49.3613	6.62624	7.89055	1.62679
							5.82538	23.7443	2.64645	3.24162	4.1012	6.09961	11.9732	26.3428	15.2561	1.3867	7.99037	8.6041	9.68907	32.2354	29.3715
							14.7789	16.343	10.6796	8.45044	4.92768	11.7668	11.1631	21.8897	21.5675	9.7377	3.66144	15.8938	7.46901	7.72647	11.189
							6.81504	13.3451	8.09814	8.55068	4.66079	6.38983	6.38577	6.68911	25.2692	16.1634	2.70319	12.1316	110.81	12.5886	15.8968
							14.4847	4.99973	14.5112	8.06123	5.48598	10.6069	11.1285	8.29482	11.819	18.4269	7.00872	14.8719	19.5776	5.09016	8.02389
							4.58395	13.2082	9.50968	2.51047	7.11948	4.65767	9.9744	6.71827	19.343	11.1662	22.0223	9.11404	5.09469	60.7575	76.1661
							7.4742	6.45112	6.17614	9.38023	9.38725	5.12444	3.64412	16.5321	7.67214	8.61826	16.5273	2.89053	12.4458	8.43077	2.23497
							9.78341	21.3948	10.1879	7.82163	11.7885	5.27633	10.1393	25.0278	22.066	3.21951	9.10739	14.6836	6.80298	12.9967	10.4923
							3.33313	6.29718	11.7659	7.23571	18.1322	11.5201	25.5665	24.8474	5.44842	10.6768	9.96462	64.2579	7.321	20.3488	16.8877
							5.79788	22.9244	11.0645	8.66949	1.57373	3.98023	14.0985	27.0942	10.2992	16.4246	8.44231	94.0168	2.86802	6.2981	10.5457
							5.54494	7.38341	24.6105	3.12312	3.55338	14.1681	8.69985	13.078	15.511	7.19602	5.03915	32.9229	12.7134	23.9254	18.097
								12.2236	8.59765	14.9268	3.28305	3.64921	14.88	17.4526	12.1372	7.21659	3.31091	25.2594	47.949	5.18667	4.74236
								12.8299	10.8971	3.55258	6.4747	11.2371	10.9426	2.97279	13.8466	18.3948	5.21629	29.1519	33.5721	11.821	6.26239
								7.3474	4.72911	9.73132	11.7505	5.06667	12.1171	4.01775	13.2793	8.34257	13.9565	3.99748	4.6833	6.33798	21.4968
								11.529	15.6026	10.5518	0.270091	11.8053	7.79411	7.85617	18.1263	11.2222	8.90493	16.9549	19.5817	15.2929	7.60432
								7.20649	13.8486	8.30861	11.8117	42.2933	11.0261	19.5492	9.57472	4.56727	3.14316	6.26459	13.8685	2.26934	4.23581
								19.0683	4.96761	10.2731	2.23116	12.59	11.2394	5.21008	10.6067	11.4318	14.1018	5.82827	16.5319	119.209	116.829
								10.2939	9.363	9.93727	10.3942	12.0133	11.4405	2.68343	2.80732	6.01358	15.5086	8.8225	62.4616	13.4459	8.58014
								14.0691	4.70523	6.37916	11.9609	5.00143	7.7914	7.12636	23.9599	7.91691	7.12855	5.78897	17.6467	11.4844	12.7357
								18.2834	17.6152	6.65913	4.6975	4.43995	13.4211	9.83984	12.2069	2.45286	2.54001	24.0529	34.6176	13.3575	15.0386
								7.68759	3.09769	19.9023	12.0216	4.81377	5.16448	13.425	5.03589	29.5749	17.1447	7.69348	4.06573	6.70419	4.1746
								16.7822	11.3565	18.6905	14.6676	1.96513	6.29537	12.4777	9.93893	13.0149	2.76809	8.52844	4.95783	6.22247	2.9846
								16.7372	2.52752	11.7085	10.5266	15.2271	23.5963	10.0295	9.05437	19.8168	4.39035	39.689	9.57664	18.0167	11.8736
								12.6828	13.6485	6.85717	1.46491	7.5312	21.6145	7.15631	10.9612	1.58574	25.8876	42.9573	31.2251	5.72242	13.5808
								21.0584	10.3686	9.62107	4.14418	17.222	10.7273	9.21481	7.57131	17.18	10.4861	6.23095	10.322	36.0739	48.2918
								10.9234	29.9198	2.36639	5.14711	5.16714	6.74113	13.3234	10.3884	14.4773	5.9114	20.4008	11.1336	28.1835	28.9537
								20.7799	6.60437	19.1675	12.5796	10.114	35.6848	12.0755	3.75684	10.4176	1.48743	27.1822	13.0476	4.80295	5.33316
								19.6146	8.09425	4.83244	8.36614	0.463937	4.17338	13.0956	32.5906	24.9572	15.2339	23.6076	23.0419	26.8826	5.2746
								8.70178	6.74584	17.962	11.4847	6.84381	12.375	8.03211	15.3953	18.9541	17.2323	5.60333	93.6243	18.8714	9.26994
								10.9888	9.97696	5.86627	4.03203	3.73472	5.62261	12.5178	2.19463	12.4557	1.27457	13.0964	48.2436	12.6747	6.41547
								14.6958	9.31125	7.99944	5.50998	2.57507	8.93335	10.4564	6.3408	5.29726	14.6044	22.6105	12.255	52.9441	56.3605
								8.50417	22.026	13.4706	10.9447	12.3405	4.982	18.1997	18.5848	16.0201	6.66787	5.70583	18.997	3.9403	14.9348
								15.2035	19.9175	3.05822	3.37286	6.47587	10.5984	7.02663	11.59	5.11629	23.4359	9.21968	7.74559	47.7184	32.4612
								20.4179	7.94036	7.76988	14.4143	9.57041	2.1825	44.7493	9.40279	3.3738	9.2143	14.2125	6.24848	2.81736	12.0593
								21.3482	11.4155	15.9836	9.50352	2.32112	12.4547	2.25429	12.9555	14.6426	7.85296	19.6643	7.9724	2.56943	7.20748
								6.81355	8.78966	11.9045	11.1528	11.4586	11.1964	21.0933	9.56255	9.78387	9.61853	10.7969	8.14608	15.3552	13.841
[truncated: 283 more rows]
